# Supplementary material for: A Simplified and Efficient Method for Himar-1 Transposon Sequencing in Bacteria, Demonstrated by Creation and Analysis of a Saturated Transposon-Mutant Library in Mycobacterium abscessus
Source: mSystems. 2020 Oct 20;5(5):e00976-20. doi: 10.1128/mSystems.00976-20 (PMC7577297; doi:10.1128/mSystems.00976-20)
Supplement: TABLE S1 [file mSystems.00976-20-st001.xlsx]

## Sheet: Sheet1
	Hit Sequence	Gene Sequence	Gene length	Insertion Point	Locus	Gene Coordinates	Strand
	GGAAGAAGCAATTAATCATCGGGTTC	ATGCAGCTGGGTTTGGTCGGGCTAGGCAAGATGGGTTTCAACATGCGCGACCGGTTGCGTGCCGGCGGCCATGAGGTGATCGGATACGACCCTCGGCCCGAGGTCACCGACGTGCCGTCACTGAAAGGGCTGGCCGAGGCGCTCGACGCGCCGCGCGTCGTTTGGGTGATGGTGCCATCGGGCCCGATCACCCAGCAGACAATCGCCGAGCTATCGGAGGAATTGTCCGAGGGCGACCTCGTCATAGACGGCGGTAACTCACGGTTCACCGAGGACAAGCCGAACGCAGATCTACTGGCGGCCAAGGGTATTGGTTATATCGACGCCGGAGTCTCCGGTGGGGTGTGGGGCAAAGAAAACGGCTACGGGCTCATGGTCGGCGGCAGTGACGAGGATGTG…	894	743	MAB_0003	3419-4312	+
	CGGATCCGGTGTTAATGCTTGATGAC	GTGGCCACGCGGTCAAGCGCGTGGGCCTTTCCGGCTGAGGGAGGCGCGCGGACCGAGGTGTATGTACGACAGCTGGGATTACGGGACTTCCGGTCATGGGAGCGTGTCAACCTGGAACTCGAGCCCGGCCGCACGGTGTTCGTCGGACCGAACGGCTACGGCAAGACGAATCTTGTTGAGGCACTCTGGTATTCATCGACGTTGGGTTCGCACCGGGTAGCCACGGACGCGCCCTTGATTCGTACTGGAGCCGAGCGCGCCGTGGTATCGACCATTGTGGTCAATGATGGTCGTGAGTTGGCGATCGATCTGGAGATTGCCGCGGGGCGTGCCAATAAGGCCAGGGTCAACCGATCTCCGGTGCGCAGTCCCCGCGAGGTTTTGGGGATTTTGCACGCG…	1206	1012	MAB_0004	4275-5480	+
	AGGAAGCCGATGTACGGGAACTTATC	ATGGGTGAGAAGTTCAGTGTTGATATCGAGAAGCTCGCGGGTTTCGGTGGCGGGGTCCAAGACCTAGCGGCCTATGTGGGCAAGGTTCAGGGTTTGGTCGATTCAGACGCCGGCCCGAAGAATGGCTGGGAGGGACTAATGTCCCAGCTCAAAGGCCCATTCGAGCAGACCAAGACGGACACGTCTCAGCGATATGACAAGCGTCAAATTGCCGTGTACATGACGGGCAATGAGTTGATCTCGTTGGCGAACGTCTACAAGGAACAAGAGAATAAGACCGGGGCCAAGATCAGATCCGCTGCGGCCCCGTTGCCCGGACATGACTCTCCGCAGGCTGGCGATGCGACCACGACGGCTGCGCATCTTGCGACCGGCGATCTTCCGGACCTGGCGGCTCCC…	1212	418	MAB_0007	8409-9620	+
	CAAATTGCCGTGTACATGACGGGCAA	ATGGGTGAGAAGTTCAGTGTTGATATCGAGAAGCTCGCGGGTTTCGGTGGCGGGGTCCAAGACCTAGCGGCCTATGTGGGCAAGGTTCAGGGTTTGGTCGATTCAGACGCCGGCCCGAAGAATGGCTGGGAGGGACTAATGTCCCAGCTCAAAGGCCCATTCGAGCAGACCAAGACGGACACGTCTCAGCGATATGACAAGCGTCAAATTGCCGTGTACATGACGGGCAATGAGTTGATCTCGTTGGCGAACGTCTACAAGGAACAAGAGAATAAGACCGGGGCCAAGATCAGATCCGCTGCGGCCCCGTTGCCCGGACATGACTCTCCGCAGGCTGGCGATGCGACCACGACGGCTGCGCATCTTGCGACCGGCGATCTTCCGGACCTGGCGGCTCCC…	1212	216	MAB_0007	8409-9620	+
	GGAACAAGAGAATAAGACCGGGGCCA	ATGGGTGAGAAGTTCAGTGTTGATATCGAGAAGCTCGCGGGTTTCGGTGGCGGGGTCCAAGACCTAGCGGCCTATGTGGGCAAGGTTCAGGGTTTGGTCGATTCAGACGCCGGCCCGAAGAATGGCTGGGAGGGACTAATGTCCCAGCTCAAAGGCCCATTCGAGCAGACCAAGACGGACACGTCTCAGCGATATGACAAGCGTCAAATTGCCGTGTACATGACGGGCAATGAGTTGATCTCGTTGGCGAACGTCTACAAGGAACAAGAGAATAAGACCGGGGCCAAGATCAGATCCGCTGCGGCCCCGTTGCCCGGACATGACTCTCCGCAGGCTGGCGATGCGACCACGACGGCTGCGCATCTTGCGACCGGCGATCTTCCGGACCTGGCGGCTCCC…	1212	272	MAB_0007	8409-9620	+
	GGGTCCAAGACCTAGCGGCCTATGTG	ATGGGTGAGAAGTTCAGTGTTGATATCGAGAAGCTCGCGGGTTTCGGTGGCGGGGTCCAAGACCTAGCGGCCTATGTGGGCAAGGTTCAGGGTTTGGTCGATTCAGACGCCGGCCCGAAGAATGGCTGGGAGGGACTAATGTCCCAGCTCAAAGGCCCATTCGAGCAGACCAAGACGGACACGTCTCAGCGATATGACAAGCGTCAAATTGCCGTGTACATGACGGGCAATGAGTTGATCTCGTTGGCGAACGTCTACAAGGAACAAGAGAATAAGACCGGGGCCAAGATCAGATCCGCTGCGGCCCCGTTGCCCGGACATGACTCTCCGCAGGCTGGCGATGCGACCACGACGGCTGCGCATCTTGCGACCGGCGATCTTCCGGACCTGGCGGCTCCC…	1212	64	MAB_0007	8409-9620	+
	AGCCGGCAAGGGTATGGAGGGCGCCG	ATGGGTGAGAAGTTCAGTGTTGATATCGAGAAGCTCGCGGGTTTCGGTGGCGGGGTCCAAGACCTAGCGGCCTATGTGGGCAAGGTTCAGGGTTTGGTCGATTCAGACGCCGGCCCGAAGAATGGCTGGGAGGGACTAATGTCCCAGCTCAAAGGCCCATTCGAGCAGACCAAGACGGACACGTCTCAGCGATATGACAAGCGTCAAATTGCCGTGTACATGACGGGCAATGAGTTGATCTCGTTGGCGAACGTCTACAAGGAACAAGAGAATAAGACCGGGGCCAAGATCAGATCCGCTGCGGCCCCGTTGCCCGGACATGACTCTCCGCAGGCTGGCGATGCGACCACGACGGCTGCGCATCTTGCGACCGGCGATCTTCCGGACCTGGCGGCTCCC…	1212	581	MAB_0007	8409-9620	+
	GACCTAGCGGCCTATGTGGGCAAGGT	ATGGGTGAGAAGTTCAGTGTTGATATCGAGAAGCTCGCGGGTTTCGGTGGCGGGGTCCAAGACCTAGCGGCCTATGTGGGCAAGGTTCAGGGTTTGGTCGATTCAGACGCCGGCCCGAAGAATGGCTGGGAGGGACTAATGTCCCAGCTCAAAGGCCCATTCGAGCAGACCAAGACGGACACGTCTCAGCGATATGACAAGCGTCAAATTGCCGTGTACATGACGGGCAATGAGTTGATCTCGTTGGCGAACGTCTACAAGGAACAAGAGAATAAGACCGGGGCCAAGATCAGATCCGCTGCGGCCCCGTTGCCCGGACATGACTCTCCGCAGGCTGGCGATGCGACCACGACGGCTGCGCATCTTGCGACCGGCGATCTTCCGGACCTGGCGGCTCCC…	1212	72	MAB_0007	8409-9620	+
	GTTCAGTGCTCATATAAGGAAGCTGG	ATGAACAAGCAAGCAGGGGCACTAGCGCTGGCAGTGCTGGGCCTGGCGATGGGATGCCAGTCGCAAAAGACAGAGCCCTCCGGAGCATCGTCGAGCTCCCCGGAGCCCACAGCCACCACGTCTTCATCCTCATCGGAGGCGAAAACTTCTGGCTTCCAACCATTTACCCCCACGACCGATGCCTGCAGCCTTGTTGCTCCGGAGCAACTGAATTCACAAGGCACCGCGCCGATCACCTCGCGCGCCAGGGAGTCGTCGAACAGGATTGTTCAGTGCTCATATAAGGAAGCTGGCGGCCATGAGGTGTTGAACATCAAGCTGTTCAAGAATTCGGATGGGGCGGCCAACTTCCGGTCGATTCACGTCCGGATTCTCGAATCCGAGGGCGCACAAATTTAC…	588	279	MAB_0009	9849-10436	+
	GGCGCACAAATTTACGTTATGAAGGA	ATGAACAAGCAAGCAGGGGCACTAGCGCTGGCAGTGCTGGGCCTGGCGATGGGATGCCAGTCGCAAAAGACAGAGCCCTCCGGAGCATCGTCGAGCTCCCCGGAGCCCACAGCCACCACGTCTTCATCCTCATCGGAGGCGAAAACTTCTGGCTTCCAACCATTTACCCCCACGACCGATGCCTGCAGCCTTGTTGCTCCGGAGCAACTGAATTCACAAGGCACCGCGCCGATCACCTCGCGCGCCAGGGAGTCGTCGAACAGGATTGTTCAGTGCTCATATAAGGAAGCTGGCGGCCATGAGGTGTTGAACATCAAGCTGTTCAAGAATTCGGATGGGGCGGCCAACTTCCGGTCGATTCACGTCCGGATTCTCGAATCCGAGGGCGCACAAATTTAC…	588	396	MAB_0009	9849-10436	+
	CCGTCAATCACTTAAAGCCAAGTACC	ATGTCCGGTGATGGCTGGGATGGCATGTCACATGCCGAGATCGTGGGCAAGCTTAGTCAGCTGAAGCCCGACAACGCCTTTAATTTGGCCCAGTCATGGAGCGACATCTATTCCAAAGTGTCAGACTCCGCCGAACAGTACACTCGCGCCGCAAGCACCATGGAGCGAATCTGGACCGGCGACGGACCGGATGCCGCCCGTCAATCACTTAAAGCCAAGTACCAGGAACTTCAGGCCGATGACGGCATCGCGGCCAAGGCCGGGAAGCTGCAGAACGCTCTCACACAGGACGGTGCCTGCCTGACGAATGCGGGCCGCGTGCCGCAGATGTACCCGGTGCCTCCCGACAACACCGACAAGGATGCCAAACAGAAACTCCTGGAGGCTGTTCGGGCTGAG…	1215	209	MAB_0010c	10485-11699	-
	CGTGGGCAAGCTTAGTCAGCTGAAGC	ATGTCCGGTGATGGCTGGGATGGCATGTCACATGCCGAGATCGTGGGCAAGCTTAGTCAGCTGAAGCCCGACAACGCCTTTAATTTGGCCCAGTCATGGAGCGACATCTATTCCAAAGTGTCAGACTCCGCCGAACAGTACACTCGCGCCGCAAGCACCATGGAGCGAATCTGGACCGGCGACGGACCGGATGCCGCCCGTCAATCACTTAAAGCCAAGTACCAGGAACTTCAGGCCGATGACGGCATCGCGGCCAAGGCCGGGAAGCTGCAGAACGCTCTCACACAGGACGGTGCCTGCCTGACGAATGCGGGCCGCGTGCCGCAGATGTACCCGGTGCCTCCCGACAACACCGACAAGGATGCCAAACAGAAACTCCTGGAGGCTGTTCGGGCTGAG…	1215	53	MAB_0010c	10485-11699	-
	CCCTGTTTGGCCTACAGTGCGGCGGA	GTGAAGATCTTCCATCACATCGCGCTCATGTCGGCGGTGGCACTCACCGTCGTTGGCTGTGGCGGCAATACCGTGTCTGGGGACGCGATTACTGCCACAAATACTGCGCGCGCCGGACACGATACTGCCACAAGTTCCTCACCTACTGTCACTAACACGCTCCCCGGACCGCACCCGCCCCCTAACCAAAATAGTGACGGCACTACCTTCGATCCCTGTTTGGCCTACAGTGCGGCGGAATTGAGCAAATGGGGACTCGATCCCGCCACAGTTAAGGACATCGGCGCCACCACGACACTCCAGCGGGGTTGCAGCTGGCAGGGGGACGGCTGGTACGTCCAGCAACTCGTGATCAATCGCTCCATTTCAGAGTACTTGGATACCAATAACTATCCCGAC…	612	225	MAB_0011c	11717-12328	-
	CTTGGATACCAATAACTATCCCGACG	GTGAAGATCTTCCATCACATCGCGCTCATGTCGGCGGTGGCACTCACCGTCGTTGGCTGTGGCGGCAATACCGTGTCTGGGGACGCGATTACTGCCACAAATACTGCGCGCGCCGGACACGATACTGCCACAAGTTCCTCACCTACTGTCACTAACACGCTCCCCGGACCGCACCCGCCCCCTAACCAAAATAGTGACGGCACTACCTTCGATCCCTGTTTGGCCTACAGTGCGGCGGAATTGAGCAAATGGGGACTCGATCCCGCCACAGTTAAGGACATCGGCGCCACCACGACACTCCAGCGGGGTTGCAGCTGGCAGGGGGACGGCTGGTACGTCCAGCAACTCGTGATCAATCGCTCCATTTCAGAGTACTTGGATACCAATAACTATCCCGAC…	612	386	MAB_0011c	11717-12328	-
	GCTTTGGCGAGCTAAACACCGGGGAG	ATGGCGGACAAGACGTACAGCTTTGATCTAGGCGGCATGAACCCCGACGCGCAGCGAAGCGCTGCCGAGGCGGCGGGCAAGGTGCTGCATATGGAAGAGAAGGCCGGGCAGACGGTGGCCCAGGAACTGCTCCCGGCGCTGGATCTCATCACCGAGGCTCTGCATATCGCGCAGCAAGCTGGCAACGTCCAAGGCTTTGGCGAGCTAAACACCGGGGAGAAAGCCATGGCTCACTACCGCGAACAGGCTCCTGACATGGTCGCTCACCTAACTGCCCTGCAGGAGGATTGCCAGGCCAAGATCGACCACGTGCTGGCTATGGAAGTTCTGTACAACAACATGGACGCCTACAACGCGGGCCGCGTCTTCGATCACAAGCTGTCGGTCGAATACAAGTGA	399	205	MAB_0012c	12325-12723	-
	AACATGGACGCCTACAACGCGGGCCG	ATGGCGGACAAGACGTACAGCTTTGATCTAGGCGGCATGAACCCCGACGCGCAGCGAAGCGCTGCCGAGGCGGCGGGCAAGGTGCTGCATATGGAAGAGAAGGCCGGGCAGACGGTGGCCCAGGAACTGCTCCCGGCGCTGGATCTCATCACCGAGGCTCTGCATATCGCGCAGCAAGCTGGCAACGTCCAAGGCTTTGGCGAGCTAAACACCGGGGAGAAAGCCATGGCTCACTACCGCGAACAGGCTCCTGACATGGTCGCTCACCTAACTGCCCTGCAGGAGGATTGCCAGGCCAAGATCGACCACGTGCTGGCTATGGAAGTTCTGTACAACAACATGGACGCCTACAACGCGGGCCGCGTCTTCGATCACAAGCTGTCGGTCGAATACAAGTGA	399	348	MAB_0012c	12325-12723	-
	GCGGACAAGACGTACAGCTTTGATCT	ATGGCGGACAAGACGTACAGCTTTGATCTAGGCGGCATGAACCCCGACGCGCAGCGAAGCGCTGCCGAGGCGGCGGGCAAGGTGCTGCATATGGAAGAGAAGGCCGGGCAGACGGTGGCCCAGGAACTGCTCCCGGCGCTGGATCTCATCACCGAGGCTCTGCATATCGCGCAGCAAGCTGGCAACGTCCAAGGCTTTGGCGAGCTAAACACCGGGGAGAAAGCCATGGCTCACTACCGCGAACAGGCTCCTGACATGGTCGCTCACCTAACTGCCCTGCAGGAGGATTGCCAGGCCAAGATCGACCACGTGCTGGCTATGGAAGTTCTGTACAACAACATGGACGCCTACAACGCGGGCCGCGTCTTCGATCACAAGCTGTCGGTCGAATACAAGTGA	399	15	MAB_0012c	12325-12723	-
	TGCGGTGCTGCATAAGCATGTCGCAC	ATGTGGAACGGCGATGAGCTTCAGCTCGATGAATACCTGGCCTTTATCGGCTTCGACGGCGATCGGTCGCCGACGCTGGAGACCCTGCGCCGCCTGCAACGCGGCCACGTCTTGAACATCAAGTGGGAGAACCTTGATGCGGTGCTGCATAAGCATGTCGCACTGGATATCCCGGCCGTTCAGGCCAAGCTGTTGCGGAGCCCGCGCGGCGGCTACTGCTACGAGCACGTCGCCCTCTTTGGAGCCGTCCTGCAGCGCCTCGGCTTCGACTTCTACGGCATTCAGGGCCGGGTGCAGATGGGCGCCACAACAATTCGCCCTGCCACCCACGGCATGCTCGTCGTTCGGCTTGCCGCAGAGCAATGGCTGTGCGACGTCGGATTTGGCACCAGCCCCCTG…	837	149	MAB_0013c	13080-13916	-
	GGCGCGGTGAGGTAACCCCAGGTGCC	ATGTGGAACGGCGATGAGCTTCAGCTCGATGAATACCTGGCCTTTATCGGCTTCGACGGCGATCGGTCGCCGACGCTGGAGACCCTGCGCCGCCTGCAACGCGGCCACGTCTTGAACATCAAGTGGGAGAACCTTGATGCGGTGCTGCATAAGCATGTCGCACTGGATATCCCGGCCGTTCAGGCCAAGCTGTTGCGGAGCCCGCGCGGCGGCTACTGCTACGAGCACGTCGCCCTCTTTGGAGCCGTCCTGCAGCGCCTCGGCTTCGACTTCTACGGCATTCAGGGCCGGGTGCAGATGGGCGCCACAACAATTCGCCCTGCCACCCACGGCATGCTCGTCGTTCGGCTTGCCGCAGAGCAATGGCTGTGCGACGTCGGATTTGGCACCAGCCCCCTG…	837	472	MAB_0013c	13080-13916	-
	GGCTTCGACTTCTACGGCATTCAGGG	ATGTGGAACGGCGATGAGCTTCAGCTCGATGAATACCTGGCCTTTATCGGCTTCGACGGCGATCGGTCGCCGACGCTGGAGACCCTGCGCCGCCTGCAACGCGGCCACGTCTTGAACATCAAGTGGGAGAACCTTGATGCGGTGCTGCATAAGCATGTCGCACTGGATATCCCGGCCGTTCAGGCCAAGCTGTTGCGGAGCCCGCGCGGCGGCTACTGCTACGAGCACGTCGCCCTCTTTGGAGCCGTCCTGCAGCGCCTCGGCTTCGACTTCTACGGCATTCAGGGCCGGGTGCAGATGGGCGCCACAACAATTCGCCCTGCCACCCACGGCATGCTCGTCGTTCGGCTTGCCGCAGAGCAATGGCTGTGCGACGTCGGATTTGGCACCAGCCCCCTG…	837	273	MAB_0013c	13080-13916	-
	CGACCTGATTCGTAGTGTCGCAGATC	ATGAGTGATGAACAGGAGCTACAACGTGAGCTCGACCTGATTCGTAGTGTCGCAGATCGTAGTGTGATGGATATTGAGGCGGCCGGACGCGAAGCCATCGCCGAGATTGATCGGCGTGCGACGGCGCCGCCGCAGCAAGATGCCCAGGCCCAGGTGAGGCCGCCTGTGCCGCCACCAACGGATCTTGATGAGGACGACTTTTACCAATTCCAGAGGTTCCGCTGA	225	44	MAB_0014	14060-14284	+
	GTCGCTAAGGAATACGGTGCGCTTCT	ATGGGATTGAACATAGATCTTGATCGTGCTCGGCAGGTGGTCCAGGGTCTGAAGGGTCTGGGTGACCATTTAGTCCCCGCCGGCGCACCTGCTGCGGAGAGTGCGGGCCCGGAAAAGTCCGTTGCGGCTGTGTCCGCCGTATCGGCATCCGGTGACCATGTCGCTAAGGAATACGGTGCGCTTCTTCAGGATGCCGCAGCGTTCTTAGGCCGCGCGGTTCAAGCTTTCGAGAGCATGGATCAGAACAACGCGGCCAACATCCATTCCTCCGGCCCACAGAATATGTAG	288	171	MAB_0015	14301-14588	+
	TGGGATTGAACATAGATCTTGATCGT	ATGGGATTGAACATAGATCTTGATCGTGCTCGGCAGGTGGTCCAGGGTCTGAAGGGTCTGGGTGACCATTTAGTCCCCGCCGGCGCACCTGCTGCGGAGAGTGCGGGCCCGGAAAAGTCCGTTGCGGCTGTGTCCGCCGTATCGGCATCCGGTGACCATGTCGCTAAGGAATACGGTGCGCTTCTTCAGGATGCCGCAGCGTTCTTAGGCCGCGCGGTTCAAGCTTTCGAGAGCATGGATCAGAACAACGCGGCCAACATCCATTCCTCCGGCCCACAGAATATGTAG	288	13	MAB_0015	14301-14588	+
	GGATAGCTCTTGTAAGTAGGCCTCCG	ATGCCGACGAAATCAGAAATTCTTAACTGGCGGACCGACCACCTTGGGGCTGCGGCCAAGACGTGGGGGGACCAAGCTACGCAGCTCGACACCGCAGTCAACGGTGCGCAGGGGCTGCTGGACGGGCTGCGGGGGTCCGGCCAGTTTGTCGAGGCGTTTCGGACGCGGCTGAAAAGCTATATCGACAAAACTCGGCCAAAGGTAGACAAATTGAAGTCTGCCAAGCAGGTTGCGGAATCTTCCGAACAACAGTTGAAGGGCGCGAAGGACAAGGCCGTCTATGCGGTCCACGATCCCGAGGACGAAGACTTCAACGTGAACGAGGACCTATCAGTCACGGAGCGACGGTCACATTCGGGCTTGGACCGTCTGAAGAGGGCAATACGTCGGAGGTGGCTG…	1548	865	MAB_0016	14598-16145	+
	GCGCCGATGTCGTAGACACCCGTGTC	ATGCCGACGAAATCAGAAATTCTTAACTGGCGGACCGACCACCTTGGGGCTGCGGCCAAGACGTGGGGGGACCAAGCTACGCAGCTCGACACCGCAGTCAACGGTGCGCAGGGGCTGCTGGACGGGCTGCGGGGGTCCGGCCAGTTTGTCGAGGCGTTTCGGACGCGGCTGAAAAGCTATATCGACAAAACTCGGCCAAAGGTAGACAAATTGAAGTCTGCCAAGCAGGTTGCGGAATCTTCCGAACAACAGTTGAAGGGCGCGAAGGACAAGGCCGTCTATGCGGTCCACGATCCCGAGGACGAAGACTTCAACGTGAACGAGGACCTATCAGTCACGGAGCGACGGTCACATTCGGGCTTGGACCGTCTGAAGAGGGCAATACGTCGGAGGTGGCTG…	1548	1444	MAB_0016	14598-16145	+
	ATGGCGAGAGGATAGCTCTTGTAAGT	ATGCCGACGAAATCAGAAATTCTTAACTGGCGGACCGACCACCTTGGGGCTGCGGCCAAGACGTGGGGGGACCAAGCTACGCAGCTCGACACCGCAGTCAACGGTGCGCAGGGGCTGCTGGACGGGCTGCGGGGGTCCGGCCAGTTTGTCGAGGCGTTTCGGACGCGGCTGAAAAGCTATATCGACAAAACTCGGCCAAAGGTAGACAAATTGAAGTCTGCCAAGCAGGTTGCGGAATCTTCCGAACAACAGTTGAAGGGCGCGAAGGACAAGGCCGTCTATGCGGTCCACGATCCCGAGGACGAAGACTTCAACGTGAACGAGGACCTATCAGTCACGGAGCGACGGTCACATTCGGGCTTGGACCGTCTGAAGAGGGCAATACGTCGGAGGTGGCTG…	1548	856	MAB_0016	14598-16145	+
	TCGGGAAGAATGTATGTCGTTGGAAA	ATGCCGACGAAATCAGAAATTCTTAACTGGCGGACCGACCACCTTGGGGCTGCGGCCAAGACGTGGGGGGACCAAGCTACGCAGCTCGACACCGCAGTCAACGGTGCGCAGGGGCTGCTGGACGGGCTGCGGGGGTCCGGCCAGTTTGTCGAGGCGTTTCGGACGCGGCTGAAAAGCTATATCGACAAAACTCGGCCAAAGGTAGACAAATTGAAGTCTGCCAAGCAGGTTGCGGAATCTTCCGAACAACAGTTGAAGGGCGCGAAGGACAAGGCCGTCTATGCGGTCCACGATCCCGAGGACGAAGACTTCAACGTGAACGAGGACCTATCAGTCACGGAGCGACGGTCACATTCGGGCTTGGACCGTCTGAAGAGGGCAATACGTCGGAGGTGGCTG…	1548	1056	MAB_0016	14598-16145	+
	CCTCCTGTTACGTATCAAACGTCGGT	ATGCCGACGAAATCAGAAATTCTTAACTGGCGGACCGACCACCTTGGGGCTGCGGCCAAGACGTGGGGGGACCAAGCTACGCAGCTCGACACCGCAGTCAACGGTGCGCAGGGGCTGCTGGACGGGCTGCGGGGGTCCGGCCAGTTTGTCGAGGCGTTTCGGACGCGGCTGAAAAGCTATATCGACAAAACTCGGCCAAAGGTAGACAAATTGAAGTCTGCCAAGCAGGTTGCGGAATCTTCCGAACAACAGTTGAAGGGCGCGAAGGACAAGGCCGTCTATGCGGTCCACGATCCCGAGGACGAAGACTTCAACGTGAACGAGGACCTATCAGTCACGGAGCGACGGTCACATTCGGGCTTGGACCGTCTGAAGAGGGCAATACGTCGGAGGTGGCTG…	1548	1509	MAB_0016	14598-16145	+
	GGCATACGACGTTACGAGGCAGCCGC	ATGCCGACGAAATCAGAAATTCTTAACTGGCGGACCGACCACCTTGGGGCTGCGGCCAAGACGTGGGGGGACCAAGCTACGCAGCTCGACACCGCAGTCAACGGTGCGCAGGGGCTGCTGGACGGGCTGCGGGGGTCCGGCCAGTTTGTCGAGGCGTTTCGGACGCGGCTGAAAAGCTATATCGACAAAACTCGGCCAAAGGTAGACAAATTGAAGTCTGCCAAGCAGGTTGCGGAATCTTCCGAACAACAGTTGAAGGGCGCGAAGGACAAGGCCGTCTATGCGGTCCACGATCCCGAGGACGAAGACTTCAACGTGAACGAGGACCTATCAGTCACGGAGCGACGGTCACATTCGGGCTTGGACCGTCTGAAGAGGGCAATACGTCGGAGGTGGCTG…	1548	956	MAB_0016	14598-16145	+
	CCGGGACGACGGTAGGTCCGAATGGC	ATGCCGACGAAATCAGAAATTCTTAACTGGCGGACCGACCACCTTGGGGCTGCGGCCAAGACGTGGGGGGACCAAGCTACGCAGCTCGACACCGCAGTCAACGGTGCGCAGGGGCTGCTGGACGGGCTGCGGGGGTCCGGCCAGTTTGTCGAGGCGTTTCGGACGCGGCTGAAAAGCTATATCGACAAAACTCGGCCAAAGGTAGACAAATTGAAGTCTGCCAAGCAGGTTGCGGAATCTTCCGAACAACAGTTGAAGGGCGCGAAGGACAAGGCCGTCTATGCGGTCCACGATCCCGAGGACGAAGACTTCAACGTGAACGAGGACCTATCAGTCACGGAGCGACGGTCACATTCGGGCTTGGACCGTCTGAAGAGGGCAATACGTCGGAGGTGGCTG…	1548	835	MAB_0016	14598-16145	+
	CTCGACGAGCAGTACACCTTGCGCAT	ATGGCCGCCGATCGCCCCACCATCTACTTTGCCTCCCAACGGGACTGGGAAGCATGGCTGGAACAGAACCACGAGGACTCCCCCGGCGTCTGGATCAAGATGGCCAAGAAGGCCAGCGGCATTGCCAGCCTCAACCACAAGGAAGCCTTGGAAGAAGCGTTGTGCTTCGGGTGGATCGATGGCCAGGCCAGGTCACTCGACGAGCAGTACACCTTGCGCATGTTCACTCCGCGGCGTCCCCGCAGCACCTGGTCGAAGATCAACGTCGGCCACATCGAGCGACTCGCCACAGAGGGCCGCATCAGACCCGCAGGTCAACGCGAAGTCGACGCCGCCAAGGCCGATGGTCGTTGGGACGCCGCCTATAGTTCACAAGCCACCATCGAGGTGCCCGGGGAC…	573	207	MAB_0017	16690-17262	+
	ACCGGGATGGTGTACGACATCGTCGG	ATGACCACTCTGACGTCCGATTTCACCGATGAGTCAACTGGCGAGCGCCTGCGGCGCTGGGCCGACGAGTGGCGGCGCATGGCGGCCGTCGCGGTATCCAGCGCCGACGGTCCCAAGACCGGGATGGTGTACGACATCGTCGGGCCCCAGAACCTGTTCGGCGAGGAATCGCTCTTTATCAACTTTGGGTACTGGCGCGACCATCCGACGACCCTGGATGAGGCCAGCCGCGATCTCGCCCGCCTGGTTGCCTCCAGCGCCGGGTTCACCGCTTCGGATGTCGTGGTCGACTGCGGGTGTGGCTACGGCGATCAGGACATTCTGTGGGCCAACGAGTTCAAGGTGAAGAAGATCACCGGGGTCAACATCGCCGAGGAGCAGATCGCGATCTCCACCGAG…	921	129	MAB_0018c	17269-18189	-
	GACACCATCTCCTATGTCAAGGCCTC	ATGACCACTCTGACGTCCGATTTCACCGATGAGTCAACTGGCGAGCGCCTGCGGCGCTGGGCCGACGAGTGGCGGCGCATGGCGGCCGTCGCGGTATCCAGCGCCGACGGTCCCAAGACCGGGATGGTGTACGACATCGTCGGGCCCCAGAACCTGTTCGGCGAGGAATCGCTCTTTATCAACTTTGGGTACTGGCGCGACCATCCGACGACCCTGGATGAGGCCAGCCGCGATCTCGCCCGCCTGGTTGCCTCCAGCGCCGGGTTCACCGCTTCGGATGTCGTGGTCGACTGCGGGTGTGGCTACGGCGATCAGGACATTCTGTGGGCCAACGAGTTCAAGGTGAAGAAGATCACCGGGGTCAACATCGCCGAGGAGCAGATCGCGATCTCCACCGAG…	921	435	MAB_0018c	17269-18189	-
	CAGAGTCAGATATACGCACTCCCCGG	GTGAAGAATTCAGCACAGGGGCCCGCGAGCGGTTCGGCACGTACGCTGCCTCGGTCCGTCGTCGCTCTGCTCGCCATCGCAACCGCGACTTCCGTCGCCGTCGCCTATTACAGCCAGCCCTTGCTCGATGCGATCGGGACCGATCTCGGTATCCCAGCCACAGTCGCTCCGCTGATTGTGACACTCACGCAACTCGGGTTCGCGGCGAGCCTGTTCCTCATTCTCCCGCTCGGCGACATGCTCAATCGTCGGCGGCTCATCGTCGGTCTGAGCGTCCTCTCCGCTCTTGTGCTCGGACTCACCGCACTCGCGCCAACCGGCACCTGGGTTCTGTGGCTTTCGCCGCTTGTCGGCGCGATGGCCGTGGTCGCCCAGCTACTTGTCGCACTTACTGCCACA…	1272	1005	MAB_0022c	22158-23429	-
	TACATGACCGCATACTTCGCAGGCGG	GTGAAGAATTCAGCACAGGGGCCCGCGAGCGGTTCGGCACGTACGCTGCCTCGGTCCGTCGTCGCTCTGCTCGCCATCGCAACCGCGACTTCCGTCGCCGTCGCCTATTACAGCCAGCCCTTGCTCGATGCGATCGGGACCGATCTCGGTATCCCAGCCACAGTCGCTCCGCTGATTGTGACACTCACGCAACTCGGGTTCGCGGCGAGCCTGTTCCTCATTCTCCCGCTCGGCGACATGCTCAATCGTCGGCGGCTCATCGTCGGTCTGAGCGTCCTCTCCGCTCTTGTGCTCGGACTCACCGCACTCGCGCCAACCGGCACCTGGGTTCTGTGGCTTTCGCCGCTTGTCGGCGCGATGGCCGTGGTCGCCCAGCTACTTGTCGCACTTACTGCCACA…	1272	1059	MAB_0022c	22158-23429	-
	GTCGCCGTCGCCTATTACAGCCAGCC	GTGAAGAATTCAGCACAGGGGCCCGCGAGCGGTTCGGCACGTACGCTGCCTCGGTCCGTCGTCGCTCTGCTCGCCATCGCAACCGCGACTTCCGTCGCCGTCGCCTATTACAGCCAGCCCTTGCTCGATGCGATCGGGACCGATCTCGGTATCCCAGCCACAGTCGCTCCGCTGATTGTGACACTCACGCAACTCGGGTTCGCGGCGAGCCTGTTCCTCATTCTCCCGCTCGGCGACATGCTCAATCGTCGGCGGCTCATCGTCGGTCTGAGCGTCCTCTCCGCTCTTGTGCTCGGACTCACCGCACTCGCGCCAACCGGCACCTGGGTTCTGTGGCTTTCGCCGCTTGTCGGCGCGATGGCCGTGGTCGCCCAGCTACTTGTCGCACTTACTGCCACA…	1272	105	MAB_0022c	22158-23429	-
	ACCAGAGTCAGATATACGCACTCCCC	GTGAAGAATTCAGCACAGGGGCCCGCGAGCGGTTCGGCACGTACGCTGCCTCGGTCCGTCGTCGCTCTGCTCGCCATCGCAACCGCGACTTCCGTCGCCGTCGCCTATTACAGCCAGCCCTTGCTCGATGCGATCGGGACCGATCTCGGTATCCCAGCCACAGTCGCTCCGCTGATTGTGACACTCACGCAACTCGGGTTCGCGGCGAGCCTGTTCCTCATTCTCCCGCTCGGCGACATGCTCAATCGTCGGCGGCTCATCGTCGGTCTGAGCGTCCTCTCCGCTCTTGTGCTCGGACTCACCGCACTCGCGCCAACCGGCACCTGGGTTCTGTGGCTTTCGCCGCTTGTCGGCGCGATGGCCGTGGTCGCCCAGCTACTTGTCGCACTTACTGCCACA…	1272	1003	MAB_0022c	22158-23429	-
	ACTTGTCGCACTTACTGCCACACTCG	GTGAAGAATTCAGCACAGGGGCCCGCGAGCGGTTCGGCACGTACGCTGCCTCGGTCCGTCGTCGCTCTGCTCGCCATCGCAACCGCGACTTCCGTCGCCGTCGCCTATTACAGCCAGCCCTTGCTCGATGCGATCGGGACCGATCTCGGTATCCCAGCCACAGTCGCTCCGCTGATTGTGACACTCACGCAACTCGGGTTCGCGGCGAGCCTGTTCCTCATTCTCCCGCTCGGCGACATGCTCAATCGTCGGCGGCTCATCGTCGGTCTGAGCGTCCTCTCCGCTCTTGTGCTCGGACTCACCGCACTCGCGCCAACCGGCACCTGGGTTCTGTGGCTTTCGCCGCTTGTCGGCGCGATGGCCGTGGTCGCCCAGCTACTTGTCGCACTTACTGCCACA…	1272	389	MAB_0022c	22158-23429	-
	CGGTTCGGCACGTACGCTGCCTCGGT	GTGAAGAATTCAGCACAGGGGCCCGCGAGCGGTTCGGCACGTACGCTGCCTCGGTCCGTCGTCGCTCTGCTCGCCATCGCAACCGCGACTTCCGTCGCCGTCGCCTATTACAGCCAGCCCTTGCTCGATGCGATCGGGACCGATCTCGGTATCCCAGCCACAGTCGCTCCGCTGATTGTGACACTCACGCAACTCGGGTTCGCGGCGAGCCTGTTCCTCATTCTCCCGCTCGGCGACATGCTCAATCGTCGGCGGCTCATCGTCGGTCTGAGCGTCCTCTCCGCTCTTGTGCTCGGACTCACCGCACTCGCGCCAACCGGCACCTGGGTTCTGTGGCTTTCGCCGCTTGTCGGCGCGATGGCCGTGGTCGCCCAGCTACTTGTCGCACTTACTGCCACA…	1272	41	MAB_0022c	22158-23429	-
	ACCACCAGGAACTACATTCGTCTGCT	GTGAAGAATTCAGCACAGGGGCCCGCGAGCGGTTCGGCACGTACGCTGCCTCGGTCCGTCGTCGCTCTGCTCGCCATCGCAACCGCGACTTCCGTCGCCGTCGCCTATTACAGCCAGCCCTTGCTCGATGCGATCGGGACCGATCTCGGTATCCCAGCCACAGTCGCTCCGCTGATTGTGACACTCACGCAACTCGGGTTCGCGGCGAGCCTGTTCCTCATTCTCCCGCTCGGCGACATGCTCAATCGTCGGCGGCTCATCGTCGGTCTGAGCGTCCTCTCCGCTCTTGTGCTCGGACTCACCGCACTCGCGCCAACCGGCACCTGGGTTCTGTGGCTTTCGCCGCTTGTCGGCGCGATGGCCGTGGTCGCCCAGCTACTTGTCGCACTTACTGCCACA…	1272	612	MAB_0022c	22158-23429	-
	TGACACCAGGCTTACGTAACATCGTC	ATGGAGATCGAGTTGCGTTGGCTGCGTTACGTGGTGGCAGTAGCAGATCACGGTGGCATGCAGCGGGCTGCGGACGCGCTCCACATGACTCAGCCTCCGCTTAGTCGACAGATCCGTGAACTCGAGCGGCGACTAGGGACATCGCTGTTCACCCGCCGCCCGGTCTCCCTCACCGCGGCGGGTGCCGTATTCGTCGAACACGCGCGGGAGGTTCTCTCGTCTGTCGACAACCTTGTCACGGCGACGCGCAGTACCGCGACGGGAGAGGCGGGCGAACTCGCGGTCGGGTACATCCTGTCCGGGGCCTACGATACGATTCCGCGCCTGCGCGAAGCATCAACAGCCGCATACCCCGGGCTGCGGCTCGACTCCAGGGAACTCTGGCCCGCCCAGCTCGAC…	918	685	MAB_0023	23501-24418	+
	CGACTACAGCTTTACGCTGATCCCCG	ATGGAGATCGAGTTGCGTTGGCTGCGTTACGTGGTGGCAGTAGCAGATCACGGTGGCATGCAGCGGGCTGCGGACGCGCTCCACATGACTCAGCCTCCGCTTAGTCGACAGATCCGTGAACTCGAGCGGCGACTAGGGACATCGCTGTTCACCCGCCGCCCGGTCTCCCTCACCGCGGCGGGTGCCGTATTCGTCGAACACGCGCGGGAGGTTCTCTCGTCTGTCGACAACCTTGTCACGGCGACGCGCAGTACCGCGACGGGAGAGGCGGGCGAACTCGCGGTCGGGTACATCCTGTCCGGGGCCTACGATACGATTCCGCGCCTGCGCGAAGCATCAACAGCCGCATACCCCGGGCTGCGGCTCGACTCCAGGGAACTCTGGCCCGCCCAGCTCGAC…	918	719	MAB_0023	23501-24418	+
	CGTTGGCTGCGTTACGTGGTGGCAGT	ATGGAGATCGAGTTGCGTTGGCTGCGTTACGTGGTGGCAGTAGCAGATCACGGTGGCATGCAGCGGGCTGCGGACGCGCTCCACATGACTCAGCCTCCGCTTAGTCGACAGATCCGTGAACTCGAGCGGCGACTAGGGACATCGCTGTTCACCCGCCGCCCGGTCTCCCTCACCGCGGCGGGTGCCGTATTCGTCGAACACGCGCGGGAGGTTCTCTCGTCTGTCGACAACCTTGTCACGGCGACGCGCAGTACCGCGACGGGAGAGGCGGGCGAACTCGCGGTCGGGTACATCCTGTCCGGGGCCTACGATACGATTCCGCGCCTGCGCGAAGCATCAACAGCCGCATACCCCGGGCTGCGGCTCGACTCCAGGGAACTCTGGCCCGCCCAGCTCGAC…	918	27	MAB_0023	23501-24418	+
	ACCAGGCTTACGTAACATCGTCCTCC	ATGGAGATCGAGTTGCGTTGGCTGCGTTACGTGGTGGCAGTAGCAGATCACGGTGGCATGCAGCGGGCTGCGGACGCGCTCCACATGACTCAGCCTCCGCTTAGTCGACAGATCCGTGAACTCGAGCGGCGACTAGGGACATCGCTGTTCACCCGCCGCCCGGTCTCCCTCACCGCGGCGGGTGCCGTATTCGTCGAACACGCGCGGGAGGTTCTCTCGTCTGTCGACAACCTTGTCACGGCGACGCGCAGTACCGCGACGGGAGAGGCGGGCGAACTCGCGGTCGGGTACATCCTGTCCGGGGCCTACGATACGATTCCGCGCCTGCGCGAAGCATCAACAGCCGCATACCCCGGGCTGCGGCTCGACTCCAGGGAACTCTGGCCCGCCCAGCTCGAC…	918	689	MAB_0023	23501-24418	+
	CTGTCCGGGGCCTACGATACGATTCC	ATGGAGATCGAGTTGCGTTGGCTGCGTTACGTGGTGGCAGTAGCAGATCACGGTGGCATGCAGCGGGCTGCGGACGCGCTCCACATGACTCAGCCTCCGCTTAGTCGACAGATCCGTGAACTCGAGCGGCGACTAGGGACATCGCTGTTCACCCGCCGCCCGGTCTCCCTCACCGCGGCGGGTGCCGTATTCGTCGAACACGCGCGGGAGGTTCTCTCGTCTGTCGACAACCTTGTCACGGCGACGCGCAGTACCGCGACGGGAGAGGCGGGCGAACTCGCGGTCGGGTACATCCTGTCCGGGGCCTACGATACGATTCCGCGCCTGCGCGAAGCATCAACAGCCGCATACCCCGGGCTGCGGCTCGACTCCAGGGAACTCTGGCCCGCCCAGCTCGAC…	918	306	MAB_0023	23501-24418	+
	CTCCCCGACGACTACAGCTTTACGCT	ATGGAGATCGAGTTGCGTTGGCTGCGTTACGTGGTGGCAGTAGCAGATCACGGTGGCATGCAGCGGGCTGCGGACGCGCTCCACATGACTCAGCCTCCGCTTAGTCGACAGATCCGTGAACTCGAGCGGCGACTAGGGACATCGCTGTTCACCCGCCGCCCGGTCTCCCTCACCGCGGCGGGTGCCGTATTCGTCGAACACGCGCGGGAGGTTCTCTCGTCTGTCGACAACCTTGTCACGGCGACGCGCAGTACCGCGACGGGAGAGGCGGGCGAACTCGCGGTCGGGTACATCCTGTCCGGGGCCTACGATACGATTCCGCGCCTGCGCGAAGCATCAACAGCCGCATACCCCGGGCTGCGGCTCGACTCCAGGGAACTCTGGCCCGCCCAGCTCGAC…	918	711	MAB_0023	23501-24418	+
	GCGATTCCTTGCTATTGCTCGAGAGG	ATGGAGATCGAGTTGCGTTGGCTGCGTTACGTGGTGGCAGTAGCAGATCACGGTGGCATGCAGCGGGCTGCGGACGCGCTCCACATGACTCAGCCTCCGCTTAGTCGACAGATCCGTGAACTCGAGCGGCGACTAGGGACATCGCTGTTCACCCGCCGCCCGGTCTCCCTCACCGCGGCGGGTGCCGTATTCGTCGAACACGCGCGGGAGGTTCTCTCGTCTGTCGACAACCTTGTCACGGCGACGCGCAGTACCGCGACGGGAGAGGCGGGCGAACTCGCGGTCGGGTACATCCTGTCCGGGGCCTACGATACGATTCCGCGCCTGCGCGAAGCATCAACAGCCGCATACCCCGGGCTGCGGCTCGACTCCAGGGAACTCTGGCCCGCCCAGCTCGAC…	918	863	MAB_0023	23501-24418	+
	GCCTTGCCGTCGTAGGGCTGCTGGGC	ATGAGCCTGCTGACCAAGTCCGAAGAACCCGCCGTCAAGCTGACCTCCGGTCAGCGTCTGGCCCGGGGGCTCAAGGAAGCGGCCCTGGCACCGATCGACGTGTCACGCGGTACCGCCGGGCTCAGCTTCGGCCTGGCCAAATCGGCGACCAGCGCCGCGGGCCGGCTGCTCCGTCGGGGCAAGGCCGTCTCATCAGAGGTGCAGGACGCCGTCGCCGACGTTGTCGACACCCTCCCTGAGGTGGTCAGCGGCGCCCGCAAGCGCAAGCTGCCCCGCGCACTGACCGGCCTTGCCGTCGTAGGGCTGCTGGGCGCTGGCGCTGTGGCGTTCAGCGTGCTGCGGCGCTCTGGGCAACCCGAGCCGTCACCGCTGGCACCGAGCGTGGATCCGCAACCGCAA…	405	298	MAB_0024c	24439-24843	-
	GCTGGCCCGTTCTACGACGGCGCCAT	GTGACTTCACCTACTTCACCGATCCAGACAGCCACCGCAACCCTGCACACCAACCGCGGCGACGTCGTCATCGCGCTCTTCGGTAACCACGCCCCGAAGACCGTCGCCAACTTCGTCGGCCTGGCCGACGGCAGCAAGGAGTACTCCACCAAGAACGCCAAGGGCGAGGCCGCTGGCCCGTTCTACGACGGCGCCATCTTCCACCGGGTCATCGACGGATTCATGATCCAGGGCGGTGACCCCACCGGCACCGGACGCGGCGGCCCGGGATATCAGTTCGCCGACGAGTTCCACCCCGAGCTGCAGTTCGACAAGCCCTACCTGCTGGCCATGGCCAACGCCGGACCGGGCACCAACGGCTCGCAGTTCTTCATCACCGTGGGCAAGACCCCGCACCTG…	537	183	MAB_0025	25003-25539	+
	GCGCTGCTGTACTACCGCGAGGTGTG	ATGGCTCATCCCGGTCAGGTCCCGGTCTACGGGTGCGCTTGGCACCCGGACCGGGCCACCGCGGTGCGCTGCGTGCGGTGCGGGCGCCCCGTGTGTCCGGCCTGCATGCGGTCGGCGCCCGTGGGGCAGCAGTGTGTCGAATGCGTCCAGCAGGGCGCCAAGTCGGTGCGCCAGGTCAAGCCGCTGCAGCAGGTGCGAGCCTGGATCACCTGGGCGCTGATTGCCGTCAACGTCCTGGTGTACACGGCGACGGTGTCCGATGGCGTGGGCGGCGATGTCACGGGCAGCCAGCTATTCCGGGAGCTGGTGTTGTACCTGCCCTGGGTGGCCCAGGGTGAACTGTGGCGGACCGTCACGACGGGCTTCTTGCATCTGGGTCTGATGCATATCGCCGTCAAC…	864	729	MAB_0026	25546-26409	+
	GAGCTGGTGTTGTACCTGCCCTGGGT	ATGGCTCATCCCGGTCAGGTCCCGGTCTACGGGTGCGCTTGGCACCCGGACCGGGCCACCGCGGTGCGCTGCGTGCGGTGCGGGCGCCCCGTGTGTCCGGCCTGCATGCGGTCGGCGCCCGTGGGGCAGCAGTGTGTCGAATGCGTCCAGCAGGGCGCCAAGTCGGTGCGCCAGGTCAAGCCGCTGCAGCAGGTGCGAGCCTGGATCACCTGGGCGCTGATTGCCGTCAACGTCCTGGTGTACACGGCGACGGTGTCCGATGGCGTGGGCGGCGATGTCACGGGCAGCCAGCTATTCCGGGAGCTGGTGTTGTACCTGCCCTGGGTGGCCCAGGGTGAACTGTGGCGGACCGTCACGACGGGCTTCTTGCATCTGGGTCTGATGCATATCGCCGTCAAC…	864	312	MAB_0026	25546-26409	+
	TCGGGCGCCATCTATGGCCTGCTGGG	ATGGCTCATCCCGGTCAGGTCCCGGTCTACGGGTGCGCTTGGCACCCGGACCGGGCCACCGCGGTGCGCTGCGTGCGGTGCGGGCGCCCCGTGTGTCCGGCCTGCATGCGGTCGGCGCCCGTGGGGCAGCAGTGTGTCGAATGCGTCCAGCAGGGCGCCAAGTCGGTGCGCCAGGTCAAGCCGCTGCAGCAGGTGCGAGCCTGGATCACCTGGGCGCTGATTGCCGTCAACGTCCTGGTGTACACGGCGACGGTGTCCGATGGCGTGGGCGGCGATGTCACGGGCAGCCAGCTATTCCGGGAGCTGGTGTTGTACCTGCCCTGGGTGGCCCAGGGTGAACTGTGGCGGACCGTCACGACGGGCTTCTTGCATCTGGGTCTGATGCATATCGCCGTCAAC…	864	552	MAB_0026	25546-26409	+
	AACGTCCTGGTGTACACGGCGACGGT	ATGGCTCATCCCGGTCAGGTCCCGGTCTACGGGTGCGCTTGGCACCCGGACCGGGCCACCGCGGTGCGCTGCGTGCGGTGCGGGCGCCCCGTGTGTCCGGCCTGCATGCGGTCGGCGCCCGTGGGGCAGCAGTGTGTCGAATGCGTCCAGCAGGGCGCCAAGTCGGTGCGCCAGGTCAAGCCGCTGCAGCAGGTGCGAGCCTGGATCACCTGGGCGCTGATTGCCGTCAACGTCCTGGTGTACACGGCGACGGTGTCCGATGGCGTGGGCGGCGATGTCACGGGCAGCCAGCTATTCCGGGAGCTGGTGTTGTACCTGCCCTGGGTGGCCCAGGGTGAACTGTGGCGGACCGTCACGACGGGCTTCTTGCATCTGGGTCTGATGCATATCGCCGTCAAC…	864	240	MAB_0026	25546-26409	+
	GGCGCGCTGCTGTACTACCGCGAGGT	ATGGCTCATCCCGGTCAGGTCCCGGTCTACGGGTGCGCTTGGCACCCGGACCGGGCCACCGCGGTGCGCTGCGTGCGGTGCGGGCGCCCCGTGTGTCCGGCCTGCATGCGGTCGGCGCCCGTGGGGCAGCAGTGTGTCGAATGCGTCCAGCAGGGCGCCAAGTCGGTGCGCCAGGTCAAGCCGCTGCAGCAGGTGCGAGCCTGGATCACCTGGGCGCTGATTGCCGTCAACGTCCTGGTGTACACGGCGACGGTGTCCGATGGCGTGGGCGGCGATGTCACGGGCAGCCAGCTATTCCGGGAGCTGGTGTTGTACCTGCCCTGGGTGGCCCAGGGTGAACTGTGGCGGACCGTCACGACGGGCTTCTTGCATCTGGGTCTGATGCATATCGCCGTCAAC…	864	726	MAB_0026	25546-26409	+
	GGTCTGCTGGCATATCTGCCCGGGGC	ATGACACGGACCGACGGCGATCAATGGGACATTGTCAGCAGCGTCGGTTTCACGGCCCTGATGGTGTCCTCGTTCCGGGCGCTTGAGACCACCCGGACCGAACCGCTGATCCGCGACGAGTACGCCCGTGCCTTCGTTGAGGCCTCCGGCGAACCTCGTCTCACCGAGGCGCTGGCCGCGGGCACGCCCGAGTCCGAGTGGGACACCGCCACCGTCTACCTGGTCAACCATCTCGCCGTGCGTACCAAGTATTTCGACGAATTCTTCGCGGCTGCAACAGGTTCCGGCATCCAACAGGTAGTGATCCTGGCCGCCGGCCTGGATTCCCGGGTCTACCGGCTGCCCTGGCCCGACGGCACCGTCGTGTACGAGCTCGATCAGCCGAAAGTCCTCGAATTC…	900	552	MAB_0027c	26466-27365	-
	GGCACCGTCGTGTACGAGCTCGATCA	ATGACACGGACCGACGGCGATCAATGGGACATTGTCAGCAGCGTCGGTTTCACGGCCCTGATGGTGTCCTCGTTCCGGGCGCTTGAGACCACCCGGACCGAACCGCTGATCCGCGACGAGTACGCCCGTGCCTTCGTTGAGGCCTCCGGCGAACCTCGTCTCACCGAGGCGCTGGCCGCGGGCACGCCCGAGTCCGAGTGGGACACCGCCACCGTCTACCTGGTCAACCATCTCGCCGTGCGTACCAAGTATTTCGACGAATTCTTCGCGGCTGCAACAGGTTCCGGCATCCAACAGGTAGTGATCCTGGCCGCCGGCCTGGATTCCCGGGTCTACCGGCTGCCCTGGCCCGACGGCACCGTCGTGTACGAGCTCGATCAGCCGAAAGTCCTCGAATTC…	900	366	MAB_0027c	26466-27365	-
	GATTCCCGGGTCTACCGGCTGCCCTG	ATGACACGGACCGACGGCGATCAATGGGACATTGTCAGCAGCGTCGGTTTCACGGCCCTGATGGTGTCCTCGTTCCGGGCGCTTGAGACCACCCGGACCGAACCGCTGATCCGCGACGAGTACGCCCGTGCCTTCGTTGAGGCCTCCGGCGAACCTCGTCTCACCGAGGCGCTGGCCGCGGGCACGCCCGAGTCCGAGTGGGACACCGCCACCGTCTACCTGGTCAACCATCTCGCCGTGCGTACCAAGTATTTCGACGAATTCTTCGCGGCTGCAACAGGTTCCGGCATCCAACAGGTAGTGATCCTGGCCGCCGGCCTGGATTCCCGGGTCTACCGGCTGCCCTGGCCCGACGGCACCGTCGTGTACGAGCTCGATCAGCCGAAAGTCCTCGAATTC…	900	333	MAB_0027c	26466-27365	-
	CAGGCCGCCGCCTATGGCAGGCCTGC	ATGACACGGACCGACGGCGATCAATGGGACATTGTCAGCAGCGTCGGTTTCACGGCCCTGATGGTGTCCTCGTTCCGGGCGCTTGAGACCACCCGGACCGAACCGCTGATCCGCGACGAGTACGCCCGTGCCTTCGTTGAGGCCTCCGGCGAACCTCGTCTCACCGAGGCGCTGGCCGCGGGCACGCCCGAGTCCGAGTGGGACACCGCCACCGTCTACCTGGTCAACCATCTCGCCGTGCGTACCAAGTATTTCGACGAATTCTTCGCGGCTGCAACAGGTTCCGGCATCCAACAGGTAGTGATCCTGGCCGCCGGCCTGGATTCCCGGGTCTACCGGCTGCCCTGGCCCGACGGCACCGTCGTGTACGAGCTCGATCAGCCGAAAGTCCTCGAATTC…	900	819	MAB_0027c	26466-27365	-
	TGGTCCGACGCCTACTTCATCACCGC	ATGACACGGACCGACGGCGATCAATGGGACATTGTCAGCAGCGTCGGTTTCACGGCCCTGATGGTGTCCTCGTTCCGGGCGCTTGAGACCACCCGGACCGAACCGCTGATCCGCGACGAGTACGCCCGTGCCTTCGTTGAGGCCTCCGGCGAACCTCGTCTCACCGAGGCGCTGGCCGCGGGCACGCCCGAGTCCGAGTGGGACACCGCCACCGTCTACCTGGTCAACCATCTCGCCGTGCGTACCAAGTATTTCGACGAATTCTTCGCGGCTGCAACAGGTTCCGGCATCCAACAGGTAGTGATCCTGGCCGCCGGCCTGGATTCCCGGGTCTACCGGCTGCCCTGGCCCGACGGCACCGTCGTGTACGAGCTCGATCAGCCGAAAGTCCTCGAATTC…	900	876	MAB_0027c	26466-27365	-
	GCATCCAACAGGTAGTGATCCTGGCC	ATGACACGGACCGACGGCGATCAATGGGACATTGTCAGCAGCGTCGGTTTCACGGCCCTGATGGTGTCCTCGTTCCGGGCGCTTGAGACCACCCGGACCGAACCGCTGATCCGCGACGAGTACGCCCGTGCCTTCGTTGAGGCCTCCGGCGAACCTCGTCTCACCGAGGCGCTGGCCGCGGGCACGCCCGAGTCCGAGTGGGACACCGCCACCGTCTACCTGGTCAACCATCTCGCCGTGCGTACCAAGTATTTCGACGAATTCTTCGCGGCTGCAACAGGTTCCGGCATCCAACAGGTAGTGATCCTGGCCGCCGGCCTGGATTCCCGGGTCTACCGGCTGCCCTGGCCCGACGGCACCGTCGTGTACGAGCTCGATCAGCCGAAAGTCCTCGAATTC…	900	298	MAB_0027c	26466-27365	-
	GGCTCCCTCATCTACGACGATGAGCG	ATGACACGGACCGACGGCGATCAATGGGACATTGTCAGCAGCGTCGGTTTCACGGCCCTGATGGTGTCCTCGTTCCGGGCGCTTGAGACCACCCGGACCGAACCGCTGATCCGCGACGAGTACGCCCGTGCCTTCGTTGAGGCCTCCGGCGAACCTCGTCTCACCGAGGCGCTGGCCGCGGGCACGCCCGAGTCCGAGTGGGACACCGCCACCGTCTACCTGGTCAACCATCTCGCCGTGCGTACCAAGTATTTCGACGAATTCTTCGCGGCTGCAACAGGTTCCGGCATCCAACAGGTAGTGATCCTGGCCGCCGGCCTGGATTCCCGGGTCTACCGGCTGCCCTGGCCCGACGGCACCGTCGTGTACGAGCTCGATCAGCCGAAAGTCCTCGAATTC…	900	729	MAB_0027c	26466-27365	-
	CTGGTGACCTTGTATCGGCAGTACGT	GTGCCTTTGGTGTGTGCCCTCGCCGGCTTTCTCCTGGCCGCGACGCACACGGTCTCGGGCGGCAGCGAGATCCGCCGCGGTGACTCCCCGTCGCCTCGTCTGGTGGACCTGGTCCGCGAGACGCAAAAGTCGGTCGACAAGCTCAGCGGTACACGCGACGGCCTGGCCAATGAGATGGCCGCCGCGCGTGAGCAGTCTGCGGGAGGCGACAGCCAGGTGGCGGCTGCGCTCGCCGAGACCGCCGAGGTGGCCGATGCTGCCGGCGTGCGGCCCGTTACCGGGCCTGGCCTTGTCGTGACGCTCACCGACGCCAAACGGGACGCATACGGCCGGTTCCCGCGGGATGCGTCGCCCGACGACCTGGTGGTGCATCAGCAGGATGTCGAGGGCGTACTGAAC…	717	594	MAB_0031	28599-29315	+
	AAACGGGACGCATACGGCCGGTTCCC	GTGCCTTTGGTGTGTGCCCTCGCCGGCTTTCTCCTGGCCGCGACGCACACGGTCTCGGGCGGCAGCGAGATCCGCCGCGGTGACTCCCCGTCGCCTCGTCTGGTGGACCTGGTCCGCGAGACGCAAAAGTCGGTCGACAAGCTCAGCGGTACACGCGACGGCCTGGCCAATGAGATGGCCGCCGCGCGTGAGCAGTCTGCGGGAGGCGACAGCCAGGTGGCGGCTGCGCTCGCCGAGACCGCCGAGGTGGCCGATGCTGCCGGCGTGCGGCCCGTTACCGGGCCTGGCCTTGTCGTGACGCTCACCGACGCCAAACGGGACGCATACGGCCGGTTCCCGCGGGATGCGTCGCCCGACGACCTGGTGGTGCATCAGCAGGATGTCGAGGGCGTACTGAAC…	717	324	MAB_0031	28599-29315	+
	TACAGCCCGCCCTATGTGATCACGGC	GTGCCTTTGGTGTGTGCCCTCGCCGGCTTTCTCCTGGCCGCGACGCACACGGTCTCGGGCGGCAGCGAGATCCGCCGCGGTGACTCCCCGTCGCCTCGTCTGGTGGACCTGGTCCGCGAGACGCAAAAGTCGGTCGACAAGCTCAGCGGTACACGCGACGGCCTGGCCAATGAGATGGCCGCCGCGCGTGAGCAGTCTGCGGGAGGCGACAGCCAGGTGGCGGCTGCGCTCGCCGAGACCGCCGAGGTGGCCGATGCTGCCGGCGTGCGGCCCGTTACCGGGCCTGGCCTTGTCGTGACGCTCACCGACGCCAAACGGGACGCATACGGCCGGTTCCCGCGGGATGCGTCGCCCGACGACCTGGTGGTGCATCAGCAGGATGTCGAGGGCGTACTGAAC…	717	522	MAB_0031	28599-29315	+
	CCGCCACTCAGGTACGGCCCGCCGTG	ATGACCGTTCGTGTGGGAGAAACGCTCTCAGGCCGTTACCGGTTGCAACGACTCATCGCGACCGGCGGTATGGGCCAGGTCTGGGAGGGTACCGACAGCCGGCTGGGCCGCAAGGTGGCCGTGAAGGTGCTCAAGGCCGAGTTCTCCTCGGACCCCGAATTCATCGAGCGGTTCCGCGCCGAGGCCCGCACCGTCGCGATGCTGAACCATCCCGGGATCGCCAGCGTCTACGACTACGGCGAGACCGATATCGACAGCGAGGGCCGCACGGCCTATCTGGTCATGGAGCTGATTCACGGAGAACCGCTGAACTCGGTACTCAAACGCACCGGCCGCCTCTCGCTGCGCCACTCCCTGGACATGCTGGAGCAGACCGGCCGTGCGCTTCAGGTCGCACAC…	1263	907	MAB_0034c	31940-33202	-
	ACCTTGGAGAACTACAACCGGGCCTC	ATGAACACGTCGATCCGCCGGGTATCGCTGGCTGTCATGGGACTGGTCGTACTGCTGCTGGCCAATGCCACCATCACCCAGGTGTTTACGGCGCCGGGCCTACGCGCCGATCCCCGCAACCAGCGGATCCTGCTCGACGAGTATTCGCGCCAGCGGGGGCAGATTTCGGCGAGTGGGCAGCTGCTGGCATCCTCGGTGGCCACCGACAGCCGTTTCCGCTTTCTCCGGCAGTACGCCGACCCCGAGGTGTACGCGCCGGTCACCGGGTTCTATTCACTCAATTACTCGAGCACCGGACTGGAACGCGCCGAGGACACCATGCTCAACGGGTCCGATCCGCGCCTCTTCGGGCGCCGGCTCGCGGACTTCTTCACCGGCCGGGACCCACGTGGCGGCAGC…	1515	780	MAB_0035c	33199-34713	-
	TTGCCGCAGCACTACAGGGGGCCTCA	ATGAACACGTCGATCCGCCGGGTATCGCTGGCTGTCATGGGACTGGTCGTACTGCTGCTGGCCAATGCCACCATCACCCAGGTGTTTACGGCGCCGGGCCTACGCGCCGATCCCCGCAACCAGCGGATCCTGCTCGACGAGTATTCGCGCCAGCGGGGGCAGATTTCGGCGAGTGGGCAGCTGCTGGCATCCTCGGTGGCCACCGACAGCCGTTTCCGCTTTCTCCGGCAGTACGCCGACCCCGAGGTGTACGCGCCGGTCACCGGGTTCTATTCACTCAATTACTCGAGCACCGGACTGGAACGCGCCGAGGACACCATGCTCAACGGGTCCGATCCGCGCCTCTTCGGGCGCCGGCTCGCGGACTTCTTCACCGGCCGGGACCCACGTGGCGGCAGC…	1515	1498	MAB_0035c	33199-34713	-
	CCGCACGCGTGGTACATCGCCTTCGC	ATGAACACGTCGATCCGCCGGGTATCGCTGGCTGTCATGGGACTGGTCGTACTGCTGCTGGCCAATGCCACCATCACCCAGGTGTTTACGGCGCCGGGCCTACGCGCCGATCCCCGCAACCAGCGGATCCTGCTCGACGAGTATTCGCGCCAGCGGGGGCAGATTTCGGCGAGTGGGCAGCTGCTGGCATCCTCGGTGGCCACCGACAGCCGTTTCCGCTTTCTCCGGCAGTACGCCGACCCCGAGGTGTACGCGCCGGTCACCGGGTTCTATTCACTCAATTACTCGAGCACCGGACTGGAACGCGCCGAGGACACCATGCTCAACGGGTCCGATCCGCGCCTCTTCGGGCGCCGGCTCGCGGACTTCTTCACCGGCCGGGACCCACGTGGCGGCAGC…	1515	1329	MAB_0035c	33199-34713	-
	GACCCCGAGGTGTACGCGCCGGTCAC	ATGAACACGTCGATCCGCCGGGTATCGCTGGCTGTCATGGGACTGGTCGTACTGCTGCTGGCCAATGCCACCATCACCCAGGTGTTTACGGCGCCGGGCCTACGCGCCGATCCCCGCAACCAGCGGATCCTGCTCGACGAGTATTCGCGCCAGCGGGGGCAGATTTCGGCGAGTGGGCAGCTGCTGGCATCCTCGGTGGCCACCGACAGCCGTTTCCGCTTTCTCCGGCAGTACGCCGACCCCGAGGTGTACGCGCCGGTCACCGGGTTCTATTCACTCAATTACTCGAGCACCGGACTGGAACGCGCCGAGGACACCATGCTCAACGGGTCCGATCCGCGCCTCTTCGGGCGCCGGCTCGCGGACTTCTTCACCGGCCGGGACCCACGTGGCGGCAGC…	1515	249	MAB_0035c	33199-34713	-
	ATGTCCGAGCAATACGGTGCCAAGAT	ATGACGACGGCGCCCCAAACCGCGGTAGGACCCAGTGGAAGGGGCAGCGGAGCCGTTTCGGCGCCGCCCACTCAATCAACACGACGTAGCGCGGAGCTGGGGCTCCTCGGCTTCGCCGCCGCCATCACCACGGTGGCCCTAGTTCTCGTCGAGGCCAACCTTGAGCGTGGGTTGTCCTGGGATCTGCTGGGATACGGCTTCGCCTACCTCGTGCTTTTCGTCTTGGCGCACATGGCGGTCCGTCGCTGGGCTCCGTATGCCGATCCGCTGCTGCTGCCGTGCGTCGCGCTGCTCAACGGACTCGGCCTGGTGATGATCCATCGGCTGGATCTCGTGCACTCGTACAACGACGGCGATGCCGATCAGGTCGGTGACAACAACGCTACGCAGCAGATGCTG…	1458	549	MAB_0036c	34710-36167	-
	CCGTTACGGCTATACATTCGGGATCG	ATGACGACGGCGCCCCAAACCGCGGTAGGACCCAGTGGAAGGGGCAGCGGAGCCGTTTCGGCGCCGCCCACTCAATCAACACGACGTAGCGCGGAGCTGGGGCTCCTCGGCTTCGCCGCCGCCATCACCACGGTGGCCCTAGTTCTCGTCGAGGCCAACCTTGAGCGTGGGTTGTCCTGGGATCTGCTGGGATACGGCTTCGCCTACCTCGTGCTTTTCGTCTTGGCGCACATGGCGGTCCGTCGCTGGGCTCCGTATGCCGATCCGCTGCTGCTGCCGTGCGTCGCGCTGCTCAACGGACTCGGCCTGGTGATGATCCATCGGCTGGATCTCGTGCACTCGTACAACGACGGCGATGCCGATCAGGTCGGTGACAACAACGCTACGCAGCAGATGCTG…	1458	479	MAB_0036c	34710-36167	-
	GTGCTCAACAACTATTACGTGAGCGC	GTGACACTGGTGCTTCGCTACGCCGCGCGTAGCGACCGCGGACTAGTGCGGTCGAACAACGAGGACTCCGTCTATGCCGGGGCCCGTCTTTTAGCATTGGCCGACGGAATGGGCGGTCATGCCGCCGGTGAGGTGGCCTCTCAGCTGGTCATCGCCGCGCTGGCACCACTCGACGACGACGAGCCCGGCGGCGATCTGCTCGATGCCCTGGCCGACGCCGTGCATGCCGGAAACGGTGCGATCGCCGATCACGTGCGCGCCGAACCCGAGCTGGACGGTATGGGCACCACCCTGACAGCCTTCCTGTTCGCAGGAAAACGGCTGGGCATGGTGCACATCGGTGATTCACGCGCCTATCTGATGCGCGACGGGGAGCTGACGCAGATCTCCAAGGACGAC…	1506	990	MAB_0037c	36164-37669	-
	CTCACCGACGATTACTCATCGACGCG	ATGTCCGGTCAGCCGGACACCCTCGCCGAGGCGCGATGGACCAGCGAGAGGAACGACAACCGGATGCAGGGACTGGTGCTCCAGCTCACCCGCGGTGGGTTCCTGTTGCTGCTGTGGGTGTTCATCTGGTCGGTGCTGCGTATTCTGCGTACGGATATCTACGCTCCGACCGGTCAGCTGATGGCCAACCGCGGTCTGAACCTGCGATCCATCCGGCCCGCGAAGACGAACCGGCGGCAGATGCAGTACTTGCTGGTAACCGAGGGTGCCCTGGCGGGCACCCGCATCACGCTCGGTACGCAGCCCATTTTGATCGGGCGGGCGGACGACTCCACACTGGTCCTCACCGACGATTACTCATCGACGCGGCACGCGCGGCTATCGCCGCGGGGGTCGGAT…	528	354	MAB_0038c	37666-38193	-
	GGGTCGGATTGGTACGTCGAGGATCT	ATGTCCGGTCAGCCGGACACCCTCGCCGAGGCGCGATGGACCAGCGAGAGGAACGACAACCGGATGCAGGGACTGGTGCTCCAGCTCACCCGCGGTGGGTTCCTGTTGCTGCTGTGGGTGTTCATCTGGTCGGTGCTGCGTATTCTGCGTACGGATATCTACGCTCCGACCGGTCAGCTGATGGCCAACCGCGGTCTGAACCTGCGATCCATCCGGCCCGCGAAGACGAACCGGCGGCAGATGCAGTACTTGCTGGTAACCGAGGGTGCCCTGGCGGGCACCCGCATCACGCTCGGTACGCAGCCCATTTTGATCGGGCGGGCGGACGACTCCACACTGGTCCTCACCGACGATTACTCATCGACGCGGCACGCGCGGCTATCGCCGCGGGGGTCGGAT…	528	402	MAB_0038c	37666-38193	-
	CGGCAGATGCAGTACTTGCTGGTAAC	ATGTCCGGTCAGCCGGACACCCTCGCCGAGGCGCGATGGACCAGCGAGAGGAACGACAACCGGATGCAGGGACTGGTGCTCCAGCTCACCCGCGGTGGGTTCCTGTTGCTGCTGTGGGTGTTCATCTGGTCGGTGCTGCGTATTCTGCGTACGGATATCTACGCTCCGACCGGTCAGCTGATGGCCAACCGCGGTCTGAACCTGCGATCCATCCGGCCCGCGAAGACGAACCGGCGGCAGATGCAGTACTTGCTGGTAACCGAGGGTGCCCTGGCGGGCACCCGCATCACGCTCGGTACGCAGCCCATTTTGATCGGGCGGGCGGACGACTCCACACTGGTCCTCACCGACGATTACTCATCGACGCGGCACGCGCGGCTATCGCCGCGGGGGTCGGAT…	528	246	MAB_0038c	37666-38193	-
	CACATATCTGGATAGGGAGAAGGTGA	ATGTCCGGTCAGCCGGACACCCTCGCCGAGGCGCGATGGACCAGCGAGAGGAACGACAACCGGATGCAGGGACTGGTGCTCCAGCTCACCCGCGGTGGGTTCCTGTTGCTGCTGTGGGTGTTCATCTGGTCGGTGCTGCGTATTCTGCGTACGGATATCTACGCTCCGACCGGTCAGCTGATGGCCAACCGCGGTCTGAACCTGCGATCCATCCGGCCCGCGAAGACGAACCGGCGGCAGATGCAGTACTTGCTGGTAACCGAGGGTGCCCTGGCGGGCACCCGCATCACGCTCGGTACGCAGCCCATTTTGATCGGGCGGGCGGACGACTCCACACTGGTCCTCACCGACGATTACTCATCGACGCGGCACGCGCGGCTATCGCCGCGGGGGTCGGAT…	528	443	MAB_0038c	37666-38193	-
	ACGTCGAGGATCTAGGATCGACCAAC	ATGTCCGGTCAGCCGGACACCCTCGCCGAGGCGCGATGGACCAGCGAGAGGAACGACAACCGGATGCAGGGACTGGTGCTCCAGCTCACCCGCGGTGGGTTCCTGTTGCTGCTGTGGGTGTTCATCTGGTCGGTGCTGCGTATTCTGCGTACGGATATCTACGCTCCGACCGGTCAGCTGATGGCCAACCGCGGTCTGAACCTGCGATCCATCCGGCCCGCGAAGACGAACCGGCGGCAGATGCAGTACTTGCTGGTAACCGAGGGTGCCCTGGCGGGCACCCGCATCACGCTCGGTACGCAGCCCATTTTGATCGGGCGGGCGGACGACTCCACACTGGTCCTCACCGACGATTACTCATCGACGCGGCACGCGCGGCTATCGCCGCGGGGGTCGGAT…	528	415	MAB_0038c	37666-38193	-
	AGTGGCCGCACCTATCAGCTGCGTGA	ATGGGAATTGTCCAGCGCTTTGAGCGCAAGCTTGAAGACGTGGTCGGCGATGCCTTCGCCCGCGTATTCGGCGGCAGCATCGTCCCGCAGGAAGTGCAGGCGTCGCTGCGCCGGGAAGCCGCCGACGGAGTCCGGTCAGCGGGCCAGGGGCGGCTACTGGCTCCCAACGAGTTCTTTGTTCTGCTCAGCACCGCAGATCACGAGAAAGCGGCCGACGACCGCGATCTCAACCCAGACACGTTCGCCGAACTCCTGCGCGAATATATTCGCGATCAGGGGTGGCAAACGTATGGTGAGGTTGTTGTCCGATTCGAACAATCACCGAACTTGCACACCGGCCAGTTTCGTACGCGCGGTGTGGTCAATCCCGATAGCAAGCGGGACCGTCCGCACGGCGCC…	1359	1116	MAB_0039c	38299-39657	-
	GGGTGGCAAACGTATGGTGAGGTTGT	ATGGGAATTGTCCAGCGCTTTGAGCGCAAGCTTGAAGACGTGGTCGGCGATGCCTTCGCCCGCGTATTCGGCGGCAGCATCGTCCCGCAGGAAGTGCAGGCGTCGCTGCGCCGGGAAGCCGCCGACGGAGTCCGGTCAGCGGGCCAGGGGCGGCTACTGGCTCCCAACGAGTTCTTTGTTCTGCTCAGCACCGCAGATCACGAGAAAGCGGCCGACGACCGCGATCTCAACCCAGACACGTTCGCCGAACTCCTGCGCGAATATATTCGCGATCAGGGGTGGCAAACGTATGGTGAGGTTGTTGTCCGATTCGAACAATCACCGAACTTGCACACCGGCCAGTTTCGTACGCGCGGTGTGGTCAATCCCGATAGCAAGCGGGACCGTCCGCACGGCGCC…	1359	288	MAB_0039c	38299-39657	-
	AACTACGGCGAGTACGAGCAGGGTGG	ATGGGAATTGTCCAGCGCTTTGAGCGCAAGCTTGAAGACGTGGTCGGCGATGCCTTCGCCCGCGTATTCGGCGGCAGCATCGTCCCGCAGGAAGTGCAGGCGTCGCTGCGCCGGGAAGCCGCCGACGGAGTCCGGTCAGCGGGCCAGGGGCGGCTACTGGCTCCCAACGAGTTCTTTGTTCTGCTCAGCACCGCAGATCACGAGAAAGCGGCCGACGACCGCGATCTCAACCCAGACACGTTCGCCGAACTCCTGCGCGAATATATTCGCGATCAGGGGTGGCAAACGTATGGTGAGGTTGTTGTCCGATTCGAACAATCACCGAACTTGCACACCGGCCAGTTTCGTACGCGCGGTGTGGTCAATCCCGATAGCAAGCGGGACCGTCCGCACGGCGCC…	1359	849	MAB_0039c	38299-39657	-
	GGCTCACCGGAGTACGGCGACTACGA	ATGGGAATTGTCCAGCGCTTTGAGCGCAAGCTTGAAGACGTGGTCGGCGATGCCTTCGCCCGCGTATTCGGCGGCAGCATCGTCCCGCAGGAAGTGCAGGCGTCGCTGCGCCGGGAAGCCGCCGACGGAGTCCGGTCAGCGGGCCAGGGGCGGCTACTGGCTCCCAACGAGTTCTTTGTTCTGCTCAGCACCGCAGATCACGAGAAAGCGGCCGACGACCGCGATCTCAACCCAGACACGTTCGCCGAACTCCTGCGCGAATATATTCGCGATCAGGGGTGGCAAACGTATGGTGAGGTTGTTGTCCGATTCGAACAATCACCGAACTTGCACACCGGCCAGTTTCGTACGCGCGGTGTGGTCAATCCCGATAGCAAGCGGGACCGTCCGCACGGCGCC…	1359	996	MAB_0039c	38299-39657	-
	CCTGCGCGAATATATTCGCGATCAGG	ATGGGAATTGTCCAGCGCTTTGAGCGCAAGCTTGAAGACGTGGTCGGCGATGCCTTCGCCCGCGTATTCGGCGGCAGCATCGTCCCGCAGGAAGTGCAGGCGTCGCTGCGCCGGGAAGCCGCCGACGGAGTCCGGTCAGCGGGCCAGGGGCGGCTACTGGCTCCCAACGAGTTCTTTGTTCTGCTCAGCACCGCAGATCACGAGAAAGCGGCCGACGACCGCGATCTCAACCCAGACACGTTCGCCGAACTCCTGCGCGAATATATTCGCGATCAGGGGTGGCAAACGTATGGTGAGGTTGTTGTCCGATTCGAACAATCACCGAACTTGCACACCGGCCAGTTTCGTACGCGCGGTGTGGTCAATCCCGATAGCAAGCGGGACCGTCCGCACGGCGCC…	1359	263	MAB_0039c	38299-39657	-
	CGCCAGGGTGGCTATGAGGGCGGCGG	ATGGGAATTGTCCAGCGCTTTGAGCGCAAGCTTGAAGACGTGGTCGGCGATGCCTTCGCCCGCGTATTCGGCGGCAGCATCGTCCCGCAGGAAGTGCAGGCGTCGCTGCGCCGGGAAGCCGCCGACGGAGTCCGGTCAGCGGGCCAGGGGCGGCTACTGGCTCCCAACGAGTTCTTTGTTCTGCTCAGCACCGCAGATCACGAGAAAGCGGCCGACGACCGCGATCTCAACCCAGACACGTTCGCCGAACTCCTGCGCGAATATATTCGCGATCAGGGGTGGCAAACGTATGGTGAGGTTGTTGTCCGATTCGAACAATCACCGAACTTGCACACCGGCCAGTTTCGTACGCGCGGTGTGGTCAATCCCGATAGCAAGCGGGACCGTCCGCACGGCGCC…	1359	585	MAB_0039c	38299-39657	-
	CCGTACCAGTACTACTACGGTGGGCA	ATGCCCGACCCTCTCTTAGACGGTCCCGACGCGGGTCGGCCTGATGCACCACCAGGGCGGGGTGCCCTGCGGTGGCAAGAGCCCGGCATCACGCTGCCACGGCCGCCCACCGTCGCCGAGGCGCGGGCCAGAGACAAAGCGCGACGGACCCGGGAGGCCGCGCAGAAGCTGGCCGAGGTGCAGGCCGAGAAGGCCGAGGAAAGGCGCCGGACCCGCAAGAAAGTTCTGATGGGTTCCGCGGTGGTGGCGGGTATCGCCGCGGTGGTGGCGGTGGGCTACGCCGTGATTGATCGAGATGACGATGTCGAGGCAACCTGCGTACAGCAAGGTTCCAACGTCGTAGCCCCCGAGGAGTACTGCGAGCGTGGTACCCCGTCCTCGGGTGGCACGTTCATCTAC…	615	420	MAB_0042	40490-41104	+
	GCCCCCGAGGAGTACTGCGAGCGTGG	ATGCCCGACCCTCTCTTAGACGGTCCCGACGCGGGTCGGCCTGATGCACCACCAGGGCGGGGTGCCCTGCGGTGGCAAGAGCCCGGCATCACGCTGCCACGGCCGCCCACCGTCGCCGAGGCGCGGGCCAGAGACAAAGCGCGACGGACCCGGGAGGCCGCGCAGAAGCTGGCCGAGGTGCAGGCCGAGAAGGCCGAGGAAAGGCGCCGGACCCGCAAGAAAGTTCTGATGGGTTCCGCGGTGGTGGCGGGTATCGCCGCGGTGGTGGCGGTGGGCTACGCCGTGATTGATCGAGATGACGATGTCGAGGCAACCTGCGTACAGCAAGGTTCCAACGTCGTAGCCCCCGAGGAGTACTGCGAGCGTGGTACCCCGTCCTCGGGTGGCACGTTCATCTAC…	615	354	MAB_0042	40490-41104	+
	GCGATCCGCATCTATATGGTCGCTTT	ATGCGCCGCGAACGTGGCCGGCCCCGCCCCGGCTGGGAGCAGACCGTCGTCTCGCAAGGCATGTGCTACGGCACGCCGGCCCGGATGGCGGACGGGAGCGACCGTCCGTACTGGGACGAGTCGGTCCACTATGTGTTCGATATGGACGAGGTGCTGTCGCTCGAGGCGACCGTCGAAGTGCTGCACTCCATGTGTTTGGAGGCCGTTGAACAGGTGGTTCTCCTGGGTCGCTACCACGATTTCGGTCTGCCCGAATGGACGTGGGAACATATCGAGAAATCTTGGCGCAGAAGCGATCCGCATCTATATGGTCGCTTTGATCTCCGGTACGACGGGCAGCGGCCGCCTGTTCTGCTGGAGTACAACGCCGACACCCCCACTTCGCTGCTGGAAGCCGCT…	1167	304	MAB_0043	41104-42270	+
	CTGTTGCCTGCCTACCTGGACAGTCC	ATGCGCCGCGAACGTGGCCGGCCCCGCCCCGGCTGGGAGCAGACCGTCGTCTCGCAAGGCATGTGCTACGGCACGCCGGCCCGGATGGCGGACGGGAGCGACCGTCCGTACTGGGACGAGTCGGTCCACTATGTGTTCGATATGGACGAGGTGCTGTCGCTCGAGGCGACCGTCGAAGTGCTGCACTCCATGTGTTTGGAGGCCGTTGAACAGGTGGTTCTCCTGGGTCGCTACCACGATTTCGGTCTGCCCGAATGGACGTGGGAACATATCGAGAAATCTTGGCGCAGAAGCGATCCGCATCTATATGGTCGCTTTGATCTCCGGTACGACGGGCAGCGGCCGCCTGTTCTGCTGGAGTACAACGCCGACACCCCCACTTCGCTGCTGGAAGCCGCT…	1167	870	MAB_0043	41104-42270	+
	GGAAGGCGCCAATATCACGGTGGTGG	ATGCGCCGCGAACGTGGCCGGCCCCGCCCCGGCTGGGAGCAGACCGTCGTCTCGCAAGGCATGTGCTACGGCACGCCGGCCCGGATGGCGGACGGGAGCGACCGTCCGTACTGGGACGAGTCGGTCCACTATGTGTTCGATATGGACGAGGTGCTGTCGCTCGAGGCGACCGTCGAAGTGCTGCACTCCATGTGTTTGGAGGCCGTTGAACAGGTGGTTCTCCTGGGTCGCTACCACGATTTCGGTCTGCCCGAATGGACGTGGGAACATATCGAGAAATCTTGGCGCAGAAGCGATCCGCATCTATATGGTCGCTTTGATCTCCGGTACGACGGGCAGCGGCCGCCTGTTCTGCTGGAGTACAACGCCGACACCCCCACTTCGCTGCTGGAAGCCGCT…	1167	938	MAB_0043	41104-42270	+
	GAGTCGGTCCACTATGTGTTCGATAT	ATGCGCCGCGAACGTGGCCGGCCCCGCCCCGGCTGGGAGCAGACCGTCGTCTCGCAAGGCATGTGCTACGGCACGCCGGCCCGGATGGCGGACGGGAGCGACCGTCCGTACTGGGACGAGTCGGTCCACTATGTGTTCGATATGGACGAGGTGCTGTCGCTCGAGGCGACCGTCGAAGTGCTGCACTCCATGTGTTTGGAGGCCGTTGAACAGGTGGTTCTCCTGGGTCGCTACCACGATTTCGGTCTGCCCGAATGGACGTGGGAACATATCGAGAAATCTTGGCGCAGAAGCGATCCGCATCTATATGGTCGCTTTGATCTCCGGTACGACGGGCAGCGGCCGCCTGTTCTGCTGGAGTACAACGCCGACACCCCCACTTCGCTGCTGGAAGCCGCT…	1167	129	MAB_0043	41104-42270	+
	ACCGGCGGTGTCTATGGCGAGGAGGG	ATGCGCCGCGAACGTGGCCGGCCCCGCCCCGGCTGGGAGCAGACCGTCGTCTCGCAAGGCATGTGCTACGGCACGCCGGCCCGGATGGCGGACGGGAGCGACCGTCCGTACTGGGACGAGTCGGTCCACTATGTGTTCGATATGGACGAGGTGCTGTCGCTCGAGGCGACCGTCGAAGTGCTGCACTCCATGTGTTTGGAGGCCGTTGAACAGGTGGTTCTCCTGGGTCGCTACCACGATTTCGGTCTGCCCGAATGGACGTGGGAACATATCGAGAAATCTTGGCGCAGAAGCGATCCGCATCTATATGGTCGCTTTGATCTCCGGTACGACGGGCAGCGGCCGCCTGTTCTGCTGGAGTACAACGCCGACACCCCCACTTCGCTGCTGGAAGCCGCT…	1167	984	MAB_0043	41104-42270	+
	AGGCTTGATGCGTACCTTAGTTTTTG	ATGAACACAGCGGGATACTGGTCGATCGTCGCTCATGGGGCCGCGGCGATCTGGCTTTATGCGGCGGTGGGATTCGTCTTGATGACCCTAGGGTTCTTTGTGCTGGACTGGACCACACCGGGCCCCTTGCGGCAGATGGTTCGCGCGGGCCTACCCAATGCCGCAGTGATTGCCGCGGCGGGCCTGTTGTCGCAGGCATTCGTGATCGTGCTGGCCATTTACACCGCTTCGGGCAATATCGCCGAAGGCTTGATGCGTACCTTAGTTTTTGGGCTTATCGGTATTGCGGCTCAAACGATCTGCATCAGGCTGATCGAGTGGGTGATGGGCATCGATGTCGGCGAGCTACTGGCGCACCAGCGGTTCGCACCGGCGGCATTGGTGGTGGCCGCGGCCTAC…	438	257	MAB_0044	42309-42746	+
	CGCCGGATCGAGTATGAATGGGATCG	ATGCCTCGTCAGGAACGGGAGCAATGGATCTTGACCGCCGCAGCCGCGGAGTTCGGGGAATCGACCTTCGCCGGATCGAGTATGAATGGGATCGCTGCGCGCGCCGAGGTGTCCAAGGCCTTGGTGCTGGCATATTTCGGCTCCAAAGAAGACCTCTACGTCGCGTGCGTGGAGCGCGCCGGTGAGCGCATGGCCGCCGCCATTGGCGGTGCGCTGTCTGGAGAGACCGCACGTGCCGAAGTGGCGGAGGCGGTGTTGACGGCGATCTTCACCGCACTTGAAGACCGCCCCAGCGACTGGCCGGTGCTCTACGACAGGACGGTGCCCGACGGACGGGCCCGAGATGCGGCTCGCCGTCAGCGGACCGCCCTGCGAGCACAGGCTGTTGCCGCCGTGACC…	588	80	MAB_0045	42883-43470	+
	TGGCCGGTGCTCTACGACAGGACGGT	ATGCCTCGTCAGGAACGGGAGCAATGGATCTTGACCGCCGCAGCCGCGGAGTTCGGGGAATCGACCTTCGCCGGATCGAGTATGAATGGGATCGCTGCGCGCGCCGAGGTGTCCAAGGCCTTGGTGCTGGCATATTTCGGCTCCAAAGAAGACCTCTACGTCGCGTGCGTGGAGCGCGCCGGTGAGCGCATGGCCGCCGCCATTGGCGGTGCGCTGTCTGGAGAGACCGCACGTGCCGAAGTGGCGGAGGCGGTGTTGACGGCGATCTTCACCGCACTTGAAGACCGCCCCAGCGACTGGCCGGTGCTCTACGACAGGACGGTGCCCGACGGACGGGCCCGAGATGCGGCTCGCCGTCAGCGGACCGCCCTGCGAGCACAGGCTGTTGCCGCCGTGACC…	588	309	MAB_0045	42883-43470	+
	AGTCACGCCCCTTACCTGGCCTGGCT	GTGTCGGCTCCGATTTGGATGGCTTCTCCCCCCGAGGTCCATTCGGCGCTGCTGAGCGCCGGACCCGGGCCGGGCGCACTGCTGGCCGCTGCCGCGCAATGGCAGGCGTTGTCCACGCAATATGCCACTGCCGCAACAGAACTTACCGAGCTGCTGGGCAGTACCGTCGCGGGTTCGTGGCAGGGCCCCAGTGCTATGCAATACGCGGCCAGTCACGCCCCTTACCTGGCCTGGCTGACCCAGCAGAGTGCGATGAGCGCCACCAACGCCGTGCTGCACGAAACCAGCGCCGCTGCCTACACCACCGCCCTGGCGGCCATGCCCACCCTGGCCGAGCTGGCCGCCAACCACATGATCCACGGAGTGCTGCTGGCCACCAACTTCTTTGGTATCAACACC…	1533	222	MAB_0047	44209-45741	+
	AACGAGGCCGACTACATCCGGATGTG	GTGTCGGCTCCGATTTGGATGGCTTCTCCCCCCGAGGTCCATTCGGCGCTGCTGAGCGCCGGACCCGGGCCGGGCGCACTGCTGGCCGCTGCCGCGCAATGGCAGGCGTTGTCCACGCAATATGCCACTGCCGCAACAGAACTTACCGAGCTGCTGGGCAGTACCGTCGCGGGTTCGTGGCAGGGCCCCAGTGCTATGCAATACGCGGCCAGTCACGCCCCTTACCTGGCCTGGCTGACCCAGCAGAGTGCGATGAGCGCCACCAACGCCGTGCTGCACGAAACCAGCGCCGCTGCCTACACCACCGCCCTGGCGGCCATGCCCACCCTGGCCGAGCTGGCCGCCAACCACATGATCCACGGAGTGCTGCTGGCCACCAACTTCTTTGGTATCAACACC…	1533	426	MAB_0047	44209-45741	+
	GGCCACAACACCTACGCAGCCATCGC	GTGTCGGCTCCGATTTGGATGGCTTCTCCCCCCGAGGTCCATTCGGCGCTGCTGAGCGCCGGACCCGGGCCGGGCGCACTGCTGGCCGCTGCCGCGCAATGGCAGGCGTTGTCCACGCAATATGCCACTGCCGCAACAGAACTTACCGAGCTGCTGGGCAGTACCGTCGCGGGTTCGTGGCAGGGCCCCAGTGCTATGCAATACGCGGCCAGTCACGCCCCTTACCTGGCCTGGCTGACCCAGCAGAGTGCGATGAGCGCCACCAACGCCGTGCTGCACGAAACCAGCGCCGCTGCCTACACCACCGCCCTGGCGGCCATGCCCACCCTGGCCGAGCTGGCCGCCAACCACATGATCCACGGAGTGCTGCTGGCCACCAACTTCTTTGGTATCAACACC…	1533	509	MAB_0047	44209-45741	+
	CGAAATGTCCCGTATGTCGGCCGACA	GTGTCGGCTCCGATTTGGATGGCTTCTCCCCCCGAGGTCCATTCGGCGCTGCTGAGCGCCGGACCCGGGCCGGGCGCACTGCTGGCCGCTGCCGCGCAATGGCAGGCGTTGTCCACGCAATATGCCACTGCCGCAACAGAACTTACCGAGCTGCTGGGCAGTACCGTCGCGGGTTCGTGGCAGGGCCCCAGTGCTATGCAATACGCGGCCAGTCACGCCCCTTACCTGGCCTGGCTGACCCAGCAGAGTGCGATGAGCGCCACCAACGCCGTGCTGCACGAAACCAGCGCCGCTGCCTACACCACCGCCCTGGCGGCCATGCCCACCCTGGCCGAGCTGGCCGCCAACCACATGATCCACGGAGTGCTGCTGGCCACCAACTTCTTTGGTATCAACACC…	1533	557	MAB_0047	44209-45741	+
	GCCGCCAGCCGTTACGTCGGCGTCTA	ATGAGTTTGCTTGATGCGCATATTCCGGCTTTGGTGGCCGCGGAGGGCACTTTTGGTGCCAAGACGGCGTTGATGCGTTCGACGATTTCGCCGGCGGAGTCGGCGGCGTTGTCGGCGCAGGCGTTTCATGTGGGTGAGTCCTCGGTGGCGTTCCAGGCTGCGCATGCCCGGTTCGTGGAGGTAGCGGCCAAGGTCAACGCGCTGCTGGATATCGCGCAGGTCAACCTCGGTGATGCCGCGGCCACCTATGTGGCCGAGGACGCCGCCGCCGCCAGCCGTTACGTCGGCGTCTAA	294	279	MAB_0048	45807-46100	+
	GCTTGATGCGCATATTCCGGCTTTGG	ATGAGTTTGCTTGATGCGCATATTCCGGCTTTGGTGGCCGCGGAGGGCACTTTTGGTGCCAAGACGGCGTTGATGCGTTCGACGATTTCGCCGGCGGAGTCGGCGGCGTTGTCGGCGCAGGCGTTTCATGTGGGTGAGTCCTCGGTGGCGTTCCAGGCTGCGCATGCCCGGTTCGTGGAGGTAGCGGCCAAGGTCAACGCGCTGCTGGATATCGCGCAGGTCAACCTCGGTGATGCCGCGGCCACCTATGTGGCCGAGGACGCCGCCGCCGCCAGCCGTTACGTCGGCGTCTAA	294	20	MAB_0048	45807-46100	+
	GCCGCGGCCACCTATGTGGCCGAGGA	ATGAGTTTGCTTGATGCGCATATTCCGGCTTTGGTGGCCGCGGAGGGCACTTTTGGTGCCAAGACGGCGTTGATGCGTTCGACGATTTCGCCGGCGGAGTCGGCGGCGTTGTCGGCGCAGGCGTTTCATGTGGGTGAGTCCTCGGTGGCGTTCCAGGCTGCGCATGCCCGGTTCGTGGAGGTAGCGGCCAAGGTCAACGCGCTGCTGGATATCGCGCAGGTCAACCTCGGTGATGCCGCGGCCACCTATGTGGCCGAGGACGCCGCCGCCGCCAGCCGTTACGTCGGCGTCTAA	294	246	MAB_0048	45807-46100	+
	GAGATGAACACCTACTCGGGTGTGCT	ATGTCGCAGATTACTTTCAACTACCCCGCGATGCTGGCCCACGCCGGTGAGATGAACACCTACTCGGGTGTGCTGACCGCACTGGGTGCTGACCTGGCCGCCCAGCAGGCCTCCCTGCAGGCGGTCTGGCACGGTGATACCTCGATGAGCCAGGCCGCCTGGCAGGCCCAGTGGAACACCGCCATGGAAGAACTCATCCGCGCCTACCGCGCCATGGGCTCCACCCACGAAACCAACACCTTGTCGATGAACGCCCGCGACATGGCCGAAGGAGCCAAGTGGGGCGCATAG	291	60	MAB_0049	46123-46413	+
	GACGGGGTGGACTACTGCGGTCCGGC	ATGCGGCTGATCGACGATTCCGCGCACATGGACGACGGGGTGGACTACTGCGGTCCGGCGACCCTAGTGATCGAGGGCGAAGAGTTCGAGACCCGCGTGCGGTTGCGCGGCCTCTTCCAGCCGATCGACGGCACCTACCGCTGGCACGGCCGAACCGATTCTGGGACAAGTTCACTGGCTCGGTTCGGCAGAGACAGAGCATCGGGTGCTATCCGCACGGCCCACGGGCAGGCCGCTGTCATCATTGACGAGATCGATCTGTGGGGGCGATACCGCCTGCGCGGCAGTGGCCGCCCTCCCTTCCCTCCCGCTGGACTGCCGCATGACCGCGACTAG	336	45	MAB_0050c	46480-46815	-
	GGTCCCGCGATGTACACCGCCGTCTT	ATGGGTGTTGAAGTCACGAGCCAACGAGGCCAGGTTCGCACACGTCCGGATGCGGATCCGCAGCGCGCGCTGGAGCGACGGCTCAAGGCCTCGGCCGAGAAGTACTACGACCCGGAGATCGACATCGACTGGGAAGCCCCGATTGATCCCGCCCGGCCTTGGCTGAGCCCACATCGAGTGGGTCTGGAGGGCACCGAGCTCTGGGAGAGTCTCACTCGGGAGCAGCGGCTCGAGTTCGGAAGGCAACAGCTGGGCTCGATTCTGATCCTCGGTATCTGGTTTGAGACCGCGCTGGCCGTTTTTCTGTATCACGATCTGATGGTCAGCCCCGTGACGGGCGGCCGGAGCAGATATCTCCTCACCGAAATCGGTGAGGAAACAAGGCATTCCACAATGTTT…	1047	516	MAB_0051	46962-48008	+
	CGGCCGCTTTCTTACGCGTGTTGCAG	ATGGGTGTTGAAGTCACGAGCCAACGAGGCCAGGTTCGCACACGTCCGGATGCGGATCCGCAGCGCGCGCTGGAGCGACGGCTCAAGGCCTCGGCCGAGAAGTACTACGACCCGGAGATCGACATCGACTGGGAAGCCCCGATTGATCCCGCCCGGCCTTGGCTGAGCCCACATCGAGTGGGTCTGGAGGGCACCGAGCTCTGGGAGAGTCTCACTCGGGAGCAGCGGCTCGAGTTCGGAAGGCAACAGCTGGGCTCGATTCTGATCCTCGGTATCTGGTTTGAGACCGCGCTGGCCGTTTTTCTGTATCACGATCTGATGGTCAGCCCCGTGACGGGCGGCCGGAGCAGATATCTCCTCACCGAAATCGGTGAGGAAACAAGGCATTCCACAATGTTT…	1047	707	MAB_0051	46962-48008	+
	CTGGGTGCGCTCTACTACTGCTCGCC	ATGGACTTCGCACAACGAACCATCGACCTCGCACGACGTAACGTCGAGGAGGGCGGTCGACCCTTTGCCACCATCATCGTCAAGGACGGCGCTGTACTCGCCGAGAGCCCCAACAGAGTTGCCCAGACCAACGATCCCACCGCACATGCCGAGATCCTGGCCATCCGTGAGGCCTGCACCAGGCTGGGCACCGAGCATCTGGCCGGCAGCACCATATTCATCCTGGCCCTACCGTGCCCCATGTGCCTGGGTGCGCTCTACTACTGCTCGCCTGACGAGGTCGTCTTCTTGACCACCCGCGAGGCCTATCAACCGCACTATGTCGACGATCGAAAGTACTTCGAGTTCAACACCTTCTATGGCGAGTTCGCCAAACCCTGGGACCGGCGGCGGCTGCCC…	501	258	MAB_0053c	48482-48982	-
	TCAAACTGGACGTACGGAAGGTGCCC	GTGGTGCACGCGCAATTCGATCCCACCAGTCGCGAAGAGCTGGCCATCGCGGCCGTGGAGGCCAAGATCGCCAAAGACCTGAGTTGGCAACAGATCGCCGACGCGGCGGGATACTCACCCGCGTTCGTCACCGCGGCCGTGCTCGGCCAGCACCCGCTGCCCCCGCGGGCCGCCGACACCGTCGCTGGCCTATTGGGCCTTGGGGACGACGCGGCCTTACTGCTGCAGACCATCCCGACACGCGGATCGATTCCCGCTGGGGTGCCGACCGATCCGACGATCTACCGCTTCTACGAGATGCTCCAGGTGTACGGGACCACGTTGAAGGCACTGATCCATGAGCAGTTCGGAGACGGCATCATCAGTGCGATCAACTTCAAACTGGACGTACGGAAGGTG…	471	388	MAB_0054c	49020-49490	-
	CTCGATGGTAAGTACCTGCCAACGGT	GTGGTGCACGCGCAATTCGATCCCACCAGTCGCGAAGAGCTGGCCATCGCGGCCGTGGAGGCCAAGATCGCCAAAGACCTGAGTTGGCAACAGATCGCCGACGCGGCGGGATACTCACCCGCGTTCGTCACCGCGGCCGTGCTCGGCCAGCACCCGCTGCCCCCGCGGGCCGCCGACACCGTCGCTGGCCTATTGGGCCTTGGGGACGACGCGGCCTTACTGCTGCAGACCATCCCGACACGCGGATCGATTCCCGCTGGGGTGCCGACCGATCCGACGATCTACCGCTTCTACGAGATGCTCCAGGTGTACGGGACCACGTTGAAGGCACTGATCCATGAGCAGTTCGGAGACGGCATCATCAGTGCGATCAACTTCAAACTGGACGTACGGAAGGTG…	471	447	MAB_0054c	49020-49490	-
	GCGTACAGCTGCTACAGGAGCTGGGC	GTGTCCGAATTGTCCCGTACTGAGTTGCGCGCGCGCCTCGACGGTGTGACCTTTCGCGACGCGTCCCGCCTGGGACGCCGCCTGAAGAATCAGCGTGACACAAACCCGGACGCGCTGACGAAGCTCGCCGAGCAGATCACCGCCGCCGAGGCGCTGATCGCCACCCGTGCCGCGGCGGTTCCGGTCATCACGTATCCCGATCTGCCCGTCAGCGCGCATCGCGAAGAGCTCGCCCACGCGATCTCCGCCCATCAGGTGGTGGTTGTCGCGGGTGCGACAGGATCGGGAAAGACCACGCAGCTGCCCAAGATCTGCCTGGAATTGGGACGCGGAATCCGCGGCACCATCGGCCATACCCAGCCACGCAGACTCGCCGCACGCACCGTCGCCGAACGCATC…	3906	1438	MAB_0056c	50634-54539	-
	CCGGTCATCACGTATCCCGATCTGCC	GTGTCCGAATTGTCCCGTACTGAGTTGCGCGCGCGCCTCGACGGTGTGACCTTTCGCGACGCGTCCCGCCTGGGACGCCGCCTGAAGAATCAGCGTGACACAAACCCGGACGCGCTGACGAAGCTCGCCGAGCAGATCACCGCCGCCGAGGCGCTGATCGCCACCCGTGCCGCGGCGGTTCCGGTCATCACGTATCCCGATCTGCCCGTCAGCGCGCATCGCGAAGAGCTCGCCCACGCGATCTCCGCCCATCAGGTGGTGGTTGTCGCGGGTGCGACAGGATCGGGAAAGACCACGCAGCTGCCCAAGATCTGCCTGGAATTGGGACGCGGAATCCGCGGCACCATCGGCCATACCCAGCCACGCAGACTCGCCGCACGCACCGTCGCCGAACGCATC…	3906	192	MAB_0056c	50634-54539	-
	GCTCGGCGGGCGTACACCGGCAACCC	GTGACAGGGTTCTTGTCCGGCACCGCGTTCGCCGACCGCACCGTCGTGCTCATCGGCGGGGGCACCGGCATTGGTTTGAGCGTGGCCCGATTGGTGACCGCGGCCGGCGGTGACGTGGTGCTCGGCGGGCGTACACCGGCAACCCTGGCGGTGGCCGCAGAGGAGCTGGGCGGCAAGGCGCGTTGGCATCTGGTGGACACCGCACACCAGGCGAGCATCGACGCCTTCTTCGACCAGATCGAGGTGTTGCACGGGTTGTTCACCACGGCCGCGACCTACGTGACCGGTTCGATCGCCGCGCTGTCCGTGGAACAGGCCGCCACGCCGTTCGAGTCGAAGTTCTGGGGCCAGTACCGCGTGGTGAAGTCCGCGCTCCCCAAGCTGTCCTCCGATGCCTCG…	738	131	MAB_0057	54576-55313	+
	CAGGCCGCGGTGTATCTACTGCTGAA	GTGACAGGGTTCTTGTCCGGCACCGCGTTCGCCGACCGCACCGTCGTGCTCATCGGCGGGGGCACCGGCATTGGTTTGAGCGTGGCCCGATTGGTGACCGCGGCCGGCGGTGACGTGGTGCTCGGCGGGCGTACACCGGCAACCCTGGCGGTGGCCGCAGAGGAGCTGGGCGGCAAGGCGCGTTGGCATCTGGTGGACACCGCACACCAGGCGAGCATCGACGCCTTCTTCGACCAGATCGAGGTGTTGCACGGGTTGTTCACCACGGCCGCGACCTACGTGACCGGTTCGATCGCCGCGCTGTCCGTGGAACAGGCCGCCACGCCGTTCGAGTCGAAGTTCTGGGGCCAGTACCGCGTGGTGAAGTCCGCGCTCCCCAAGCTGTCCTCCGATGCCTCG…	738	669	MAB_0057	54576-55313	+
	AACGCGGAGATCTACACCCAGGCCCA	GTGAGTGCGCCCAACGACTCCGTGGCGGACGGCTCCGAGGACGAGATCCTCGACCGGACCGGTCCCATCATTCCCATCAAGCTCGGCGCGCACGCCAAACGGCAACGCGCGGAAGCAGCCGCACAGCAACAACAGCAGACCCAACCGGAGCCGCTACCGTCCCAATTGCCGCCCCGCGGGCCGCTTTCCATTGTCGATGCGGTGCCGCCACACGACCCGCTGGTGGATCTTCCGCCGGCCATCGGCGACGCGCTGGGAGCCCAGCTCCGTTCGGAGATTCTTCCTCCACTGCGTCGCCCAGCATCCGCGGGCTGGCGTAAATGGGTGTACCGCGGAAGTTTTGGAGTCATCAATCCCGGTGAGTCCCGCGAGGAGGCCGAGCTTCGGGAACTCACTGCC…	1212	744	MAB_0058c	55310-56521	-
	CACGTTCGTGGCTACGACAATCGCGA	GTGAGTGCGCCCAACGACTCCGTGGCGGACGGCTCCGAGGACGAGATCCTCGACCGGACCGGTCCCATCATTCCCATCAAGCTCGGCGCGCACGCCAAACGGCAACGCGCGGAAGCAGCCGCACAGCAACAACAGCAGACCCAACCGGAGCCGCTACCGTCCCAATTGCCGCCCCGCGGGCCGCTTTCCATTGTCGATGCGGTGCCGCCACACGACCCGCTGGTGGATCTTCCGCCGGCCATCGGCGACGCGCTGGGAGCCCAGCTCCGTTCGGAGATTCTTCCTCCACTGCGTCGCCCAGCATCCGCGGGCTGGCGTAAATGGGTGTACCGCGGAAGTTTTGGAGTCATCAATCCCGGTGAGTCCCGCGAGGAGGCCGAGCTTCGGGAACTCACTGCC…	1212	984	MAB_0058c	55310-56521	-
	CTGCAACGGCTCTACAGCCTGCTGAT	GTGAGTGCGCCCAACGACTCCGTGGCGGACGGCTCCGAGGACGAGATCCTCGACCGGACCGGTCCCATCATTCCCATCAAGCTCGGCGCGCACGCCAAACGGCAACGCGCGGAAGCAGCCGCACAGCAACAACAGCAGACCCAACCGGAGCCGCTACCGTCCCAATTGCCGCCCCGCGGGCCGCTTTCCATTGTCGATGCGGTGCCGCCACACGACCCGCTGGTGGATCTTCCGCCGGCCATCGGCGACGCGCTGGGAGCCCAGCTCCGTTCGGAGATTCTTCCTCCACTGCGTCGCCCAGCATCCGCGGGCTGGCGTAAATGGGTGTACCGCGGAAGTTTTGGAGTCATCAATCCCGGTGAGTCCCGCGAGGAGGCCGAGCTTCGGGAACTCACTGCC…	1212	777	MAB_0058c	55310-56521	-
	ACCAAGACCATGTACGTGGACATCAC	ATGAAGAGGTACCTCATCACCGGAATCACCGCAGCCACTCTCGCGCTCGCGCCGCTCGGGTGCGCGCTCGGCACCGCGGCCGCCCAGAACGACGGCTCCGACCAGAACGACGGCTCCGACGCCCAGCAGACCGTCCGAGAGCTGCAGTCGCAGGGCTACCACGTGATCGTCAGCAAGACCGGATCCAAGGCCCTCAACCAGTGCACCGCGAGCAGCGTCCGTCCCGGACAGACCACTGTTCGGTCCGATTACGGCCTGCCGAGCAACAAGCGACCAGGCGTCTTCACCACCACCACGACCACCAAGACCATGTACGTGGACATCACCTGCTGA	333	312	MAB_0059c	56726-57058	-
	GTGCAGCGCCTGTACGAGAAGCTCGG	ATGCAGGTGAGCGGCGAACTTGTGCGGGTCGTCGTCGGGGACGATCACCCCCTCTTCCGGGAGGGCGTGGTGCGGGCGCTCACGGCCAGCGGGCAGATCACCGTGGTCGCGGAGGCTGAGAACGGCACCGGCGCGCTGGAACTGATCAGGGAGCACCGGCCCGATGTCGCGTTGGTGGACTACCGAATGCCGGAGTTGGACGGCACCCAGGTGGCAGCCGCGGTACGCCGTGACGAACTACCCACCAGGGTGCTGCTGCTCTCGGCACACGACGACGCGGCCATTGTGTATCGCGCATTGGAGGAAGGGGCGGCCGGATTTCTGTCGAAGGAATCCACTCGGACTGAGCTGGTCGGCGCCGTGCTCGACTGCGCGCGGGGACGCGACGTGGTGGCGGCA…	648	576	MAB_0060	57232-57879	+
	AGCTGGTGCACATACGTGAGCAGTTG	ATGACCCGGCTGGATAACATGGCCGACTATTTCGCCGCTGAACCCATGCGGGTGTCGGCCTGGCTGCGGCTGCCGCTTATCGGGTTGATAGTGCTGCTGGGTTCAGATCCGAATATTCAGATGTGGCACAACGGCGTCTACTACGGGGTGCTGGCCGCGTACACGCTGTCGGCCGTCGTATGGGTGGGGATCGCGGTACGCGGACAGGTTGCCGATTGGGTTGCTCCCGCAGCCACTTCGGCAGATATCGCCGCCGTGGTGATGCTGTGCCTGGCATCCGGCGCAGGCAACACCGAGTTGCTGCCGGTGTTCTTCCTGCTCCCCGTGTCGGTGGCTTTCCAGGAACGGCCCGCTATCACGGCAATTCTCGGGATCATCACGGCCGTAGCATATTTCGGC…	1188	553	MAB_0061	57885-59072	+
	ATACTTGTGTACTACATCGCCGATGG	ATGACCCGGCTGGATAACATGGCCGACTATTTCGCCGCTGAACCCATGCGGGTGTCGGCCTGGCTGCGGCTGCCGCTTATCGGGTTGATAGTGCTGCTGGGTTCAGATCCGAATATTCAGATGTGGCACAACGGCGTCTACTACGGGGTGCTGGCCGCGTACACGCTGTCGGCCGTCGTATGGGTGGGGATCGCGGTACGCGGACAGGTTGCCGATTGGGTTGCTCCCGCAGCCACTTCGGCAGATATCGCCGCCGTGGTGATGCTGTGCCTGGCATCCGGCGCAGGCAACACCGAGTTGCTGCCGGTGTTCTTCCTGCTCCCCGTGTCGGTGGCTTTCCAGGAACGGCCCGCTATCACGGCAATTCTCGGGATCATCACGGCCGTAGCATATTTCGGC…	1188	411	MAB_0061	57885-59072	+
	CGGCGGCCGAGCTACGCGGCGCGGTG	ATGACCCGGCTGGATAACATGGCCGACTATTTCGCCGCTGAACCCATGCGGGTGTCGGCCTGGCTGCGGCTGCCGCTTATCGGGTTGATAGTGCTGCTGGGTTCAGATCCGAATATTCAGATGTGGCACAACGGCGTCTACTACGGGGTGCTGGCCGCGTACACGCTGTCGGCCGTCGTATGGGTGGGGATCGCGGTACGCGGACAGGTTGCCGATTGGGTTGCTCCCGCAGCCACTTCGGCAGATATCGCCGCCGTGGTGATGCTGTGCCTGGCATCCGGCGCAGGCAACACCGAGTTGCTGCCGGTGTTCTTCCTGCTCCCCGTGTCGGTGGCTTTCCAGGAACGGCCCGCTATCACGGCAATTCTCGGGATCATCACGGCCGTAGCATATTTCGGC…	1188	745	MAB_0061	57885-59072	+
	CCGACCAGGAGATAGCGATCGTCGAT	ATGTACGACCTCGTCATCATCGGTTCCGGCAGCGCAAACTCCTTGCCCGACGATAGGTTCGCCGACCAGGAGATAGCGATCGTCGATCGGGGCGTGTACGGAGGCGCGTACGGCGGTACCTGTCTGAACGTCGGTTGCATCCCTACCAAGATGTTCGTCTATCCGGCGGACCTGGCCGATGAGGCACGTGAGGGCGCACGGCTGGGCGTGGACAGCTCGGTTAACGGCACCCGGTGGGGCGATATCAGGGATCGGGTCTTCGGCCGGATCGATCCCATCGCGGCGGCCGGATTGCGCTATCGCGTGGAGGATTGCCCGAATATCACTGTCTTTCAGCAGGAAGCGCGGTTCATCGAGCCGGGGACCGATGCCGACGGCGACTCGGTGCACCGTCTCAAG…	1404	73	MAB_0062	59120-60523	+
	GGGACGGGTACTTATCGTGGGCAGCG	ATGTACGACCTCGTCATCATCGGTTCCGGCAGCGCAAACTCCTTGCCCGACGATAGGTTCGCCGACCAGGAGATAGCGATCGTCGATCGGGGCGTGTACGGAGGCGCGTACGGCGGTACCTGTCTGAACGTCGGTTGCATCCCTACCAAGATGTTCGTCTATCCGGCGGACCTGGCCGATGAGGCACGTGAGGGCGCACGGCTGGGCGTGGACAGCTCGGTTAACGGCACCCGGTGGGGCGATATCAGGGATCGGGTCTTCGGCCGGATCGATCCCATCGCGGCGGCCGGATTGCGCTATCGCGTGGAGGATTGCCCGAATATCACTGTCTTTCAGCAGGAAGCGCGGTTCATCGAGCCGGGGACCGATGCCGACGGCGACTCGGTGCACCGTCTCAAG…	1404	548	MAB_0062	59120-60523	+
	TGACCGGCGATGTACTGCTGGTCGCC	ATGTACGACCTCGTCATCATCGGTTCCGGCAGCGCAAACTCCTTGCCCGACGATAGGTTCGCCGACCAGGAGATAGCGATCGTCGATCGGGGCGTGTACGGAGGCGCGTACGGCGGTACCTGTCTGAACGTCGGTTGCATCCCTACCAAGATGTTCGTCTATCCGGCGGACCTGGCCGATGAGGCACGTGAGGGCGCACGGCTGGGCGTGGACAGCTCGGTTAACGGCACCCGGTGGGGCGATATCAGGGATCGGGTCTTCGGCCGGATCGATCCCATCGCGGCGGCCGGATTGCGCTATCGCGTGGAGGATTGCCCGAATATCACTGTCTTTCAGCAGGAAGCGCGGTTCATCGAGCCGGGGACCGATGCCGACGGCGACTCGGTGCACCGTCTCAAG…	1404	799	MAB_0062	59120-60523	+
	AGCGACCACCGGTATGTACCGGGTGC	ATGTACGACCTCGTCATCATCGGTTCCGGCAGCGCAAACTCCTTGCCCGACGATAGGTTCGCCGACCAGGAGATAGCGATCGTCGATCGGGGCGTGTACGGAGGCGCGTACGGCGGTACCTGTCTGAACGTCGGTTGCATCCCTACCAAGATGTTCGTCTATCCGGCGGACCTGGCCGATGAGGCACGTGAGGGCGCACGGCTGGGCGTGGACAGCTCGGTTAACGGCACCCGGTGGGGCGATATCAGGGATCGGGTCTTCGGCCGGATCGATCCCATCGCGGCGGCCGGATTGCGCTATCGCGTGGAGGATTGCCCGAATATCACTGTCTTTCAGCAGGAAGCGCGGTTCATCGAGCCGGGGACCGATGCCGACGGCGACTCGGTGCACCGTCTCAAG…	1404	1050	MAB_0062	59120-60523	+
	GCGGTGTCGAGGTAGACCTCAGCGAT	ATGTACGACCTCGTCATCATCGGTTCCGGCAGCGCAAACTCCTTGCCCGACGATAGGTTCGCCGACCAGGAGATAGCGATCGTCGATCGGGGCGTGTACGGAGGCGCGTACGGCGGTACCTGTCTGAACGTCGGTTGCATCCCTACCAAGATGTTCGTCTATCCGGCGGACCTGGCCGATGAGGCACGTGAGGGCGCACGGCTGGGCGTGGACAGCTCGGTTAACGGCACCCGGTGGGGCGATATCAGGGATCGGGTCTTCGGCCGGATCGATCCCATCGCGGCGGCCGGATTGCGCTATCGCGTGGAGGATTGCCCGAATATCACTGTCTTTCAGCAGGAAGCGCGGTTCATCGAGCCGGGGACCGATGCCGACGGCGACTCGGTGCACCGTCTCAAG…	1404	763	MAB_0062	59120-60523	+
	TGCCGGGACGGGTACTTATCGTGGGC	ATGTACGACCTCGTCATCATCGGTTCCGGCAGCGCAAACTCCTTGCCCGACGATAGGTTCGCCGACCAGGAGATAGCGATCGTCGATCGGGGCGTGTACGGAGGCGCGTACGGCGGTACCTGTCTGAACGTCGGTTGCATCCCTACCAAGATGTTCGTCTATCCGGCGGACCTGGCCGATGAGGCACGTGAGGGCGCACGGCTGGGCGTGGACAGCTCGGTTAACGGCACCCGGTGGGGCGATATCAGGGATCGGGTCTTCGGCCGGATCGATCCCATCGCGGCGGCCGGATTGCGCTATCGCGTGGAGGATTGCCCGAATATCACTGTCTTTCAGCAGGAAGCGCGGTTCATCGAGCCGGGGACCGATGCCGACGGCGACTCGGTGCACCGTCTCAAG…	1404	544	MAB_0062	59120-60523	+
	CAGGCGGCACGGTACTGGTACCAGGC	ATGACCGCCAGCGACCAAGCCGGACGCATCCGAGTTCCCGCCGATCTGGACTCGGTGACGGATATCGCCGAGGAAGACCACTCAGACATAGGCCCGGCCGCCGTCGAGCGCATCTGGCAGGCGGCACGGTACTGGTACCAGGCCGGCATGCACCCCGCCATCCAGGTGTGCTTGCGGCATAGGGGCAAGGTGATCCTCAACCGTGCCATCGGGCACGGTTGGGGCAACGCCCCCACCGATCCCGTCGACGCCGAGAAGATTCCCGTCACCACCGACACGCCGTTCTGCGTGTACTCGGCCGCCAAGGCCATCTCGACGACGGTGGTCCACCTGCTGGTGGAGCGCGGCGCGCTCTCGCTCGACGACCGGGTCTGCGAATATCTGCCCACCTTCACCAGC…	1248	129	MAB_0064c	61012-62259	-
	GGTCAGCAGCGGTAAGCCCGGCAACC	ATGACCGCCAGCGACCAAGCCGGACGCATCCGAGTTCCCGCCGATCTGGACTCGGTGACGGATATCGCCGAGGAAGACCACTCAGACATAGGCCCGGCCGCCGTCGAGCGCATCTGGCAGGCGGCACGGTACTGGTACCAGGCCGGCATGCACCCCGCCATCCAGGTGTGCTTGCGGCATAGGGGCAAGGTGATCCTCAACCGTGCCATCGGGCACGGTTGGGGCAACGCCCCCACCGATCCCGTCGACGCCGAGAAGATTCCCGTCACCACCGACACGCCGTTCTGCGTGTACTCGGCCGCCAAGGCCATCTCGACGACGGTGGTCCACCTGCTGGTGGAGCGCGGCGCGCTCTCGCTCGACGACCGGGTCTGCGAATATCTGCCCACCTTCACCAGC…	1248	1166	MAB_0064c	61012-62259	-
	CTGGTGCACATGTATCACGCGCTGAC	ATGACCGCCAGCGACCAAGCCGGACGCATCCGAGTTCCCGCCGATCTGGACTCGGTGACGGATATCGCCGAGGAAGACCACTCAGACATAGGCCCGGCCGCCGTCGAGCGCATCTGGCAGGCGGCACGGTACTGGTACCAGGCCGGCATGCACCCCGCCATCCAGGTGTGCTTGCGGCATAGGGGCAAGGTGATCCTCAACCGTGCCATCGGGCACGGTTGGGGCAACGCCCCCACCGATCCCGTCGACGCCGAGAAGATTCCCGTCACCACCGACACGCCGTTCTGCGTGTACTCGGCCGCCAAGGCCATCTCGACGACGGTGGTCCACCTGCTGGTGGAGCGCGGCGCGCTCTCGCTCGACGACCGGGTCTGCGAATATCTGCCCACCTTCACCAGC…	1248	564	MAB_0064c	61012-62259	-
	ACCACTCAGACATAGGCCCGGCCGCC	ATGACCGCCAGCGACCAAGCCGGACGCATCCGAGTTCCCGCCGATCTGGACTCGGTGACGGATATCGCCGAGGAAGACCACTCAGACATAGGCCCGGCCGCCGTCGAGCGCATCTGGCAGGCGGCACGGTACTGGTACCAGGCCGGCATGCACCCCGCCATCCAGGTGTGCTTGCGGCATAGGGGCAAGGTGATCCTCAACCGTGCCATCGGGCACGGTTGGGGCAACGCCCCCACCGATCCCGTCGACGCCGAGAAGATTCCCGTCACCACCGACACGCCGTTCTGCGTGTACTCGGCCGCCAAGGCCATCTCGACGACGGTGGTCCACCTGCTGGTGGAGCGCGGCGCGCTCTCGCTCGACGACCGGGTCTGCGAATATCTGCCCACCTTCACCAGC…	1248	88	MAB_0064c	61012-62259	-
	GAGACCGTCGAATACGCCAAGGAGCG	ATGCAACGGACCATCTACACCGAGGACCACGAGGCATTCCGCGAGTCCGTGAAGGCGTTTGTGCAACGCCACGTCGACCCGCGCGCCGAGACATTCATCGAGCAGCGCTACATTGACCGCGAGCTCTGGGAAGAGGCCGGTAAGCAGGGTTACCTGGGCCTCGACGTCCCCGAGGAGTTCGGCGGCAGCAGCGCCGGCGACTACCGCTACAACGCGGTACTGCAGGAGGAACTGGCCCGCTCCAGCGCGGCCCTGGCCTCCTCGATGTCCATTCACTTCGACATCGTCGCCCCGTACCTCGTCGAGCTGACCACCGACGAGCAGAAGCAACGCTGGCTGCCCAAGTTCTGTAGCGGCGAGATGATCACCGCGATCGGCATGACCGAGCCCTCGGGTGGC…	1146	795	MAB_0065c	62293-63438	-
	TCGACGCCTGCGTACAGCTACACGGC	ATGCAACGGACCATCTACACCGAGGACCACGAGGCATTCCGCGAGTCCGTGAAGGCGTTTGTGCAACGCCACGTCGACCCGCGCGCCGAGACATTCATCGAGCAGCGCTACATTGACCGCGAGCTCTGGGAAGAGGCCGGTAAGCAGGGTTACCTGGGCCTCGACGTCCCCGAGGAGTTCGGCGGCAGCAGCGCCGGCGACTACCGCTACAACGCGGTACTGCAGGAGGAACTGGCCCGCTCCAGCGCGGCCCTGGCCTCCTCGATGTCCATTCACTTCGACATCGTCGCCCCGTACCTCGTCGAGCTGACCACCGACGAGCAGAAGCAACGCTGGCTGCCCAAGTTCTGTAGCGGCGAGATGATCACCGCGATCGGCATGACCGAGCCCTCGGGTGGC…	1146	1009	MAB_0065c	62293-63438	-
	GGCGACTACCGCTACAACGCGGTACT	ATGCAACGGACCATCTACACCGAGGACCACGAGGCATTCCGCGAGTCCGTGAAGGCGTTTGTGCAACGCCACGTCGACCCGCGCGCCGAGACATTCATCGAGCAGCGCTACATTGACCGCGAGCTCTGGGAAGAGGCCGGTAAGCAGGGTTACCTGGGCCTCGACGTCCCCGAGGAGTTCGGCGGCAGCAGCGCCGGCGACTACCGCTACAACGCGGTACTGCAGGAGGAACTGGCCCGCTCCAGCGCGGCCCTGGCCTCCTCGATGTCCATTCACTTCGACATCGTCGCCCCGTACCTCGTCGAGCTGACCACCGACGAGCAGAAGCAACGCTGGCTGCCCAAGTTCTGTAGCGGCGAGATGATCACCGCGATCGGCATGACCGAGCCCTCGGGTGGC…	1146	207	MAB_0065c	62293-63438	-
	GCCCAAGTTCTGTAGCGGCGAGATGA	ATGCAACGGACCATCTACACCGAGGACCACGAGGCATTCCGCGAGTCCGTGAAGGCGTTTGTGCAACGCCACGTCGACCCGCGCGCCGAGACATTCATCGAGCAGCGCTACATTGACCGCGAGCTCTGGGAAGAGGCCGGTAAGCAGGGTTACCTGGGCCTCGACGTCCCCGAGGAGTTCGGCGGCAGCAGCGCCGGCGACTACCGCTACAACGCGGTACTGCAGGAGGAACTGGCCCGCTCCAGCGCGGCCCTGGCCTCCTCGATGTCCATTCACTTCGACATCGTCGCCCCGTACCTCGTCGAGCTGACCACCGACGAGCAGAAGCAACGCTGGCTGCCCAAGTTCTGTAGCGGCGAGATGATCACCGCGATCGGCATGACCGAGCCCTCGGGTGGC…	1146	350	MAB_0065c	62293-63438	-
	GCGGCACAGGTGTACGTCGATCAGGC	ATGCAACGGACCATCTACACCGAGGACCACGAGGCATTCCGCGAGTCCGTGAAGGCGTTTGTGCAACGCCACGTCGACCCGCGCGCCGAGACATTCATCGAGCAGCGCTACATTGACCGCGAGCTCTGGGAAGAGGCCGGTAAGCAGGGTTACCTGGGCCTCGACGTCCCCGAGGAGTTCGGCGGCAGCAGCGCCGGCGACTACCGCTACAACGCGGTACTGCAGGAGGAACTGGCCCGCTCCAGCGCGGCCCTGGCCTCCTCGATGTCCATTCACTTCGACATCGTCGCCCCGTACCTCGTCGAGCTGACCACCGACGAGCAGAAGCAACGCTGGCTGCCCAAGTTCTGTAGCGGCGAGATGATCACCGCGATCGGCATGACCGAGCCCTCGGGTGGC…	1146	897	MAB_0065c	62293-63438	-
	TCGATCAGGCAGTACTGGCCCACAGC	ATGCAACGGACCATCTACACCGAGGACCACGAGGCATTCCGCGAGTCCGTGAAGGCGTTTGTGCAACGCCACGTCGACCCGCGCGCCGAGACATTCATCGAGCAGCGCTACATTGACCGCGAGCTCTGGGAAGAGGCCGGTAAGCAGGGTTACCTGGGCCTCGACGTCCCCGAGGAGTTCGGCGGCAGCAGCGCCGGCGACTACCGCTACAACGCGGTACTGCAGGAGGAACTGGCCCGCTCCAGCGCGGCCCTGGCCTCCTCGATGTCCATTCACTTCGACATCGTCGCCCCGTACCTCGTCGAGCTGACCACCGACGAGCAGAAGCAACGCTGGCTGCCCAAGTTCTGTAGCGGCGAGATGATCACCGCGATCGGCATGACCGAGCCCTCGGGTGGC…	1146	913	MAB_0065c	62293-63438	-
	GGCAGCCTGCAGTACAACAAGTTCCT	ATGCAACGGACCATCTACACCGAGGACCACGAGGCATTCCGCGAGTCCGTGAAGGCGTTTGTGCAACGCCACGTCGACCCGCGCGCCGAGACATTCATCGAGCAGCGCTACATTGACCGCGAGCTCTGGGAAGAGGCCGGTAAGCAGGGTTACCTGGGCCTCGACGTCCCCGAGGAGTTCGGCGGCAGCAGCGCCGGCGACTACCGCTACAACGCGGTACTGCAGGAGGAACTGGCCCGCTCCAGCGCGGCCCTGGCCTCCTCGATGTCCATTCACTTCGACATCGTCGCCCCGTACCTCGTCGAGCTGACCACCGACGAGCAGAAGCAACGCTGGCTGCCCAAGTTCTGTAGCGGCGAGATGATCACCGCGATCGGCATGACCGAGCCCTCGGGTGGC…	1146	843	MAB_0065c	62293-63438	-
	TGGCGCGGGTCGTACATCTCTCCGCG	ATGGTCTGGACAGGCGCGGCAGTCATCGAACCCGGGCGGCTCGTCTACCGCGGGGCGCTGGGGGATACCCATCGCCATACTCATGCGGCGGTGCAGATCGCCATCGCCCTGGACGGGACACTGCAGCTCACCGACGGCGCCGATCGCAGGGTCAGCACCCGCGCCGCCGTCATTCCCGCGGGAGCGCAACACACCGTGCACGGCGGCACATCGACCGGCCTGATGATCTATCTGGAACCCACCTGCTTCGAAGGCCGCGCTCTCGGCGCGCTGTTCGACAATGCCGCACGCGACGACGCCACCGCCTGGTGCGCCGCCGCATCAGAACTCAGTGACATACAAGATGATTCGTCCTCGGCAGAGAGCGTCATCGCCCGACTTGTCGGCGATGTGCACGCG…	729	490	MAB_0066c	63484-64212	-
	AACTCAGTGACATACAAGATGATTCG	ATGGTCTGGACAGGCGCGGCAGTCATCGAACCCGGGCGGCTCGTCTACCGCGGGGCGCTGGGGGATACCCATCGCCATACTCATGCGGCGGTGCAGATCGCCATCGCCCTGGACGGGACACTGCAGCTCACCGACGGCGCCGATCGCAGGGTCAGCACCCGCGCCGCCGTCATTCCCGCGGGAGCGCAACACACCGTGCACGGCGGCACATCGACCGGCCTGATGATCTATCTGGAACCCACCTGCTTCGAAGGCCGCGCTCTCGGCGCGCTGTTCGACAATGCCGCACGCGACGACGCCACCGCCTGGTGCGCCGCCGCATCAGAACTCAGTGACATACAAGATGATTCGTCCTCGGCAGAGAGCGTCATCGCCCGACTTGTCGGCGATGTGCACGCG…	729	337	MAB_0066c	63484-64212	-
	TCCTTCCCCGCGTATGTCCGCTGGGC	ATGGTCTGGACAGGCGCGGCAGTCATCGAACCCGGGCGGCTCGTCTACCGCGGGGCGCTGGGGGATACCCATCGCCATACTCATGCGGCGGTGCAGATCGCCATCGCCCTGGACGGGACACTGCAGCTCACCGACGGCGCCGATCGCAGGGTCAGCACCCGCGCCGCCGTCATTCCCGCGGGAGCGCAACACACCGTGCACGGCGGCACATCGACCGGCCTGATGATCTATCTGGAACCCACCTGCTTCGAAGGCCGCGCTCTCGGCGCGCTGTTCGACAATGCCGCACGCGACGACGCCACCGCCTGGTGCGCCGCCGCATCAGAACTCAGTGACATACAAGATGATTCGTCCTCGGCAGAGAGCGTCATCGCCCGACTTGTCGGCGATGTGCACGCG…	729	555	MAB_0066c	63484-64212	-
	TTGGAGAACTTCTATGACTCCCTAAG	ATGATTCGTACGGTGGCCATCTCCGCGAGTGAAGAGGCCTACCGCTCCGTCAAGGAGAGCATCCTCAACGGTGACATTCCTGGCGGCGAACTGCTGAGCGAAGGGGAGATCTCCGCGCGCATGGGGTGCAGCCGCACCCCCGTACGCGAGGCATTCCTGCGGCTGGAAACCGAAGGCTGGCTGCGGCTCTATCCCAAACGCGGAGCGCTGGTGGTGCCCATCACCCCCGAGGAGCGCCGTCATGTCGTCGACGCCCGCCGCGTCATCGAGGGAGCTGCGGCGGCACGCATCGCCGAGCGGGGCGCACCTCAGTCGTTGCTGTCCGACCTCTCGGCGCTCATCGAGGTGCAGTTGGGCCGCGCGGCGCAGGGCGATGCCGCGGGTTTCGCGGCGGCCGAT…	639	456	MAB_0068	65270-65908	+
	GGTCGCCGTGGGTATGGCACTCGCCG	ATGTTCGGAATTGCTTGGGGTGGTAACGAATTCACTCCCCTGCTGGTGATGTACCGGCAGGCGGGACAGTCCGCGGCATCGGTCGATACGCTGCTGTTCGCGTACGTGCTGGGCATCATCCCCGCCCTTTTCCTGGGTGGACCGCTCTCGGATCGTTACGGTCGTCGCGCGGTGATGCTGCCCGCACCGTTTATCTCGATGCTGGGTTCGCTGGTGCTCGCGCTCGGTGCGCAACATTTCGCGTTGCTGTTCACCGGCCGCGTCTTGTCCGGTGTCGCGCTGGGCCTGGCGATGGCGGCCGGGAGCTCGTGGGTCAAGGAGCTTTCCGCGCCGCCGTTCGACCGGCCCGGTGCCGGCGCGCGGCGCGGGGCGATGAGCCTGACCGCGGGATTCGCACTG…	1206	821	MAB_0069	65955-67160	+
	CATCGCCGCGCTTATCCACGTGTACA	ATGATCATCGCCGGGCTGGTACTGACGGGCATCGCCGCGCTTATCCACGTGTACATCTTCTACCTGGAGTCGATCTCCTGGACCAGCGAGAAGACCCGGAAGGTCTTCGGGGTCCGGACCGCGGAGGAAGCCGAGATCACCAAACCGCTGGCCTTCAACCAGGGTTTCTACAACCTGTTTCTGGCCGTCGCCATCGGCGCGGGCACGGTGTTGTGGGCGCGCGGTTGTACCTCGGTGGGTGCGACGCTGGTGTTCACCGGCGCCGGATCGATGGTCGCTGCCGGGCTGGTGCTGCTGATTTCGTCGCCCGATAAGGCCTCCGCGGCCCTGAAGCAGTTGATACCACCGCTGCTGGGAATCATCGCGCTGGCAGCCGGACTGCTCTAG	387	41	MAB_0070	67187-67573	+
	TGAAGCAGTTGATACCACCGCTGCTG	ATGATCATCGCCGGGCTGGTACTGACGGGCATCGCCGCGCTTATCCACGTGTACATCTTCTACCTGGAGTCGATCTCCTGGACCAGCGAGAAGACCCGGAAGGTCTTCGGGGTCCGGACCGCGGAGGAAGCCGAGATCACCAAACCGCTGGCCTTCAACCAGGGTTTCTACAACCTGTTTCTGGCCGTCGCCATCGGCGCGGGCACGGTGTTGTGGGCGCGCGGTTGTACCTCGGTGGGTGCGACGCTGGTGTTCACCGGCGCCGGATCGATGGTCGCTGCCGGGCTGGTGCTGCTGATTTCGTCGCCCGATAAGGCCTCCGCGGCCCTGAAGCAGTTGATACCACCGCTGCTGGGAATCATCGCGCTGGCAGCCGGACTGCTCTAG	387	340	MAB_0070	67187-67573	+
	AACCAGGGTTTCTACAACCTGTTTCT	ATGATCATCGCCGGGCTGGTACTGACGGGCATCGCCGCGCTTATCCACGTGTACATCTTCTACCTGGAGTCGATCTCCTGGACCAGCGAGAAGACCCGGAAGGTCTTCGGGGTCCGGACCGCGGAGGAAGCCGAGATCACCAAACCGCTGGCCTTCAACCAGGGTTTCTACAACCTGTTTCTGGCCGTCGCCATCGGCGCGGGCACGGTGTTGTGGGCGCGCGGTTGTACCTCGGTGGGTGCGACGCTGGTGTTCACCGGCGCCGGATCGATGGTCGCTGCCGGGCTGGTGCTGCTGATTTCGTCGCCCGATAAGGCCTCCGCGGCCCTGAAGCAGTTGATACCACCGCTGCTGGGAATCATCGCGCTGGCAGCCGGACTGCTCTAG	387	168	MAB_0070	67187-67573	+
	GGTCGCGCGGCCTACCTGGCGGGTCA	ATGGACGTGCTCATCTCGCCCTCCGAACTCGCTGACCGGCTAACCGACTTCCGGCTGCTGGACGTGCGCTGGACCGTCATGGCGCCGGACGGTCGCGCGGCCTACCTGGCGGGTCACCTTCCCGGCGCGGTGTTCGTGGATCTCGACGTCGACCTCGCCGATCACTCCGTCACGGGTCGCGGGCGCCATCCGCTGCCCACACCGCAGGCTCTTGCGGCCAGCGCCCGCCGCTGGGGTCTGAACGACGGCGACGCCGTGGTGGTTTACGACGATTGGAACGGGCAGGCAGCTGCGCGCGCCTGGTGGCTGCTGCGCGCGGCGGGCGTCTCGAATGTCCGGATACTCGATGGCGGCTGGGCCGCCTGGCAGCGGTCGGGTGGTCCGGTCGCGACGGAGGAG…	837	102	MAB_0071c	67570-68406	-
	CCCGTCACGGTGTACTGCGGCTCGGG	ATGGACGTGCTCATCTCGCCCTCCGAACTCGCTGACCGGCTAACCGACTTCCGGCTGCTGGACGTGCGCTGGACCGTCATGGCGCCGGACGGTCGCGCGGCCTACCTGGCGGGTCACCTTCCCGGCGCGGTGTTCGTGGATCTCGACGTCGACCTCGCCGATCACTCCGTCACGGGTCGCGGGCGCCATCCGCTGCCCACACCGCAGGCTCTTGCGGCCAGCGCCCGCCGCTGGGGTCTGAACGACGGCGACGCCGTGGTGGTTTACGACGATTGGAACGGGCAGGCAGCTGCGCGCGCCTGGTGGCTGCTGCGCGCGGCGGGCGTCTCGAATGTCCGGATACTCGATGGCGGCTGGGCCGCCTGGCAGCGGTCGGGTGGTCCGGTCGCGACGGAGGAG…	837	693	MAB_0071c	67570-68406	-
	GACGAGGCGCGGTACATCACCTCGGT	GTGACGGGACGATTGACGGGCAAGGTGGCCCTGGTGACCGGCGCCGCCCGGGGCATCGGGCGCGCCCAGGCGGTGCGTTTCGCGCAGGAGGGCGCCGACATCATCGCGCTCGATATCTGCGCCCCGGTACACACCACCATCACCCCGCCGGCCACTCGCGCCGACCTCGACAAGACCTCGGAGCTCGTCGAGTCGGCCGGACGCCGGGTCATTCCCGGGGTGGTGGACGTGCGCAATCTGCGCGATGTGCAGACCTTCACCCAGGACGCGGTCACCGAGTTCGGTGGCCTGGATATCGTGTGCGCCACCGCCGGCATCACCTCGCGCAGGATGCTGCTGGATATGCCCGAAAGTGATTGGCAGACAATGCTTGACGTCAATCTGACCGGAGTGTGGCAC…	831	780	MAB_0072c	68434-69264	-
	GGGGTCTCGCACTACGTGGCGGCCAA	GTGACGGGACGATTGACGGGCAAGGTGGCCCTGGTGACCGGCGCCGCCCGGGGCATCGGGCGCGCCCAGGCGGTGCGTTTCGCGCAGGAGGGCGCCGACATCATCGCGCTCGATATCTGCGCCCCGGTACACACCACCATCACCCCGCCGGCCACTCGCGCCGACCTCGACAAGACCTCGGAGCTCGTCGAGTCGGCCGGACGCCGGGTCATTCCCGGGGTGGTGGACGTGCGCAATCTGCGCGATGTGCAGACCTTCACCCAGGACGCGGTCACCGAGTTCGGTGGCCTGGATATCGTGTGCGCCACCGCCGGCATCACCTCGCGCAGGATGCTGCTGGATATGCCCGAAAGTGATTGGCAGACAATGCTTGACGTCAATCTGACCGGAGTGTGGCAC…	831	501	MAB_0072c	68434-69264	-
	CGGTGCCGTGGGTAGAAGCCGTCGAC	ATGACCCGCCTTGGCGGCCGGGTTGCCGTCGTCACCGGCGCCGGAAAGGGCATGGGACGCACGCATTGTGAGCGTCTGGCTGAGGAGGGCTCCGACGTCATCGCCATCGACCTACCCGGATCCGACGATCTGGCGCAGACCGCCGCTGCCGTCGAGGAGCATGGCCGGCGCTGTGTCTGGGCATTCGCCGATGTCCGTGACGCCGCGGCACTGACCGAGGCCATCGACACCGGGGTGCGGATGCTCGGCCGGCTGGACATCGTGGTCGCCAATGCCGGGGTCTACGACGGCCTGGCTCCGTCATGCGAGCTAACCGAAGACTCCTGGCGGCGCGCGCTGGACGTGAACCTCACCGGAGCCTGGCACACGGTCAAGGCGGGTGCCGCCCACCTTCTGGAC…	795	685	MAB_0073c	69266-70060	-
	ATCGACTACTCCTATTCGTTCTCCGA	GTGAAAGCCCTCGTGAAGAACGTCGATGTGGTGGTGGTCGGCGCCGGTTTCGCCGGGTTGTATGCCCTGCAGCGGCTGCGATCGCAGGGGTTGTCGGTCGTCGTGTTCGAAGCAGGCTCGGATGTAGGCGGCACGTGGTTCTTCAACCGCTACCCAGGCGCCCGTTGCGATGTGGAGAGCATCGACTACTCCTATTCGTTCTCCGACGAGCTGCAACAGGAGTGGGACTGGACCGAAAAGTACGCCGGCCAAAAAGAAATTCTGCGCTACATCAACCATGTCGCCGACCGCTTCGACCTGCGCCGTGATATCCGCTGCGGCACCCGGGTCACCTCGGCCGTCTTCGACGAAGATCAGCTGCGCTGGACGGTGCGCACCGATCGGAACGACACGGTGAGC…	1614	192	MAB_0074c	70057-71670	-
	ACGGACACCAACTACTTTCAGACCTT	GTGAAAGCCCTCGTGAAGAACGTCGATGTGGTGGTGGTCGGCGCCGGTTTCGCCGGGTTGTATGCCCTGCAGCGGCTGCGATCGCAGGGGTTGTCGGTCGTCGTGTTCGAAGCAGGCTCGGATGTAGGCGGCACGTGGTTCTTCAACCGCTACCCAGGCGCCCGTTGCGATGTGGAGAGCATCGACTACTCCTATTCGTTCTCCGACGAGCTGCAACAGGAGTGGGACTGGACCGAAAAGTACGCCGGCCAAAAAGAAATTCTGCGCTACATCAACCATGTCGCCGACCGCTTCGACCTGCGCCGTGATATCCGCTGCGGCACCCGGGTCACCTCGGCCGTCTTCGACGAAGATCAGCTGCGCTGGACGGTGCGCACCGATCGGAACGACACGGTGAGC…	1614	1002	MAB_0074c	70057-71670	-
	GTGAAGGCCAACTACGCCGAGCGGCG	GTGAAAGCCCTCGTGAAGAACGTCGATGTGGTGGTGGTCGGCGCCGGTTTCGCCGGGTTGTATGCCCTGCAGCGGCTGCGATCGCAGGGGTTGTCGGTCGTCGTGTTCGAAGCAGGCTCGGATGTAGGCGGCACGTGGTTCTTCAACCGCTACCCAGGCGCCCGTTGCGATGTGGAGAGCATCGACTACTCCTATTCGTTCTCCGACGAGCTGCAACAGGAGTGGGACTGGACCGAAAAGTACGCCGGCCAAAAAGAAATTCTGCGCTACATCAACCATGTCGCCGACCGCTTCGACCTGCGCCGTGATATCCGCTGCGGCACCCGGGTCACCTCGGCCGTCTTCGACGAAGATCAGCTGCGCTGGACGGTGCGCACCGATCGGAACGACACGGTGAGC…	1614	696	MAB_0074c	70057-71670	-
	GCGCACCTGGAATATCAACGCGAACG	ATGGAGGGGCAACGCGGCGGGCGCACCATCGTGGCCATGACCGAACGCGTAATCGACCGCATCAACGATCTCGCTGAACAGCTGCGTGAGCAGGCGTGGGAGGCGGAGAAGCTGGGCAGGCTGCCCGACGAGACCGCCAAGATGCTCAAGGCCGCAGGCCTCATCCGGCTACTGCAGCCCCAGAAGTACGGCGGCTACGAGGCGCATCCTCGTGAGTTCGCCGAAACCGTGATGACCACCGCGGCTTTGGACCCCGCCTCCGGATGGATCTGCGGTGTGGTCGGTGTGCATCCGTGGCAGGTGGCCTTCGCCGACTCGCGAGTCGCCGAGGAAATGTGGGGCGAAGACCAGGACATCTGGATGGCCTCTCCCTATGCGCCGACGGGCGTGGCCAAGCCG…	1218	804	MAB_0075	71766-72983	+
	TTCGTGCCGTCGTACCGCGTGATGGA	ATGGAGGGGCAACGCGGCGGGCGCACCATCGTGGCCATGACCGAACGCGTAATCGACCGCATCAACGATCTCGCTGAACAGCTGCGTGAGCAGGCGTGGGAGGCGGAGAAGCTGGGCAGGCTGCCCGACGAGACCGCCAAGATGCTCAAGGCCGCAGGCCTCATCCGGCTACTGCAGCCCCAGAAGTACGGCGGCTACGAGGCGCATCCTCGTGAGTTCGCCGAAACCGTGATGACCACCGCGGCTTTGGACCCCGCCTCCGGATGGATCTGCGGTGTGGTCGGTGTGCATCCGTGGCAGGTGGCCTTCGCCGACTCGCGAGTCGCCGAGGAAATGTGGGGCGAAGACCAGGACATCTGGATGGCCTCTCCCTATGCGCCGACGGGCGTGGCCAAGCCG…	1218	642	MAB_0075	71766-72983	+
	AAGGACGATCCCTACGTGCTCTTCGC	ATGGAGGGGCAACGCGGCGGGCGCACCATCGTGGCCATGACCGAACGCGTAATCGACCGCATCAACGATCTCGCTGAACAGCTGCGTGAGCAGGCGTGGGAGGCGGAGAAGCTGGGCAGGCTGCCCGACGAGACCGCCAAGATGCTCAAGGCCGCAGGCCTCATCCGGCTACTGCAGCCCCAGAAGTACGGCGGCTACGAGGCGCATCCTCGTGAGTTCGCCGAAACCGTGATGACCACCGCGGCTTTGGACCCCGCCTCCGGATGGATCTGCGGTGTGGTCGGTGTGCATCCGTGGCAGGTGGCCTTCGCCGACTCGCGAGTCGCCGAGGAAATGTGGGGCGAAGACCAGGACATCTGGATGGCCTCTCCCTATGCGCCGACGGGCGTGGCCAAGCCG…	1218	855	MAB_0075	71766-72983	+
	GCCTTCACCTTCTATACCGAGGTGCT	ATGTTGACGAGCTTGGGATACCTGACCGTTGCGACCCGGGACATGGACCGCTGGAGACATTTCGCGCTGCGTGTGCTGGGTTTCGCCGAAGGCAGCGGGCCCGATCCCGACGCCCTGTATCTGCGGATGGACGAGCGTGCCGCGCGCGTCGTGGTGGTGCCGGGCGAGACGGATCAGGTCATCACCGTGGGCTGGGAGGTGCGAGACGGCGCGGCGTTGCGTGCGGTCGTGCGGGCCTTGGAGGCAGCCGACATCGGCGTCGAGCGGTTGTCGCCGGAGGAGGCCGACAGCCGCCGGGCCGAGGAGGTGGTGGCTTTCACCGACCCCGCTGGTACCCCCGTGGAGGTGTTCCACGGACCGGTGCTGGACCATAGCCCGGTGGTGACGCCGTACGGGGCG…	900	474	MAB_0076	72983-73882	+
	AGCTGCGCTGGTTACGGCGTGACGGC	ATGACCATCACCGCCGATTCGGCCACCCCCAGCGCCGTCATCGATCGGGTATCGCTGCTGCTTGACGCCTTTGATGGCCCCGGTCGGCTCACGCTGGCGCAGTTGGTGCGCCGGACCGGACTCCCCCGCTCGTCTGTGCACCGGATGCTGGAACGGCTGGTGCAGCTGCGCTGGTTACGGCGTGACGGCCGTGACTATGAGCTGGGCACGCGGCTGGTGGAGCTTGGCTCGCTGGCAGTGCACCAGGACAGGTTGCACGCCGCGGCGCTGCCGATGCTGCACGAGCTGCATCGCGCCACCGGGCTCGTCGTGCATCTGTCCATCCTGGACGGCGCCGACGTCGTCTATCTGGAGAAGATCGGCGCCGGGATCGGTGCCGCCGTGGCCACTCGCATCGGT…	852	175	MAB_0077	74058-74909	+
	GACGGCCGTGACTATGAGCTGGGCAC	ATGACCATCACCGCCGATTCGGCCACCCCCAGCGCCGTCATCGATCGGGTATCGCTGCTGCTTGACGCCTTTGATGGCCCCGGTCGGCTCACGCTGGCGCAGTTGGTGCGCCGGACCGGACTCCCCCGCTCGTCTGTGCACCGGATGCTGGAACGGCTGGTGCAGCTGCGCTGGTTACGGCGTGACGGCCGTGACTATGAGCTGGGCACGCGGCTGGTGGAGCTTGGCTCGCTGGCAGTGCACCAGGACAGGTTGCACGCCGCGGCGCTGCCGATGCTGCACGAGCTGCATCGCGCCACCGGGCTCGTCGTGCATCTGTCCATCCTGGACGGCGCCGACGTCGTCTATCTGGAGAAGATCGGCGCCGGGATCGGTGCCGCCGTGGCCACTCGCATCGGT…	852	195	MAB_0077	74058-74909	+
	GCCGGCGCACTGTACGGCCTCCGGCA	ATGACCATCACCGCCGATTCGGCCACCCCCAGCGCCGTCATCGATCGGGTATCGCTGCTGCTTGACGCCTTTGATGGCCCCGGTCGGCTCACGCTGGCGCAGTTGGTGCGCCGGACCGGACTCCCCCGCTCGTCTGTGCACCGGATGCTGGAACGGCTGGTGCAGCTGCGCTGGTTACGGCGTGACGGCCGTGACTATGAGCTGGGCACGCGGCTGGTGGAGCTTGGCTCGCTGGCAGTGCACCAGGACAGGTTGCACGCCGCGGCGCTGCCGATGCTGCACGAGCTGCATCGCGCCACCGGGCTCGTCGTGCATCTGTCCATCCTGGACGGCGCCGACGTCGTCTATCTGGAGAAGATCGGCGCCGGGATCGGTGCCGCCGTGGCCACTCGCATCGGT…	852	419	MAB_0077	74058-74909	+
	GGCTCCGGGTACTACAACACGCGAGC	GTGACCCTCGATCCTCAGCTGGCCGCCCTGCTACCGGCGCTCAATGCGGGCTTTCCGCGCGTCGAGAAGATGACGGGTGCACAGGCGCGGGCCGCAATCCGTGCCCGATACGTTCCGCCGGCCAGGCCACTGCCGATGCGTTCGGTGACCGACGAGTGCGTGTACGCCTTCGGCGGAGAGCTACCGATCCGCGTCTATCGTCCTGCCGTGCCCGGACCGCTGCCCACTGTTGTCTTTGCGCACGGCGGCGGATTCGTATTCTGCGACTTGGACTCTCATGACGGACTATGTCGTCGTTTGGCAGCCGGGATTCCCGCCGTGGTGGTGTCTGTCGACTATCGACGCGCCCCGGAGCACCGATGGCCGACGGCGGCGCAGGACATGTTCCTGGCGGCGTGC…	921	606	MAB_0078	74906-75826	+
	TACTGGGATCAGTACCTGCCCGACCC	GTGACCCTCGATCCTCAGCTGGCCGCCCTGCTACCGGCGCTCAATGCGGGCTTTCCGCGCGTCGAGAAGATGACGGGTGCACAGGCGCGGGCCGCAATCCGTGCCCGATACGTTCCGCCGGCCAGGCCACTGCCGATGCGTTCGGTGACCGACGAGTGCGTGTACGCCTTCGGCGGAGAGCTACCGATCCGCGTCTATCGTCCTGCCGTGCCCGGACCGCTGCCCACTGTTGTCTTTGCGCACGGCGGCGGATTCGTATTCTGCGACTTGGACTCTCATGACGGACTATGTCGTCGTTTGGCAGCCGGGATTCCCGCCGTGGTGGTGTCTGTCGACTATCGACGCGCCCCGGAGCACCGATGGCCGACGGCGGCGCAGGACATGTTCCTGGCGGCGTGC…	921	645	MAB_0078	74906-75826	+
	CTCATGACGGACTATGTCGTCGTTTG	GTGACCCTCGATCCTCAGCTGGCCGCCCTGCTACCGGCGCTCAATGCGGGCTTTCCGCGCGTCGAGAAGATGACGGGTGCACAGGCGCGGGCCGCAATCCGTGCCCGATACGTTCCGCCGGCCAGGCCACTGCCGATGCGTTCGGTGACCGACGAGTGCGTGTACGCCTTCGGCGGAGAGCTACCGATCCGCGTCTATCGTCCTGCCGTGCCCGGACCGCTGCCCACTGTTGTCTTTGCGCACGGCGGCGGATTCGTATTCTGCGACTTGGACTCTCATGACGGACTATGTCGTCGTTTGGCAGCCGGGATTCCCGCCGTGGTGGTGTCTGTCGACTATCGACGCGCCCCGGAGCACCGATGGCCGACGGCGGCGCAGGACATGTTCCTGGCGGCGTGC…	921	286	MAB_0078	74906-75826	+
	AGCCGGGACGGGTATGGCTGCCGCAC	ATGGCGTCAGCACCCCCCGGGCTGATCCCCGCCGGGACCGTCGCAGGTGATATCGAGATCGATCTGCTGATCGTCGGAGCCGGGACGGGTATGGCTGCCGCACTGGCCGCCAGCGAGCTCGGATTGTCGGTGCTGATCGTCGAGAAGTCGCACCAGGTGGGCGGGTCTACCGCTCGCTCCGGGGGAGCGCTCTGGCTACCGGCCAGCCCGGTCCTGCGGGCCGCGGGAACGGGTGACTCCGTGGAGCGGGCGCGTACCTACCTACGGTCGGTGGTCGCGGGCAGCGCGCCGGACGCACGCAGTGACGCCTTTCTGGAACATGAAGCGGCGACCGTCGACATGTTGACGAGATTGACCCCGATGCGTTTCACCTGGTGCCGAGATTACGCGGACTACCAC…	1707	89	MAB_0081	77407-79113	+
	GAGGCGACTGACTACATGTCGTTCGG	ATGGCGTCAGCACCCCCCGGGCTGATCCCCGCCGGGACCGTCGCAGGTGATATCGAGATCGATCTGCTGATCGTCGGAGCCGGGACGGGTATGGCTGCCGCACTGGCCGCCAGCGAGCTCGGATTGTCGGTGCTGATCGTCGAGAAGTCGCACCAGGTGGGCGGGTCTACCGCTCGCTCCGGGGGAGCGCTCTGGCTACCGGCCAGCCCGGTCCTGCGGGCCGCGGGAACGGGTGACTCCGTGGAGCGGGCGCGTACCTACCTACGGTCGGTGGTCGCGGGCAGCGCGCCGGACGCACGCAGTGACGCCTTTCTGGAACATGAAGCGGCGACCGTCGACATGTTGACGAGATTGACCCCGATGCGTTTCACCTGGTGCCGAGATTACGCGGACTACCAC…	1707	1110	MAB_0081	77407-79113	+
	CGTCGCAGGTGATATCGAGATCGATC	ATGGCGTCAGCACCCCCCGGGCTGATCCCCGCCGGGACCGTCGCAGGTGATATCGAGATCGATCTGCTGATCGTCGGAGCCGGGACGGGTATGGCTGCCGCACTGGCCGCCAGCGAGCTCGGATTGTCGGTGCTGATCGTCGAGAAGTCGCACCAGGTGGGCGGGTCTACCGCTCGCTCCGGGGGAGCGCTCTGGCTACCGGCCAGCCCGGTCCTGCGGGCCGCGGGAACGGGTGACTCCGTGGAGCGGGCGCGTACCTACCTACGGTCGGTGGTCGCGGGCAGCGCGCCGGACGCACGCAGTGACGCCTTTCTGGAACATGAAGCGGCGACCGTCGACATGTTGACGAGATTGACCCCGATGCGTTTCACCTGGTGCCGAGATTACGCGGACTACCAC…	1707	50	MAB_0081	77407-79113	+
	CGCGGGCCGTTCTATGCGGTGCGCAT	ATGGCGTCAGCACCCCCCGGGCTGATCCCCGCCGGGACCGTCGCAGGTGATATCGAGATCGATCTGCTGATCGTCGGAGCCGGGACGGGTATGGCTGCCGCACTGGCCGCCAGCGAGCTCGGATTGTCGGTGCTGATCGTCGAGAAGTCGCACCAGGTGGGCGGGTCTACCGCTCGCTCCGGGGGAGCGCTCTGGCTACCGGCCAGCCCGGTCCTGCGGGCCGCGGGAACGGGTGACTCCGTGGAGCGGGCGCGTACCTACCTACGGTCGGTGGTCGCGGGCAGCGCGCCGGACGCACGCAGTGACGCCTTTCTGGAACATGAAGCGGCGACCGTCGACATGTTGACGAGATTGACCCCGATGCGTTTCACCTGGTGCCGAGATTACGCGGACTACCAC…	1707	1482	MAB_0081	77407-79113	+
	CGGGCGCGTACCTACCTACGGTCGGT	ATGGCGTCAGCACCCCCCGGGCTGATCCCCGCCGGGACCGTCGCAGGTGATATCGAGATCGATCTGCTGATCGTCGGAGCCGGGACGGGTATGGCTGCCGCACTGGCCGCCAGCGAGCTCGGATTGTCGGTGCTGATCGTCGAGAAGTCGCACCAGGTGGGCGGGTCTACCGCTCGCTCCGGGGGAGCGCTCTGGCTACCGGCCAGCCCGGTCCTGCGGGCCGCGGGAACGGGTGACTCCGTGGAGCGGGCGCGTACCTACCTACGGTCGGTGGTCGCGGGCAGCGCGCCGGACGCACGCAGTGACGCCTTTCTGGAACATGAAGCGGCGACCGTCGACATGTTGACGAGATTGACCCCGATGCGTTTCACCTGGTGCCGAGATTACGCGGACTACCAC…	1707	258	MAB_0081	77407-79113	+
	GGCGCGTTGATGTATCGCGTGTCTGC	ATGGATGAGCAGGAATGGCAGCCGCTCGGCGCGTTGATGTATCGCGTGTCTGCGGCTTTGCGATCTGAGATCACGGCGGCGTTGGCATCGCTGAATCTGCCATTCCCCCAGTACGTCTGTATGCGGGTGCTATCGAAGAACCCGGGTTGGTCCAACGCCGATCTGGCCCGTGCGATCGATGTGACTCCGCAGTCGATGAATACCGTACTGCAGGCTCTGCAGGACGCCGGGTTGGTATCGCGGCCGGACACCGTGGACACCGGTCGCGCCCGGCCGGCGCAGTTGAGCCGGTCCGGCACCGCCCTACTCAAACAGGCAGATGTGTTGGCCCGGGAGGCCGAGGAACGCCTGTTGTCGGGTATCTCGGCGCGGCAACGCAGCGACTTCTTCCAAACGCTG…	435	39	MAB_0083	79890-80324	+
	GCAGTCGATGAATACCGTACTGCAGG	ATGGATGAGCAGGAATGGCAGCCGCTCGGCGCGTTGATGTATCGCGTGTCTGCGGCTTTGCGATCTGAGATCACGGCGGCGTTGGCATCGCTGAATCTGCCATTCCCCCAGTACGTCTGTATGCGGGTGCTATCGAAGAACCCGGGTTGGTCCAACGCCGATCTGGCCCGTGCGATCGATGTGACTCCGCAGTCGATGAATACCGTACTGCAGGCTCTGCAGGACGCCGGGTTGGTATCGCGGCCGGACACCGTGGACACCGGTCGCGCCCGGCCGGCGCAGTTGAGCCGGTCCGGCACCGCCCTACTCAAACAGGCAGATGTGTTGGCCCGGGAGGCCGAGGAACGCCTGTTGTCGGGTATCTCGGCGCGGCAACGCAGCGACTTCTTCCAAACGCTG…	435	200	MAB_0083	79890-80324	+
	CCATTCCCCCAGTACGTCTGTATGCG	ATGGATGAGCAGGAATGGCAGCCGCTCGGCGCGTTGATGTATCGCGTGTCTGCGGCTTTGCGATCTGAGATCACGGCGGCGTTGGCATCGCTGAATCTGCCATTCCCCCAGTACGTCTGTATGCGGGTGCTATCGAAGAACCCGGGTTGGTCCAACGCCGATCTGGCCCGTGCGATCGATGTGACTCCGCAGTCGATGAATACCGTACTGCAGGCTCTGCAGGACGCCGGGTTGGTATCGCGGCCGGACACCGTGGACACCGGTCGCGCCCGGCCGGCGCAGTTGAGCCGGTCCGGCACCGCCCTACTCAAACAGGCAGATGTGTTGGCCCGGGAGGCCGAGGAACGCCTGTTGTCGGGTATCTCGGCGCGGCAACGCAGCGACTTCTTCCAAACGCTG…	435	111	MAB_0083	79890-80324	+
	GTCAACGAAAGGTACGTGACGGTCTG	GTGAGGTGGCTCGCCGCGAGTGCGTTGATAGGAGTTTCGGCCGTACTTGTCGGGTGCTCGCCGTCGCCCCGCCCACCCGCGGACGGCGAAGCTGCCTCGAGCGCGCCTTTCCCGGACAGGCGCACACCCGACGGCGCGATCATCGTGACCCCCGACAATTTCGCGCGGGCGGAGACGGATCTGTACTTCGGAAACATCGTGAAGGATGGCGGTTTTGGCACGTTCCATCACATCCGTGAGCTGTCACCACTGGACCGCCAGCTGGTAATCCGGCAGAACCGCGACACGTTGTATTCCTCGGCGGTGTTCGATCTGGACGCCGGGCCGGTCAGCATTTCCACGCCCGATCCGGGCCAGCGGTTCATGTCGCTGCAGCTCATCACCGAAGACCACTACGTA…	1215	610	MAB_0084	80364-81578	+
	CCTGCCGTTTTCTACGGCAAGGGTCA	GTGAGGTGGCTCGCCGCGAGTGCGTTGATAGGAGTTTCGGCCGTACTTGTCGGGTGCTCGCCGTCGCCCCGCCCACCCGCGGACGGCGAAGCTGCCTCGAGCGCGCCTTTCCCGGACAGGCGCACACCCGACGGCGCGATCATCGTGACCCCCGACAATTTCGCGCGGGCGGAGACGGATCTGTACTTCGGAAACATCGTGAAGGATGGCGGTTTTGGCACGTTCCATCACATCCGTGAGCTGTCACCACTGGACCGCCAGCTGGTAATCCGGCAGAACCGCGACACGTTGTATTCCTCGGCGGTGTTCGATCTGGACGCCGGGCCGGTCAGCATTTCCACGCCCGATCCGGGCCAGCGGTTCATGTCGCTGCAGCTCATCACCGAAGACCACTACGTA…	1215	411	MAB_0084	80364-81578	+
	TCCGGCTCGAAGTACGTCCGTGAGTT	ATGAGCAGCGATTTGCGGGTCGTGAAGCTGGGCGAGAACATCGGCGCCCGTATCGACGGAGTGCGCCTCGGGGAGGTGGACACCGCAACCGCGAGTGCCATCAATGAGGCGATGTTGGAGCACAAGGTGGTCTTCTTTCGTGGGCAACACCATGTGGACGACGAGGTGCAATTCGCGTTTGCGAAGAGCATGGGCATACCCACGACTCCGCATCCGACGCTGACTTCGAGTGACGTCAAGGTGCTCCCGATCGACTCAGAGGAGGGCGGCCGCGCCAACCAGTGGCACACCGACGTGACCTTCGTGGACCGCATCCCCAAGGCCTCCATTCTGCGTGCGGTCGAGCTGCCGCCCTACGGCGGAACCACCACGTGGACGTCGACGGTCGCCGCGTACCGA…	933	528	MAB_0086	82086-83018	+
	AACGACGCGGTGTACTGCTGTGGCCC	ATGTTCGATCGTTTCCGCCACACGGGCCAGCCCACCTCCAAGCGCAAGCGGCCGTCGCTGCCGCCCACGCTGTACGGCACGCTGCCGGTTTCACCCACCATCGCGCTGGGCACCGCGCTGTTCCCGGTCGCGGTCCGGGCCATCGGTGCGCTGCTGATTCTCAAGAAGCCGCCGGAGAACCACGTCGACCGCACGCTGAAGCTGGTGGTCAAGGACCGCTGGATCGAAGCCAAGGATCAGGACGTGGCGAGCCTCGTGCTGGCCTCGCCCGACGGGGACCGGCTGCCACCGTGGCATCCCGGCGCGCACCTGGACCTGCTGCTGCCCTCCGGCCGGATGCGGCAATACTCGCTGTGCGGCGACGTTTCCGATCCGTACCACTACCGCATCGCCGTACGC…	1140	759	MAB_0088c	84707-85846	-
	CGGATGCGGCAATACTCGCTGTGCGG	ATGTTCGATCGTTTCCGCCACACGGGCCAGCCCACCTCCAAGCGCAAGCGGCCGTCGCTGCCGCCCACGCTGTACGGCACGCTGCCGGTTTCACCCACCATCGCGCTGGGCACCGCGCTGTTCCCGGTCGCGGTCCGGGCCATCGGTGCGCTGCTGATTCTCAAGAAGCCGCCGGAGAACCACGTCGACCGCACGCTGAAGCTGGTGGTCAAGGACCGCTGGATCGAAGCCAAGGATCAGGACGTGGCGAGCCTCGTGCTGGCCTCGCCCGACGGGGACCGGCTGCCACCGTGGCATCCCGGCGCGCACCTGGACCTGCTGCTGCCCTCCGGCCGGATGCGGCAATACTCGCTGTGCGGCGACGTTTCCGATCCGTACCACTACCGCATCGCCGTACGC…	1140	345	MAB_0088c	84707-85846	-
	ACGCAGATCGAATACATCACACACAT	ATGGTGCGCAACACAACTGACACCACGGGCGTGCAGGTCGTACCCACCGAGCCGGGCGAGGTCGTGCTGCGGCCGCGCAATGTGCAGTTCGACACCAGCCACACGCCGCTGCACTGGATTCCGAACGAGCCCATCGTGTCGCACTTCATCTCGGCCTTCAATCTCCTTCTCCCCGAAGGCGAGCGGGCCTTCGTCGACACCTTCACCCGCGCATTGCCCTACGTGAAGGACGACAAGATCCGCGAAGCCATGATCGGGTTCATGGGCCAGGAGGCCGTGCATGCCGAGACTCACCACAAGGTGCTCGGGGATTTCCTGGAGAAGAACGGTCTGGACGTACGGCCCGCGCTCACGCAGATCGAATACATCACACACATGCTGGAGCGGACCAACGAGCTG…	918	363	MAB_0089c	85846-86763	-
	GTGATGCTGCGCTACACCAAGTTCCT	ATGGTGCGCAACACAACTGACACCACGGGCGTGCAGGTCGTACCCACCGAGCCGGGCGAGGTCGTGCTGCGGCCGCGCAATGTGCAGTTCGACACCAGCCACACGCCGCTGCACTGGATTCCGAACGAGCCCATCGTGTCGCACTTCATCTCGGCCTTCAATCTCCTTCTCCCCGAAGGCGAGCGGGCCTTCGTCGACACCTTCACCCGCGCATTGCCCTACGTGAAGGACGACAAGATCCGCGAAGCCATGATCGGGTTCATGGGCCAGGAGGCCGTGCATGCCGAGACTCACCACAAGGTGCTCGGGGATTTCCTGGAGAAGAACGGTCTGGACGTACGGCCCGCGCTCACGCAGATCGAATACATCACACACATGCTGGAGCGGACCAACGAGCTG…	918	681	MAB_0089c	85846-86763	-
	TCACTGCCCAACTACGGAGTGTTCGG	ATGGTGCGCAACACAACTGACACCACGGGCGTGCAGGTCGTACCCACCGAGCCGGGCGAGGTCGTGCTGCGGCCGCGCAATGTGCAGTTCGACACCAGCCACACGCCGCTGCACTGGATTCCGAACGAGCCCATCGTGTCGCACTTCATCTCGGCCTTCAATCTCCTTCTCCCCGAAGGCGAGCGGGCCTTCGTCGACACCTTCACCCGCGCATTGCCCTACGTGAAGGACGACAAGATCCGCGAAGCCATGATCGGGTTCATGGGCCAGGAGGCCGTGCATGCCGAGACTCACCACAAGGTGCTCGGGGATTTCCTGGAGAAGAACGGTCTGGACGTACGGCCCGCGCTCACGCAGATCGAATACATCACACACATGCTGGAGCGGACCAACGAGCTG…	918	723	MAB_0089c	85846-86763	-
	CGCGTACCTGAGTACGTCGCCCGCCG	ATGGTGCGCAACACAACTGACACCACGGGCGTGCAGGTCGTACCCACCGAGCCGGGCGAGGTCGTGCTGCGGCCGCGCAATGTGCAGTTCGACACCAGCCACACGCCGCTGCACTGGATTCCGAACGAGCCCATCGTGTCGCACTTCATCTCGGCCTTCAATCTCCTTCTCCCCGAAGGCGAGCGGGCCTTCGTCGACACCTTCACCCGCGCATTGCCCTACGTGAAGGACGACAAGATCCGCGAAGCCATGATCGGGTTCATGGGCCAGGAGGCCGTGCATGCCGAGACTCACCACAAGGTGCTCGGGGATTTCCTGGAGAAGAACGGTCTGGACGTACGGCCCGCGCTCACGCAGATCGAATACATCACACACATGCTGGAGCGGACCAACGAGCTG…	918	881	MAB_0089c	85846-86763	-
	ACGGTCTGGACGTACGGCCCGCGCTC	ATGGTGCGCAACACAACTGACACCACGGGCGTGCAGGTCGTACCCACCGAGCCGGGCGAGGTCGTGCTGCGGCCGCGCAATGTGCAGTTCGACACCAGCCACACGCCGCTGCACTGGATTCCGAACGAGCCCATCGTGTCGCACTTCATCTCGGCCTTCAATCTCCTTCTCCCCGAAGGCGAGCGGGCCTTCGTCGACACCTTCACCCGCGCATTGCCCTACGTGAAGGACGACAAGATCCGCGAAGCCATGATCGGGTTCATGGGCCAGGAGGCCGTGCATGCCGAGACTCACCACAAGGTGCTCGGGGATTTCCTGGAGAAGAACGGTCTGGACGTACGGCCCGCGCTCACGCAGATCGAATACATCACACACATGCTGGAGCGGACCAACGAGCTG…	918	337	MAB_0089c	85846-86763	-
	CGTCGCCAAGGGTAAGTCGGTTGTGC	ATGACATCCGGCAGTGCCCAGCGCAACAGCCTGGTGGTGGTGACCGGGGCCGGCAGCGGCATCGGCCGCGAGACCTCGCTGGCCTTCGCCCGCCAGGGCGCCCGTGTCGTGGTCGCCGATATCAACCATGACACCGCCAACGAGACCGTCGGGCTCATCGAGAAGCTCGGCGGGTCCGCGTACCCGTACGCGCTGGACGTGTCCGACGAGGCGGCGGTGACTGCCTTCGCCGACGATGTGTGCGCCAAGCACGGCGTGCCCGATGTCCTGATCAACAACGCCGGCGTCGGACACGGCGGCCGGTTCTTCGAGACGTCTTCCACCGACTTCCAGCGGGTACTCAACATCAACCTGGGCGGAGTGGTCCACGGCTGTCGCGCGTTCGGGCCGCGGATGGCC…	834	722	MAB_0090c	86784-87617	-
	ATCCGCTGCCTGTACCCGGTCGCCGA	ATGCCACACCCCGCGACCGGGCTTTACAACCCGGCATACGAGCACGATTCGTGCGGTGTCGCCATGGTCGTGGATATGCACGGCCGGCGCAGCCGCGACATCGTGGACAAGGCCATCACCGCACTGCTGAACCTGGAGCACCGTGGTGCCGCGGGAGCCGAGCCGAACAGCGGCGACGGCGCCGGAATCATGCTGCAGATTCCCGACAAGTTCTTCCGTGCTGTCCTGGCCGAACAGGGAAGCTTCGAGCTACCCGCCGAGGGCAGCTACGCGTCCGGTATCGCCTTCCTGCCGCAGGGGTCCAAGGACGCCGCCACAGCGTGCGAGGCCGTCGAGAAGATCGTCGAGGCAGAGGGTTTGACGGTCCTGGGTTGGCGTGAGGTTCCTCATGACGACTCT…	4596	1806	MAB_0091	88119-92714	+
	CCACCCCGCAGCTAAGGGCGTTCTAC	ATGCCACACCCCGCGACCGGGCTTTACAACCCGGCATACGAGCACGATTCGTGCGGTGTCGCCATGGTCGTGGATATGCACGGCCGGCGCAGCCGCGACATCGTGGACAAGGCCATCACCGCACTGCTGAACCTGGAGCACCGTGGTGCCGCGGGAGCCGAGCCGAACAGCGGCGACGGCGCCGGAATCATGCTGCAGATTCCCGACAAGTTCTTCCGTGCTGTCCTGGCCGAACAGGGAAGCTTCGAGCTACCCGCCGAGGGCAGCTACGCGTCCGGTATCGCCTTCCTGCCGCAGGGGTCCAAGGACGCCGCCACAGCGTGCGAGGCCGTCGAGAAGATCGTCGAGGCAGAGGGTTTGACGGTCCTGGGTTGGCGTGAGGTTCCTCATGACGACTCT…	4596	628	MAB_0091	88119-92714	+
	CTGCTCGACGAATACTTCACCGGATT	ATGCCACACCCCGCGACCGGGCTTTACAACCCGGCATACGAGCACGATTCGTGCGGTGTCGCCATGGTCGTGGATATGCACGGCCGGCGCAGCCGCGACATCGTGGACAAGGCCATCACCGCACTGCTGAACCTGGAGCACCGTGGTGCCGCGGGAGCCGAGCCGAACAGCGGCGACGGCGCCGGAATCATGCTGCAGATTCCCGACAAGTTCTTCCGTGCTGTCCTGGCCGAACAGGGAAGCTTCGAGCTACCCGCCGAGGGCAGCTACGCGTCCGGTATCGCCTTCCTGCCGCAGGGGTCCAAGGACGCCGCCACAGCGTGCGAGGCCGTCGAGAAGATCGTCGAGGCAGAGGGTTTGACGGTCCTGGGTTGGCGTGAGGTTCCTCATGACGACTCT…	4596	2301	MAB_0091	88119-92714	+
	TACAACCCGGCATACGAGCACGATTC	ATGCCACACCCCGCGACCGGGCTTTACAACCCGGCATACGAGCACGATTCGTGCGGTGTCGCCATGGTCGTGGATATGCACGGCCGGCGCAGCCGCGACATCGTGGACAAGGCCATCACCGCACTGCTGAACCTGGAGCACCGTGGTGCCGCGGGAGCCGAGCCGAACAGCGGCGACGGCGCCGGAATCATGCTGCAGATTCCCGACAAGTTCTTCCGTGCTGTCCTGGCCGAACAGGGAAGCTTCGAGCTACCCGCCGAGGGCAGCTACGCGTCCGGTATCGCCTTCCTGCCGCAGGGGTCCAAGGACGCCGCCACAGCGTGCGAGGCCGTCGAGAAGATCGTCGAGGCAGAGGGTTTGACGGTCCTGGGTTGGCGTGAGGTTCCTCATGACGACTCT…	4596	36	MAB_0091	88119-92714	+
	ACGCTGGCCTCCTACACCGGTGCTCA	ATGCCACACCCCGCGACCGGGCTTTACAACCCGGCATACGAGCACGATTCGTGCGGTGTCGCCATGGTCGTGGATATGCACGGCCGGCGCAGCCGCGACATCGTGGACAAGGCCATCACCGCACTGCTGAACCTGGAGCACCGTGGTGCCGCGGGAGCCGAGCCGAACAGCGGCGACGGCGCCGGAATCATGCTGCAGATTCCCGACAAGTTCTTCCGTGCTGTCCTGGCCGAACAGGGAAGCTTCGAGCTACCCGCCGAGGGCAGCTACGCGTCCGGTATCGCCTTCCTGCCGCAGGGGTCCAAGGACGCCGCCACAGCGTGCGAGGCCGTCGAGAAGATCGTCGAGGCAGAGGGTTTGACGGTCCTGGGTTGGCGTGAGGTTCCTCATGACGACTCT…	4596	2244	MAB_0091	88119-92714	+
	CGTCCACCGTCGTACAGCGCACCCGC	ATGCCACACCCCGCGACCGGGCTTTACAACCCGGCATACGAGCACGATTCGTGCGGTGTCGCCATGGTCGTGGATATGCACGGCCGGCGCAGCCGCGACATCGTGGACAAGGCCATCACCGCACTGCTGAACCTGGAGCACCGTGGTGCCGCGGGAGCCGAGCCGAACAGCGGCGACGGCGCCGGAATCATGCTGCAGATTCCCGACAAGTTCTTCCGTGCTGTCCTGGCCGAACAGGGAAGCTTCGAGCTACCCGCCGAGGGCAGCTACGCGTCCGGTATCGCCTTCCTGCCGCAGGGGTCCAAGGACGCCGCCACAGCGTGCGAGGCCGTCGAGAAGATCGTCGAGGCAGAGGGTTTGACGGTCCTGGGTTGGCGTGAGGTTCCTCATGACGACTCT…	4596	1210	MAB_0091	88119-92714	+
	AACCAGGACCTGTACTGCAGCGGCTC	ATGCCACACCCCGCGACCGGGCTTTACAACCCGGCATACGAGCACGATTCGTGCGGTGTCGCCATGGTCGTGGATATGCACGGCCGGCGCAGCCGCGACATCGTGGACAAGGCCATCACCGCACTGCTGAACCTGGAGCACCGTGGTGCCGCGGGAGCCGAGCCGAACAGCGGCGACGGCGCCGGAATCATGCTGCAGATTCCCGACAAGTTCTTCCGTGCTGTCCTGGCCGAACAGGGAAGCTTCGAGCTACCCGCCGAGGGCAGCTACGCGTCCGGTATCGCCTTCCTGCCGCAGGGGTCCAAGGACGCCGCCACAGCGTGCGAGGCCGTCGAGAAGATCGTCGAGGCAGAGGGTTTGACGGTCCTGGGTTGGCGTGAGGTTCCTCATGACGACTCT…	4596	3714	MAB_0091	88119-92714	+
	GTGGCCTATGTCTACGACCCGGACAA	ATGCCACACCCCGCGACCGGGCTTTACAACCCGGCATACGAGCACGATTCGTGCGGTGTCGCCATGGTCGTGGATATGCACGGCCGGCGCAGCCGCGACATCGTGGACAAGGCCATCACCGCACTGCTGAACCTGGAGCACCGTGGTGCCGCGGGAGCCGAGCCGAACAGCGGCGACGGCGCCGGAATCATGCTGCAGATTCCCGACAAGTTCTTCCGTGCTGTCCTGGCCGAACAGGGAAGCTTCGAGCTACCCGCCGAGGGCAGCTACGCGTCCGGTATCGCCTTCCTGCCGCAGGGGTCCAAGGACGCCGCCACAGCGTGCGAGGCCGTCGAGAAGATCGTCGAGGCAGAGGGTTTGACGGTCCTGGGTTGGCGTGAGGTTCCTCATGACGACTCT…	4596	4311	MAB_0091	88119-92714	+
	CACCACGACATCTACTCGATCGAGGA	ATGCCACACCCCGCGACCGGGCTTTACAACCCGGCATACGAGCACGATTCGTGCGGTGTCGCCATGGTCGTGGATATGCACGGCCGGCGCAGCCGCGACATCGTGGACAAGGCCATCACCGCACTGCTGAACCTGGAGCACCGTGGTGCCGCGGGAGCCGAGCCGAACAGCGGCGACGGCGCCGGAATCATGCTGCAGATTCCCGACAAGTTCTTCCGTGCTGTCCTGGCCGAACAGGGAAGCTTCGAGCTACCCGCCGAGGGCAGCTACGCGTCCGGTATCGCCTTCCTGCCGCAGGGGTCCAAGGACGCCGCCACAGCGTGCGAGGCCGTCGAGAAGATCGTCGAGGCAGAGGGTTTGACGGTCCTGGGTTGGCGTGAGGTTCCTCATGACGACTCT…	4596	3036	MAB_0091	88119-92714	+
	ACGGCACGAAAATATGAGCGCCGAAC	ATGCCACACCCCGCGACCGGGCTTTACAACCCGGCATACGAGCACGATTCGTGCGGTGTCGCCATGGTCGTGGATATGCACGGCCGGCGCAGCCGCGACATCGTGGACAAGGCCATCACCGCACTGCTGAACCTGGAGCACCGTGGTGCCGCGGGAGCCGAGCCGAACAGCGGCGACGGCGCCGGAATCATGCTGCAGATTCCCGACAAGTTCTTCCGTGCTGTCCTGGCCGAACAGGGAAGCTTCGAGCTACCCGCCGAGGGCAGCTACGCGTCCGGTATCGCCTTCCTGCCGCAGGGGTCCAAGGACGCCGCCACAGCGTGCGAGGCCGTCGAGAAGATCGTCGAGGCAGAGGGTTTGACGGTCCTGGGTTGGCGTGAGGTTCCTCATGACGACTCT…	4596	995	MAB_0091	88119-92714	+
	GCGCACAAGGTGTACCCGTGGGTGGC	ATGCCACACCCCGCGACCGGGCTTTACAACCCGGCATACGAGCACGATTCGTGCGGTGTCGCCATGGTCGTGGATATGCACGGCCGGCGCAGCCGCGACATCGTGGACAAGGCCATCACCGCACTGCTGAACCTGGAGCACCGTGGTGCCGCGGGAGCCGAGCCGAACAGCGGCGACGGCGCCGGAATCATGCTGCAGATTCCCGACAAGTTCTTCCGTGCTGTCCTGGCCGAACAGGGAAGCTTCGAGCTACCCGCCGAGGGCAGCTACGCGTCCGGTATCGCCTTCCTGCCGCAGGGGTCCAAGGACGCCGCCACAGCGTGCGAGGCCGTCGAGAAGATCGTCGAGGCAGAGGGTTTGACGGTCCTGGGTTGGCGTGAGGTTCCTCATGACGACTCT…	4596	2961	MAB_0091	88119-92714	+
	GCCGAGGGCAGCTACGCGTCCGGTAT	ATGCCACACCCCGCGACCGGGCTTTACAACCCGGCATACGAGCACGATTCGTGCGGTGTCGCCATGGTCGTGGATATGCACGGCCGGCGCAGCCGCGACATCGTGGACAAGGCCATCACCGCACTGCTGAACCTGGAGCACCGTGGTGCCGCGGGAGCCGAGCCGAACAGCGGCGACGGCGCCGGAATCATGCTGCAGATTCCCGACAAGTTCTTCCGTGCTGTCCTGGCCGAACAGGGAAGCTTCGAGCTACCCGCCGAGGGCAGCTACGCGTCCGGTATCGCCTTCCTGCCGCAGGGGTCCAAGGACGCCGCCACAGCGTGCGAGGCCGTCGAGAAGATCGTCGAGGCAGAGGGTTTGACGGTCCTGGGTTGGCGTGAGGTTCCTCATGACGACTCT…	4596	267	MAB_0091	88119-92714	+
	CTGTTCAAGTACTACACATTCTTCGG	GTGCGTATAGCGGCCAGTGTGCTGGCCGCGGCGCTATGCGGCTGGGCGGGCACTGCGCCGGTGGTCCGGGCAGAGCCGTCGAGTGCGGTCGGCCTATGCCGGGAGATGCGTGGAGCGTGGGACGAAAGTGCCGCTACCTGCACGCTGATTTCCCGGAACAGCAAGGGCGCTGATATGACGGCGATCGCCAAATATTCGCCGGAGTTGCTCGATGACCCGGTCATGGGCCCAGCGTTGACCGATAACGTGAGGAAATTTCTGTGGCAATTTTCGTCCCTGGATGAGGGGTACGTTCGCAGCAGTGAGGCGACGCTGGACTATGTCCGCTATGAGCGGACGCCGACAGACAAGTCGGTGCTGTTCAAGTACTACACATTCTTCGGTGGCGCAGCCCATCCG…	783	369	MAB_0093	94636-95418	+
	TACGTCGACTCGTATGACGCCTGGGT	GTGCGTATAGCGGCCAGTGTGCTGGCCGCGGCGCTATGCGGCTGGGCGGGCACTGCGCCGGTGGTCCGGGCAGAGCCGTCGAGTGCGGTCGGCCTATGCCGGGAGATGCGTGGAGCGTGGGACGAAAGTGCCGCTACCTGCACGCTGATTTCCCGGAACAGCAAGGGCGCTGATATGACGGCGATCGCCAAATATTCGCCGGAGTTGCTCGATGACCCGGTCATGGGCCCAGCGTTGACCGATAACGTGAGGAAATTTCTGTGGCAATTTTCGTCCCTGGATGAGGGGTACGTTCGCAGCAGTGAGGCGACGCTGGACTATGTCCGCTATGAGCGGACGCCGACAGACAAGTCGGTGCTGTTCAAGTACTACACATTCTTCGGTGGCGCAGCCCATCCG…	783	639	MAB_0093	94636-95418	+
	GGCAAGAGGTTGTACGAGGCACCGGC	GTGCACAGCTGGGGTGGGGAGAAGCGGCTGCCGCGTAGCGCCGTGGTGGGCGCACTGGTCGCGGCGGTGTTGGCGATGGTGGTGCACGACCACCTTGTGCCGTTCGACGTCCGTTTCTTCGGGTTGACCCAGAACGGCTATGACCTGGACACCTATCGTGCGGCCGTGCGCGGCCTCTGGGATGGCAAGAGGTTGTACGAGGCACCGGCCCTGAACCAGGCCTGGTTCGTTTACCCGCCCTTCGCCACGTTGGTTCTCGCGCCGCTCGCGTGGGCATCCTTTGAGGTGGCGAAGTGGATGCTGTTGATTCTTTCGCTCTCGGCGCTGGCGCTCATCGCGTGGCGCATCCTGCGGTTGGCCGGTGTCCGCGCGGACAGCCGGCTGGGTCTGGCCAGTGCC…	1332	195	MAB_0096	96559-97890	+
	GGTGGGGGCAGATAAACATCCTCCTC	GTGCACAGCTGGGGTGGGGAGAAGCGGCTGCCGCGTAGCGCCGTGGTGGGCGCACTGGTCGCGGCGGTGTTGGCGATGGTGGTGCACGACCACCTTGTGCCGTTCGACGTCCGTTTCTTCGGGTTGACCCAGAACGGCTATGACCTGGACACCTATCGTGCGGCCGTGCGCGGCCTCTGGGATGGCAAGAGGTTGTACGAGGCACCGGCCCTGAACCAGGCCTGGTTCGTTTACCCGCCCTTCGCCACGTTGGTTCTCGCGCCGCTCGCGTGGGCATCCTTTGAGGTGGCGAAGTGGATGCTGTTGATTCTTTCGCTCTCGGCGCTGGCGCTCATCGCGTGGCGCATCCTGCGGTTGGCCGGTGTCCGCGCGGACAGCCGGCTGGGTCTGGCCAGTGCC…	1332	460	MAB_0096	96559-97890	+
	CACACCACCATCTACTTCAGTGGCGT	GTGCACAGCTGGGGTGGGGAGAAGCGGCTGCCGCGTAGCGCCGTGGTGGGCGCACTGGTCGCGGCGGTGTTGGCGATGGTGGTGCACGACCACCTTGTGCCGTTCGACGTCCGTTTCTTCGGGTTGACCCAGAACGGCTATGACCTGGACACCTATCGTGCGGCCGTGCGCGGCCTCTGGGATGGCAAGAGGTTGTACGAGGCACCGGCCCTGAACCAGGCCTGGTTCGTTTACCCGCCCTTCGCCACGTTGGTTCTCGCGCCGCTCGCGTGGGCATCCTTTGAGGTGGCGAAGTGGATGCTGTTGATTCTTTCGCTCTCGGCGCTGGCGCTCATCGCGTGGCGCATCCTGCGGTTGGCCGGTGTCCGCGCGGACAGCCGGCTGGGTCTGGCCAGTGCC…	1332	1101	MAB_0096	96559-97890	+
	CTCGGGCACGAATACTGTGCGCTCAC	ATGGATCCCGTCTCGGCACTCAGGGAGATCGCGTATTACAAAGAACTCGCTCGCGAGGAATCCCGGCGGGTTATGGCCTACCGCAAGGCCGCAGAGATCATCGCCGGGCTCAGTCCTCAAGAGCGAGAACGCCATGGCGCCAACAAGACGTGGAAGAGCCTGACCGGTCTTGGGCCAAAGACGGCGACGGTCGCGGCCGAGGCATGGGCGGGAAAGGTCCCGGCCACGCTCGAACAACTGCGGGCCAATGCCAAGAGCACCGGTGGGGGAGCGATGCGTGAAGCGCTCAAAGGTGACCTGCATCTGCACTCCAACTGGTCAGATGGCTCGGTGCCCATCGAGGAAATGATGAGTACCGCCAAGGCGCTCGGGCACGAATACTGTGCGCTCACTGACCAT…	1011	378	MAB_0097	97901-98911	+
	CGTGGCACCATCTACAACTGGTTCGG	ATGAAGCTCGTAAAGACGACGGGCCCGCGCGGTGAGGTGCCTGAACCCATCGTCGCGGCCGTGGCTCAGACGCTGGTCAGATCCGGAATTCAGCGCTTCAGCCTGTCTGCTGCCGCCGACGAGGCCGGTGTGTCACGTGGCACCATCTACAACTGGTTCGGCGGCAAAAAAGAAGCCATCGATGTCGCCGTGGGCTTTATTGCCGGTGCGTTCATCGAGCTGTTCGCCGGGGCGGTGAGCGCCAAGACGACGCTGACCGATCAGGTTGGCGAGGCCGCGGTGCGGATCAGTGACCACCGCGCGTGGTCTGATCGCCTGGACCCGACGCTGCACGTGTCGAACGTGTTGGAACTGGTACTCGAGGAGTGCGGCGACGATCTCATGCGCCGGTCTGTGGAG…	594	147	MAB_0098	98956-99549	+
	TCGGCGGGGACGTAGACGCCACCGAA	ATGAAGCTCGTAAAGACGACGGGCCCGCGCGGTGAGGTGCCTGAACCCATCGTCGCGGCCGTGGCTCAGACGCTGGTCAGATCCGGAATTCAGCGCTTCAGCCTGTCTGCTGCCGCCGACGAGGCCGGTGTGTCACGTGGCACCATCTACAACTGGTTCGGCGGCAAAAAAGAAGCCATCGATGTCGCCGTGGGCTTTATTGCCGGTGCGTTCATCGAGCTGTTCGCCGGGGCGGTGAGCGCCAAGACGACGCTGACCGATCAGGTTGGCGAGGCCGCGGTGCGGATCAGTGACCACCGCGCGTGGTCTGATCGCCTGGACCCGACGCTGCACGTGTCGAACGTGTTGGAACTGGTACTCGAGGAGTGCGGCGACGATCTCATGCGCCGGTCTGTGGAG…	594	454	MAB_0098	98956-99549	+
	CGGGACAACACCTATCCGGGGCTTGC	ATGAGCGATATCGACTTTCGGGTAGCAATCATCGGTGCGGGCCCGGGGGGTATCGCCGCCGCCTACTATCTGCGACGGCAGGGCATCAACGATTTCGTCATCTTGGAGCGGGCCGATGATTTTGGTGGCACCTGGCGGGACAACACCTATCCGGGGCTTGCCGTCGATATCCCGGTTGTGTTCTACCAATTGAGTTTCGCGCGAACCGGTCGGTGGAACAAGCTGTTCGCCGACGGCGCCGATATTCAGCGCTATCACCTGTCGGTGGTGGCGCAGTTGGGCCTGCGCGAGCATTTCCAGGGTGGCAGCGAGGTGATCGCGGAACGTTGGGACGACGATGGCGACTATTGGGAACTGACCATCACGGGAAAGCCGGTCGTTCGTGCTCGTTACGTGATC…	1563	147	MAB_0099	99546-101108	+
	CAGATTGTTGCGTAGCACCGTCCAAG	ATGAGCGATATCGACTTTCGGGTAGCAATCATCGGTGCGGGCCCGGGGGGTATCGCCGCCGCCTACTATCTGCGACGGCAGGGCATCAACGATTTCGTCATCTTGGAGCGGGCCGATGATTTTGGTGGCACCTGGCGGGACAACACCTATCCGGGGCTTGCCGTCGATATCCCGGTTGTGTTCTACCAATTGAGTTTCGCGCGAACCGGTCGGTGGAACAAGCTGTTCGCCGACGGCGCCGATATTCAGCGCTATCACCTGTCGGTGGTGGCGCAGTTGGGCCTGCGCGAGCATTTCCAGGGTGGCAGCGAGGTGATCGCGGAACGTTGGGACGACGATGGCGACTATTGGGAACTGACCATCACGGGAAAGCCGGTCGTTCGTGCTCGTTACGTGATC…	1563	839	MAB_0099	99546-101108	+
	GATCCAGAACACTACAAACCGGGAGC	ATGAGCGATATCGACTTTCGGGTAGCAATCATCGGTGCGGGCCCGGGGGGTATCGCCGCCGCCTACTATCTGCGACGGCAGGGCATCAACGATTTCGTCATCTTGGAGCGGGCCGATGATTTTGGTGGCACCTGGCGGGACAACACCTATCCGGGGCTTGCCGTCGATATCCCGGTTGTGTTCTACCAATTGAGTTTCGCGCGAACCGGTCGGTGGAACAAGCTGTTCGCCGACGGCGCCGATATTCAGCGCTATCACCTGTCGGTGGTGGCGCAGTTGGGCCTGCGCGAGCATTTCCAGGGTGGCAGCGAGGTGATCGCGGAACGTTGGGACGACGATGGCGACTATTGGGAACTGACCATCACGGGAAAGCCGGTCGTTCGTGCTCGTTACGTGATC…	1563	1080	MAB_0099	99546-101108	+
	TTGATTCCCCGCTACGACAACATGGC	ATGAGCGATATCGACTTTCGGGTAGCAATCATCGGTGCGGGCCCGGGGGGTATCGCCGCCGCCTACTATCTGCGACGGCAGGGCATCAACGATTTCGTCATCTTGGAGCGGGCCGATGATTTTGGTGGCACCTGGCGGGACAACACCTATCCGGGGCTTGCCGTCGATATCCCGGTTGTGTTCTACCAATTGAGTTTCGCGCGAACCGGTCGGTGGAACAAGCTGTTCGCCGACGGCGCCGATATTCAGCGCTATCACCTGTCGGTGGTGGCGCAGTTGGGCCTGCGCGAGCATTTCCAGGGTGGCAGCGAGGTGATCGCGGAACGTTGGGACGACGATGGCGACTATTGGGAACTGACCATCACGGGAAAGCCGGTCGTTCGTGCTCGTTACGTGATC…	1563	798	MAB_0099	99546-101108	+
	GCGCCCAGCGGATACTGAGTGCGCCG	ATGAGCGATATCGACTTTCGGGTAGCAATCATCGGTGCGGGCCCGGGGGGTATCGCCGCCGCCTACTATCTGCGACGGCAGGGCATCAACGATTTCGTCATCTTGGAGCGGGCCGATGATTTTGGTGGCACCTGGCGGGACAACACCTATCCGGGGCTTGCCGTCGATATCCCGGTTGTGTTCTACCAATTGAGTTTCGCGCGAACCGGTCGGTGGAACAAGCTGTTCGCCGACGGCGCCGATATTCAGCGCTATCACCTGTCGGTGGTGGCGCAGTTGGGCCTGCGCGAGCATTTCCAGGGTGGCAGCGAGGTGATCGCGGAACGTTGGGACGACGATGGCGACTATTGGGAACTGACCATCACGGGAAAGCCGGTCGTTCGTGCTCGTTACGTGATC…	1563	667	MAB_0099	99546-101108	+
	TGGGACCATTCCTACGACTACACGGG	ATGAGCGATATCGACTTTCGGGTAGCAATCATCGGTGCGGGCCCGGGGGGTATCGCCGCCGCCTACTATCTGCGACGGCAGGGCATCAACGATTTCGTCATCTTGGAGCGGGCCGATGATTTTGGTGGCACCTGGCGGGACAACACCTATCCGGGGCTTGCCGTCGATATCCCGGTTGTGTTCTACCAATTGAGTTTCGCGCGAACCGGTCGGTGGAACAAGCTGTTCGCCGACGGCGCCGATATTCAGCGCTATCACCTGTCGGTGGTGGCGCAGTTGGGCCTGCGCGAGCATTTCCAGGGTGGCAGCGAGGTGATCGCGGAACGTTGGGACGACGATGGCGACTATTGGGAACTGACCATCACGGGAAAGCCGGTCGTTCGTGCTCGTTACGTGATC…	1563	501	MAB_0099	99546-101108	+
	CTACCCGGCGACTACGTCACATGAGT	ATGACCAGTCAGCATGACAAGCCCCTTGCCGGGCGCGTCGCGTACATCACCGGGGCCGGGCGCGGCCAGGGCCGGGCGCACGCCATCCGGTTGGCGGCCGACGGCGCCGACATCGTGGCGATCGACACCTGTGACAAGCCCTCCCCGTACAACGACTACCCGGCGACTACGTCACATGAGTTCGATGAGACCATTTCCGCGGTAAGGGATCTGGGCCGCGACATCATCACCGAACGCGTCGATGTACGCGATCTTGCGGGGCATCAGAAGGTGATCCAGGAAGCGATCACCCGGTTCGGACGCCTGGACATCGTGGTGGCCAACGCGGGTATCGCCAGCTGGGCGCGGCTCTGGGAGATCGAGGCCGACCAATGGCGCGATGTCATCGACGTCAATCTG…	831	167	MAB_0100	101092-101922	+
	CTGTGGACCCGGTATTCCTCTCACTG	GTGGTTGATCGGTCGAACGGATACGAGGGTGTGGCCACCGAGTTCATCAGGGTTCGATCGGCCACCATCGGGGTGACACGGGTCCGCGACTGGGCCACAGCGCTGCCGCGCGGGTCGGCCGTCGTCGATCTGGGCTGTGGACCCGGTATTCCTCTCACTGAGGTGATGGTGGCCGAAGGACTTCAGGTCTATGCGGTGGATGCCGCCCCGTCTCTCGTCCGGGCGTTTCGGCGCAATCTGCCGGGCACACCGGTTGTTTGTGAGGCCGTGCAAGACACCGGCTTCTTCGGACGGGACTTCGATGGAGTCTTGGCGTGGGGACTGATGTTCCTTCTTTCCGCCGAGGATCAGCGGCGCCTGATCCAGCGAATCGCCGGCGTTTTGGTGCCCGGCGGCAGA…	597	146	MAB_0102	103162-103758	+
	TCGATCCTGGACTACGTGCACAAGAC	ATGTCCGAACACTTTGACGTGCTCATTGTCGGTGCAGGTATCTCCGGGATCAGTGCCGCGTGGCATATCCAGGATCGCTGCCCGACCAAGACCTACGCGGTGCTTGAAGCCCGCGACGACATGGGCGGCACCTGGAACCTCTTCAAGTACCCGGGTATTCGCTCCGACTCGGACATGTACACCTTGGGCTTCCGGTTCTCGCCGTGGAACGACAGCAGGACCCTGGCCGATGGTCCGTCGATCCTGGACTACGTGCACAAGACGGCGGCCAACGCCGGTATTGACGGGCACGTGCGGTACCGGCAGAAGGTTGTCGGCGCTGCCTGGAACACCGAAACCCAGCAGTGGACCGTTGAGGTGGATCACGATGGCAAGACCATCGAATACACCTGTTCCTTC…	1491	249	MAB_0103	103872-105362	+
	GACTCGGACATGTACACCTTGGGCTT	ATGTCCGAACACTTTGACGTGCTCATTGTCGGTGCAGGTATCTCCGGGATCAGTGCCGCGTGGCATATCCAGGATCGCTGCCCGACCAAGACCTACGCGGTGCTTGAAGCCCGCGACGACATGGGCGGCACCTGGAACCTCTTCAAGTACCCGGGTATTCGCTCCGACTCGGACATGTACACCTTGGGCTTCCGGTTCTCGCCGTGGAACGACAGCAGGACCCTGGCCGATGGTCCGTCGATCCTGGACTACGTGCACAAGACGGCGGCCAACGCCGGTATTGACGGGCACGTGCGGTACCGGCAGAAGGTTGTCGGCGCTGCCTGGAACACCGAAACCCAGCAGTGGACCGTTGAGGTGGATCACGATGGCAAGACCATCGAATACACCTGTTCCTTC…	1491	177	MAB_0103	103872-105362	+
	TGCAGTGGGTACTACGACTACGACCA	ATGTCCGAACACTTTGACGTGCTCATTGTCGGTGCAGGTATCTCCGGGATCAGTGCCGCGTGGCATATCCAGGATCGCTGCCCGACCAAGACCTACGCGGTGCTTGAAGCCCGCGACGACATGGGCGGCACCTGGAACCTCTTCAAGTACCCGGGTATTCGCTCCGACTCGGACATGTACACCTTGGGCTTCCGGTTCTCGCCGTGGAACGACAGCAGGACCCTGGCCGATGGTCCGTCGATCCTGGACTACGTGCACAAGACGGCGGCCAACGCCGGTATTGACGGGCACGTGCGGTACCGGCAGAAGGTTGTCGGCGCTGCCTGGAACACCGAAACCCAGCAGTGGACCGTTGAGGTGGATCACGATGGCAAGACCATCGAATACACCTGTTCCTTC…	1491	420	MAB_0103	103872-105362	+
	TACGACCAGGGCTACTCTCCGGAGTT	ATGTCCGAACACTTTGACGTGCTCATTGTCGGTGCAGGTATCTCCGGGATCAGTGCCGCGTGGCATATCCAGGATCGCTGCCCGACCAAGACCTACGCGGTGCTTGAAGCCCGCGACGACATGGGCGGCACCTGGAACCTCTTCAAGTACCCGGGTATTCGCTCCGACTCGGACATGTACACCTTGGGCTTCCGGTTCTCGCCGTGGAACGACAGCAGGACCCTGGCCGATGGTCCGTCGATCCTGGACTACGTGCACAAGACGGCGGCCAACGCCGGTATTGACGGGCACGTGCGGTACCGGCAGAAGGTTGTCGGCGCTGCCTGGAACACCGAAACCCAGCAGTGGACCGTTGAGGTGGATCACGATGGCAAGACCATCGAATACACCTGTTCCTTC…	1491	438	MAB_0103	103872-105362	+
	TAGCGGCGGAGCTACTGCTCACCGGC	GTGACTGAACTCCACGAAGAAATTCGTGACGGGGTAGCGGTTCTCACGCTGCACGGACCGTCGACGCGGAACTCCTTCACGGTCGAGCTGGGTCGTCAACTCGGCGCCGCATATCAGCGGCTCGACGACGATCCAGCTGTTCGTGTCATCGTGCTCACCGGCGCGCCACCCGCGTTCTGCAGTGGTGCCCAGATCTCGGCGGCCGCGGAAACATTTGCGGCGCCGCGTAATCCGGACTTCTCGGCGTCGCCGGTGCAACCGGCCGCGTTCGAGCTGAGAACCCCCGTCATCGCGGCGGTGAACGGACACGCGATCGGTATAGGAATGACGCTGGCGTTGCATGCGGACATCCGCATCCTTGCCGAGGAGGGGCGTTATGCCATACCGCAGGTGCGGTTC…	783	469	MAB_0104	105363-106145	+
	CGCGAAAGTGTGTATCTCGCTGTGCA	ATGCTGGTGCGTCCCCGGTCTGAAGATGAACTGGCGTTCGCGCTGAGACGTTCGGCCGGGCGCACCGTGCGACCGATCGGCTCCTCGCATTCCTTTACCCAACTGTGCGTCACCGAGGATGTGCAGATTGATGTCTCCGAAATGCGGCGACTGATATCGATAGACGCTCAGGACCGGGTGCGGGTGCAAGCCGGAATCAGCCTCCACGAACTGAACCGCACGTTGTTGCGGCACGGGCTGGCGCTGCCCAACCTCGGCGACATCGACGTCCAGACACTGGCCGGGGCGGCCGCGACCGGCACCCATGGGACCGGCCTGAAGTTCGGCAACATCTCCCAGACCATCCTCTCGATGCGCATCATGACCGCCGACGGCACTATTCATGAGCTCGACGACGGC…	1239	996	MAB_0105c	106396-107634	-
	CATCTTGAGCTGTATCTGTTTCCACA	ATGCTGGTGCGTCCCCGGTCTGAAGATGAACTGGCGTTCGCGCTGAGACGTTCGGCCGGGCGCACCGTGCGACCGATCGGCTCCTCGCATTCCTTTACCCAACTGTGCGTCACCGAGGATGTGCAGATTGATGTCTCCGAAATGCGGCGACTGATATCGATAGACGCTCAGGACCGGGTGCGGGTGCAAGCCGGAATCAGCCTCCACGAACTGAACCGCACGTTGTTGCGGCACGGGCTGGCGCTGCCCAACCTCGGCGACATCGACGTCCAGACACTGGCCGGGGCGGCCGCGACCGGCACCCATGGGACCGGCCTGAAGTTCGGCAACATCTCCCAGACCATCCTCTCGATGCGCATCATGACCGCCGACGGCACTATTCATGAGCTCGACGACGGC…	1239	570	MAB_0105c	106396-107634	-
	TGACCCTGGGGGTACGTTCAGCGGCG	ATGCTGGTGCGTCCCCGGTCTGAAGATGAACTGGCGTTCGCGCTGAGACGTTCGGCCGGGCGCACCGTGCGACCGATCGGCTCCTCGCATTCCTTTACCCAACTGTGCGTCACCGAGGATGTGCAGATTGATGTCTCCGAAATGCGGCGACTGATATCGATAGACGCTCAGGACCGGGTGCGGGTGCAAGCCGGAATCAGCCTCCACGAACTGAACCGCACGTTGTTGCGGCACGGGCTGGCGCTGCCCAACCTCGGCGACATCGACGTCCAGACACTGGCCGGGGCGGCCGCGACCGGCACCCATGGGACCGGCCTGAAGTTCGGCAACATCTCCCAGACCATCCTCTCGATGCGCATCATGACCGCCGACGGCACTATTCATGAGCTCGACGACGGC…	1239	1187	MAB_0105c	106396-107634	-
	GGAAATCCGTGGTACCAGTTGGCGGT	ATGTCCGTGCGGCGGCTGGCGGAGGCACTGCGGGGAGCACCGGCGCCGCTGGCCGCGGTCGACATAGACGCGGCGCGGAGCAACGCCGCGACGCTGGTCGACGCCGCATCCGGGCTGCCCATTAGGGTAGCCAGCAAGTCCATACGCAGCACCGCACTGATTCGAAAATTTCTGGAAATACCGGGTTTTCACGGAGTTCTTGCGTTTACTCCGGCGGAGGCCGTGCATTTGGGCGATGCCGGCGTCGACGACGTGTTGATCGCCTACCCCAGCGTCGATCGCGGGGCTCTGGCGACGGCAGCCCGGCATCGCTCTGTCATCCGGCCTCTGATCGACTCGGCCGACCACGTGCGCCTGTTGGCCGAGATATCGCGTGAGACGAACGCACCCATCCCGGTG…	1188	600	MAB_0106c	107679-108866	-
	TGGGTGGTCCAGTACATCTGGGACCC	ATGTCCGTGCGGCGGCTGGCGGAGGCACTGCGGGGAGCACCGGCGCCGCTGGCCGCGGTCGACATAGACGCGGCGCGGAGCAACGCCGCGACGCTGGTCGACGCCGCATCCGGGCTGCCCATTAGGGTAGCCAGCAAGTCCATACGCAGCACCGCACTGATTCGAAAATTTCTGGAAATACCGGGTTTTCACGGAGTTCTTGCGTTTACTCCGGCGGAGGCCGTGCATTTGGGCGATGCCGGCGTCGACGACGTGTTGATCGCCTACCCCAGCGTCGATCGCGGGGCTCTGGCGACGGCAGCCCGGCATCGCTCTGTCATCCGGCCTCTGATCGACTCGGCCGACCACGTGCGCCTGTTGGCCGAGATATCGCGTGAGACGAACGCACCCATCCCGGTG…	1188	442	MAB_0106c	107679-108866	-
	GCGACCCAGACATACGCCGACGGTCA	ATGCGGCGCGTACTCCCCCGGCTGGTCGCGGTGTCGACCACGGCAGCAGCGGCCCTTGTGGCGCTCGCGATTCCGGCCTCCGCGCATGTGCGGGTCACCACCGACAACACCGCACGCGGCGGCTACGCGACGCTGGAGTTCTCGGTTCCCAACGAGTCCCAGACCAAGTCACTGACCACCGAGCTGACCGTTCGGTTGCCGGATGTCGGCTCGGCCAGCACCGAACTGCTACCGGGCTGGACCAGCGCGGTAGATCGCGACACCGCCAAGGGCACAGTCAAGTCGGTCACCTGGAAAGCCGTGGCCGGCAACGGGATCGGACCTGATCAGTTCGCTTTGTTCCGCGTGCGCGTCAAGCTCCCTGATACCGATTCGGTGACCTTCCCCGCGACCCAGACA…	669	399	MAB_0110c	110743-111411	-
	ATCGACTCGGCATACCGCTGGCCGAG	ATGGGTTTTCTCACCAGCCGCAAGAGCCGCTCGACGAAACGTGCCGAGGCGCGGGCGCTGAAGGCGAAAGCCAAGCTCGAAGCCCGGTTGGCGGCGCGCAATGACCGGCGCAGGATGCGCGTACAAGCGCGGTCGGAGTCCGCTGCCCGGCGCGACGCGCGCAAGACGGAGCTGGCGACGCTGAAGGCCCAGCGGCAAATCGCCCAGGATCAGCTCAGGGCGGTGCGGGAAGGCAAGCTGCTCTCGCCCACCCGGATCAAGCGCACGCTCACGGTTGTGCGGCTGCTAGCTCCTGTGCTGTTGCCGCTGCTGTACAAGGCGGCCATCGCGGTCCGTGGGGTCTTGGACCAGCGCCGCGCCGATCGACTCGGCATACCGCTGGCCGAGCTGGGCCAGTAC…	657	373	MAB_0111c	111415-112071	-
	GGCTACACCGATTACCTCCGTCTGAC	ATGCTGTTCGCCGTGGGGCGACATCGAGCAAATCCGAGCAGGAGAAGCCAGCAGCTGAAGCGTGCCTCTGCGCGCGCCGCTGTGGTGACCGTGCTCAGCTCGGGGACCCTCATGGGGGGATTCGGGGTTTTCGCCATCACCACGCCGGCCGCGGACGCAAAACCCGGCGGAGGATCGGGCAACGACCATGACCACGATCACGGCCTGGGTGGCGCTCTGCACAAACTCACCGGAGGCCTGTTGGGTGGCGGTGGCGGCGGTAACGGCGGCCCGGGCAGCGGTGGCGCCCGTAACGCACCCTCGGCCCCGAGCTTCGGCAAGAGCCTGCACGGCGGCTCCGGGTCGGAAGGTGCCGCGGGGGGCAACGGCGACTCCGCCAAGAGCGATAAAGACAAAGAC…	1542	1383	MAB_0112	112307-113848	+
	TGTCACCGTGAATATGGGCGGACGCA	ATGCTGTTCGCCGTGGGGCGACATCGAGCAAATCCGAGCAGGAGAAGCCAGCAGCTGAAGCGTGCCTCTGCGCGCGCCGCTGTGGTGACCGTGCTCAGCTCGGGGACCCTCATGGGGGGATTCGGGGTTTTCGCCATCACCACGCCGGCCGCGGACGCAAAACCCGGCGGAGGATCGGGCAACGACCATGACCACGATCACGGCCTGGGTGGCGCTCTGCACAAACTCACCGGAGGCCTGTTGGGTGGCGGTGGCGGCGGTAACGGCGGCCCGGGCAGCGGTGGCGCCCGTAACGCACCCTCGGCCCCGAGCTTCGGCAAGAGCCTGCACGGCGGCTCCGGGTCGGAAGGTGCCGCGGGGGGCAACGGCGACTCCGCCAAGAGCGATAAAGACAAAGAC…	1542	893	MAB_0112	112307-113848	+
	CAAGGCCGGGCATACCGTGCGCGCCT	ATGCTGTTCGCCGTGGGGCGACATCGAGCAAATCCGAGCAGGAGAAGCCAGCAGCTGAAGCGTGCCTCTGCGCGCGCCGCTGTGGTGACCGTGCTCAGCTCGGGGACCCTCATGGGGGGATTCGGGGTTTTCGCCATCACCACGCCGGCCGCGGACGCAAAACCCGGCGGAGGATCGGGCAACGACCATGACCACGATCACGGCCTGGGTGGCGCTCTGCACAAACTCACCGGAGGCCTGTTGGGTGGCGGTGGCGGCGGTAACGGCGGCCCGGGCAGCGGTGGCGCCCGTAACGCACCCTCGGCCCCGAGCTTCGGCAAGAGCCTGCACGGCGGCTCCGGGTCGGAAGGTGCCGCGGGGGGCAACGGCGACTCCGCCAAGAGCGATAAAGACAAAGAC…	1542	1502	MAB_0112	112307-113848	+
	CCTTGCTCCTCGTAAGGGCGAGGTGA	ATGGGCGCAGGCCGTCGTGTGACCGATGCCGTCAACGCTGTGCTCGACCTTGCTCCTCGTAAGGGCGAGGTGACGCTGACCGCCCTCGTCGAGGCCGTAGGCCGTGACCGCGACCGGTCCATCGAGATCATCTCGGCCGATCTGCCCCCCGGGGTGTGCGGTCAATGGCGCCAGTACGAGAACGAAGACATCTTCATCATTCAGCGCGGCCTACCCACCTGGGATCGCACACTTGCCCACGAACTCGGCCACGTGGTGCTGCGCCACGAAGGTATCTCGGTAGTCGAAATGGCAAGAGATGAAGCGGAATTCGCCAGTGATGACCTGATCGCCTACATGCTGTCGCAGCGCACCGGATGTATGGGGGCCACCGGCATGGAGGCTGAACAGGAGGCCGAG…	492	59	MAB_0113	113915-114406	+
	GACCGCATGGCCTATATCTCGGACGC	GTGATCGCCTGGGTTATTGCCGGGCTGCTGGGTATGGCGACGGGTCTGCGCATCGGGTGGGTGCTCGTCCACAAGCAATCCCCGGTCAGCACCGGAATGATTGTCGCCCTGGGAAGCCTGGCACTGGTATCGGCGCTGAACTGGGAACCGCTGACGATCTTGGTGGACAGCTCGCTGGGTTGGCCCAACATCTCGGTAGCGCTGAGCCAGGCCGCCTTGACGGCTTGCGCGGCCGGCAGTTGCGTGATGATCACGAGCATGTCCGCCAGCCGTACCGCGGTGGCCAACAAGCGATGGGCGCGCTGGCAGTACCTGGCCGCCACCGTGATTGGCGGCGCGAGCCTCGCGGTGTTCTTCTCCCGTGGCCGGCAGCCGGAGATGACCCCTCGTGAATTTCTG…	1116	828	MAB_0114	114403-115518	+
	GCGCGCTGGCAGTACCTGGCCGCCAC	GTGATCGCCTGGGTTATTGCCGGGCTGCTGGGTATGGCGACGGGTCTGCGCATCGGGTGGGTGCTCGTCCACAAGCAATCCCCGGTCAGCACCGGAATGATTGTCGCCCTGGGAAGCCTGGCACTGGTATCGGCGCTGAACTGGGAACCGCTGACGATCTTGGTGGACAGCTCGCTGGGTTGGCCCAACATCTCGGTAGCGCTGAGCCAGGCCGCCTTGACGGCTTGCGCGGCCGGCAGTTGCGTGATGATCACGAGCATGTCCGCCAGCCGTACCGCGGTGGCCAACAAGCGATGGGCGCGCTGGCAGTACCTGGCCGCCACCGTGATTGGCGGCGCGAGCCTCGCGGTGTTCTTCTCCCGTGGCCGGCAGCCGGAGATGACCCCTCGTGAATTTCTG…	1116	309	MAB_0114	114403-115518	+
	CCGCATGGCCTATATCTCGGACGCGC	GTGATCGCCTGGGTTATTGCCGGGCTGCTGGGTATGGCGACGGGTCTGCGCATCGGGTGGGTGCTCGTCCACAAGCAATCCCCGGTCAGCACCGGAATGATTGTCGCCCTGGGAAGCCTGGCACTGGTATCGGCGCTGAACTGGGAACCGCTGACGATCTTGGTGGACAGCTCGCTGGGTTGGCCCAACATCTCGGTAGCGCTGAGCCAGGCCGCCTTGACGGCTTGCGCGGCCGGCAGTTGCGTGATGATCACGAGCATGTCCGCCAGCCGTACCGCGGTGGCCAACAAGCGATGGGCGCGCTGGCAGTACCTGGCCGCCACCGTGATTGGCGGCGCGAGCCTCGCGGTGTTCTTCTCCCGTGGCCGGCAGCCGGAGATGACCCCTCGTGAATTTCTG…	1116	830	MAB_0114	114403-115518	+
	TCAGTCTCCTTGTACTGGCAGTGCTG	GTGATCGCCTGGGTTATTGCCGGGCTGCTGGGTATGGCGACGGGTCTGCGCATCGGGTGGGTGCTCGTCCACAAGCAATCCCCGGTCAGCACCGGAATGATTGTCGCCCTGGGAAGCCTGGCACTGGTATCGGCGCTGAACTGGGAACCGCTGACGATCTTGGTGGACAGCTCGCTGGGTTGGCCCAACATCTCGGTAGCGCTGAGCCAGGCCGCCTTGACGGCTTGCGCGGCCGGCAGTTGCGTGATGATCACGAGCATGTCCGCCAGCCGTACCGCGGTGGCCAACAAGCGATGGGCGCGCTGGCAGTACCTGGCCGCCACCGTGATTGGCGGCGCGAGCCTCGCGGTGTTCTTCTCCCGTGGCCGGCAGCCGGAGATGACCCCTCGTGAATTTCTG…	1116	562	MAB_0114	114403-115518	+
	GCCCAGTCCGAATATGTCACCATCGG	GTGATCGCCTGGGTTATTGCCGGGCTGCTGGGTATGGCGACGGGTCTGCGCATCGGGTGGGTGCTCGTCCACAAGCAATCCCCGGTCAGCACCGGAATGATTGTCGCCCTGGGAAGCCTGGCACTGGTATCGGCGCTGAACTGGGAACCGCTGACGATCTTGGTGGACAGCTCGCTGGGTTGGCCCAACATCTCGGTAGCGCTGAGCCAGGCCGCCTTGACGGCTTGCGCGGCCGGCAGTTGCGTGATGATCACGAGCATGTCCGCCAGCCGTACCGCGGTGGCCAACAAGCGATGGGCGCGCTGGCAGTACCTGGCCGCCACCGTGATTGGCGGCGCGAGCCTCGCGGTGTTCTTCTCCCGTGGCCGGCAGCCGGAGATGACCCCTCGTGAATTTCTG…	1116	609	MAB_0114	114403-115518	+
	GCCCGGAATGGCTACACCAGCCTGAC	GTGATCGCCTGGGTTATTGCCGGGCTGCTGGGTATGGCGACGGGTCTGCGCATCGGGTGGGTGCTCGTCCACAAGCAATCCCCGGTCAGCACCGGAATGATTGTCGCCCTGGGAAGCCTGGCACTGGTATCGGCGCTGAACTGGGAACCGCTGACGATCTTGGTGGACAGCTCGCTGGGTTGGCCCAACATCTCGGTAGCGCTGAGCCAGGCCGCCTTGACGGCTTGCGCGGCCGGCAGTTGCGTGATGATCACGAGCATGTCCGCCAGCCGTACCGCGGTGGCCAACAAGCGATGGGCGCGCTGGCAGTACCTGGCCGCCACCGTGATTGGCGGCGCGAGCCTCGCGGTGTTCTTCTCCCGTGGCCGGCAGCCGGAGATGACCCCTCGTGAATTTCTG…	1116	1024	MAB_0114	114403-115518	+
	GTCCCCATGCTGTACATCGCGGTGGC	GTGATCGCCTGGGTTATTGCCGGGCTGCTGGGTATGGCGACGGGTCTGCGCATCGGGTGGGTGCTCGTCCACAAGCAATCCCCGGTCAGCACCGGAATGATTGTCGCCCTGGGAAGCCTGGCACTGGTATCGGCGCTGAACTGGGAACCGCTGACGATCTTGGTGGACAGCTCGCTGGGTTGGCCCAACATCTCGGTAGCGCTGAGCCAGGCCGCCTTGACGGCTTGCGCGGCCGGCAGTTGCGTGATGATCACGAGCATGTCCGCCAGCCGTACCGCGGTGGCCAACAAGCGATGGGCGCGCTGGCAGTACCTGGCCGCCACCGTGATTGGCGGCGCGAGCCTCGCGGTGTTCTTCTCCCGTGGCCGGCAGCCGGAGATGACCCCTCGTGAATTTCTG…	1116	453	MAB_0114	114403-115518	+
	GGCGCAGGATCGTATTACCCAAACCG	ATGAGCACCACGTTCACCGCACGTTTGAATCGGTTGTTCGACACCGTGTATCCGCCCGGGCGTGGCCCCCACACCTCTGCCGAGGTGATCGCGGCCCTGCGGTCCGAGGGCATCACGATGTCCGCCCCGTACCTGTCGCAGCTGCGGTCGGGTAACCGCACCAACCCGTCGTCGGCGACCATGAAGGCTCTCGCGAACTTTTTCCGCATCAAGCCGGCGTACTTCACCGATGACGAGTACTACGAGAAGCTCGATCAGGAGCTGACCTGGCTCGCGAACATGCGCGACGAGGGCGTTCGCCGGATCGCGGCCCGCACCGTCGGTCTGTCCGTCGAGGCGCAGGATCGTATTACCCAAACCGTCGACGAATACCGTCGCAAAGAGGGTCTCGACAGCTAG	399	347	MAB_0115c	115623-116021	-
	CCCGTGAAGACCTACCGGACGACCCG	ATGGCGACCAGTTCCGATCAGCCGATCGAGATCGCGCCCTTCCATGCGGGCGGATCACTCAGAGGGTTTGTGGTGTGCGGCCGGTGGCCTGATTCCACGAAGGAATGGATGCAGCTGCTGATCGTGACGGTACGCATCGCCACCCTGCCCGGATTACTCTCCACCACAACGATTTTTGGCGCCCGTGAAGACCTACCGGACGACCCGGCACCCGGCATGGTGGGCTTGGTCATCGCCGAAGGCACGGTCCTTGGTGAATCGGCAGTCGCCCCTGGGCGTTTCGCAGAGCATCAGCCGCCGGCGCTGCTCATGCTCCACCCTCCGTCGGAAACCAATCCGACACTGCCGGAATGCCTAGGCGCGGCGTCCGGTTGCCTCCTCCTACCCGGAATACCGCAT…	534	193	MAB_0117c	117199-117732	-
	CCCTGCCCGGATTACTCTCCACCACA	ATGGCGACCAGTTCCGATCAGCCGATCGAGATCGCGCCCTTCCATGCGGGCGGATCACTCAGAGGGTTTGTGGTGTGCGGCCGGTGGCCTGATTCCACGAAGGAATGGATGCAGCTGCTGATCGTGACGGTACGCATCGCCACCCTGCCCGGATTACTCTCCACCACAACGATTTTTGGCGCCCGTGAAGACCTACCGGACGACCCGGCACCCGGCATGGTGGGCTTGGTCATCGCCGAAGGCACGGTCCTTGGTGAATCGGCAGTCGCCCCTGGGCGTTTCGCAGAGCATCAGCCGCCGGCGCTGCTCATGCTCCACCCTCCGTCGGAAACCAATCCGACACTGCCGGAATGCCTAGGCGCGGCGTCCGGTTGCCTCCTCCTACCCGGAATACCGCAT…	534	154	MAB_0117c	117199-117732	-
	GTCCGTGATCTATACGACCAGTGAGG	ATGGCTTCTTGGGTGGATAACGTTCGCGATCAGATCTTGGGGCGAATCGAAGATGGGCTCAAACCGGGAAAGTCGGCAATCGTCGCCGAGGATGCGGCATTGCCTGGGCGCGCGACACCGATTCGGGTGTCCGGCACGCACTTCGTCAACGGCCACACGACAGTGCCGCCGTTCCCGGACGGATGTGAGCTCGCGGTGTTCGGGGAGGGGTGCTTCTGGGGCGCCGAACGCGGCTTCTGGAAGCTTCCCGGCGTCTACTCCACCGCAGTGGGCTACGCCGGGGGATACACGCCCAACCCCACGTATGAAGAGGTGTGCTCGGGGCGGACCGGCCACGCGGAGGTGGTGCTGGTGGTGTTCGACCCTCGAGAGGTGACCTACGGGCAGCTGCTGGTGCAG…	747	476	MAB_0120	119060-119806	+
	CGAGAGGTGACCTACGGGCAGCTGCT	ATGGCTTCTTGGGTGGATAACGTTCGCGATCAGATCTTGGGGCGAATCGAAGATGGGCTCAAACCGGGAAAGTCGGCAATCGTCGCCGAGGATGCGGCATTGCCTGGGCGCGCGACACCGATTCGGGTGTCCGGCACGCACTTCGTCAACGGCCACACGACAGTGCCGCCGTTCCCGGACGGATGTGAGCTCGCGGTGTTCGGGGAGGGGTGCTTCTGGGGCGCCGAACGCGGCTTCTGGAAGCTTCCCGGCGTCTACTCCACCGCAGTGGGCTACGCCGGGGGATACACGCCCAACCCCACGTATGAAGAGGTGTGCTCGGGGCGGACCGGCCACGCGGAGGTGGTGCTGGTGGTGTTCGACCCTCGAGAGGTGACCTACGGGCAGCTGCTGGTGCAG…	747	378	MAB_0120	119060-119806	+
	CGGTCCGTGATCTATACGACCAGTGA	ATGGCTTCTTGGGTGGATAACGTTCGCGATCAGATCTTGGGGCGAATCGAAGATGGGCTCAAACCGGGAAAGTCGGCAATCGTCGCCGAGGATGCGGCATTGCCTGGGCGCGCGACACCGATTCGGGTGTCCGGCACGCACTTCGTCAACGGCCACACGACAGTGCCGCCGTTCCCGGACGGATGTGAGCTCGCGGTGTTCGGGGAGGGGTGCTTCTGGGGCGCCGAACGCGGCTTCTGGAAGCTTCCCGGCGTCTACTCCACCGCAGTGGGCTACGCCGGGGGATACACGCCCAACCCCACGTATGAAGAGGTGTGCTCGGGGCGGACCGGCCACGCGGAGGTGGTGCTGGTGGTGTTCGACCCTCGAGAGGTGACCTACGGGCAGCTGCTGGTGCAG…	747	474	MAB_0120	119060-119806	+
	CCCAACCCCACGTATGAAGAGGTGTG	ATGGCTTCTTGGGTGGATAACGTTCGCGATCAGATCTTGGGGCGAATCGAAGATGGGCTCAAACCGGGAAAGTCGGCAATCGTCGCCGAGGATGCGGCATTGCCTGGGCGCGCGACACCGATTCGGGTGTCCGGCACGCACTTCGTCAACGGCCACACGACAGTGCCGCCGTTCCCGGACGGATGTGAGCTCGCGGTGTTCGGGGAGGGGTGCTTCTGGGGCGCCGAACGCGGCTTCTGGAAGCTTCCCGGCGTCTACTCCACCGCAGTGGGCTACGCCGGGGGATACACGCCCAACCCCACGTATGAAGAGGTGTGCTCGGGGCGGACCGGCCACGCGGAGGTGGTGCTGGTGGTGTTCGACCCTCGAGAGGTGACCTACGGGCAGCTGCTGGTGCAG…	747	303	MAB_0120	119060-119806	+
	CGTGCCGCCGCATACCTGAACCGCAA	ATGAGCTTCCCTACTGGTGACGACGTGCCACAGGTCGGCATCGACGAGATTTCGGCCGCGCTGAGTCTTGGTGTCAAGTTGCTTGACGTTCGTGAGGACGACGAGTGGGCGGCCGGGCACATCGAGGGCGCGCAACATATACCGCTCGGCGATGTGCCCTCCCGAATGGACGAGCTCGACCCGGATGCGCCGCTATGGGTGATCTGCCACGCCGGAGGACGTTCTCAGCGTGCCGCCGCATACCTGAACCGCAATGGTTTCGACGTCAGCAACGTCTCGGGAGGCATGCTGGCATGGGTTCAGGCAGGTAAGCCGACTATCAGCTGA	327	240	MAB_0121	120051-120377	+
	GGGCGCGCAACATATACCGCTCGGCG	ATGAGCTTCCCTACTGGTGACGACGTGCCACAGGTCGGCATCGACGAGATTTCGGCCGCGCTGAGTCTTGGTGTCAAGTTGCTTGACGTTCGTGAGGACGACGAGTGGGCGGCCGGGCACATCGAGGGCGCGCAACATATACCGCTCGGCGATGTGCCCTCCCGAATGGACGAGCTCGACCCGGATGCGCCGCTATGGGTGATCTGCCACGCCGGAGGACGTTCTCAGCGTGCCGCCGCATACCTGAACCGCAATGGTTTCGACGTCAGCAACGTCTCGGGAGGCATGCTGGCATGGGTTCAGGCAGGTAAGCCGACTATCAGCTGA	327	137	MAB_0121	120051-120377	+
	GCGCGCAACATATACCGCTCGGCGAT	ATGAGCTTCCCTACTGGTGACGACGTGCCACAGGTCGGCATCGACGAGATTTCGGCCGCGCTGAGTCTTGGTGTCAAGTTGCTTGACGTTCGTGAGGACGACGAGTGGGCGGCCGGGCACATCGAGGGCGCGCAACATATACCGCTCGGCGATGTGCCCTCCCGAATGGACGAGCTCGACCCGGATGCGCCGCTATGGGTGATCTGCCACGCCGGAGGACGTTCTCAGCGTGCCGCCGCATACCTGAACCGCAATGGTTTCGACGTCAGCAACGTCTCGGGAGGCATGCTGGCATGGGTTCAGGCAGGTAAGCCGACTATCAGCTGA	327	139	MAB_0121	120051-120377	+
	GTACCGGAACATTATGTGGTGGACGG	ATGATCCAGGTGTGCTCCCGCTGCGGGACCCAGTGGAACGTGCGTGAGCAGCGTCGATACTGGTGCCCACGATGCCGGGGCACTCTGCTTGAGCCGGGCATGACCGCCCCGCCGCGGCCCGCCGCGTCCATGTCACGCCCGCCCGTCGGGGCACCCGCGCCCGCCGGCAAGTATTGGGTTCCGCCGACTCAGCAGGGCCCCGTGGCAACGCCTGCGGGACGTCCACAGGCGCGTCCCACCCGGCTGCCCGCGGGATATCGATGGATTGCCGTGCGTCCCGGATCGCCCCCGGCGCCGGCCCGCCGACGTCGTCCGCTCGGGCCGACGCCGCGCTACGCGTATATCCCTCGCTGGGGTCTGGTCGACCACATCGAGCCGACCGGATCGTCACGCCAAGGG…	1164	803	MAB_0122	120459-121622	+
	CCGCGCTACGCGTATATCCCTCGCTG	ATGATCCAGGTGTGCTCCCGCTGCGGGACCCAGTGGAACGTGCGTGAGCAGCGTCGATACTGGTGCCCACGATGCCGGGGCACTCTGCTTGAGCCGGGCATGACCGCCCCGCCGCGGCCCGCCGCGTCCATGTCACGCCCGCCCGTCGGGGCACCCGCGCCCGCCGGCAAGTATTGGGTTCCGCCGACTCAGCAGGGCCCCGTGGCAACGCCTGCGGGACGTCCACAGGCGCGTCCCACCCGGCTGCCCGCGGGATATCGATGGATTGCCGTGCGTCCCGGATCGCCCCCGGCGCCGGCCCGCCGACGTCGTCCGCTCGGGCCGACGCCGCGCTACGCGTATATCCCTCGCTGGGGTCTGGTCGACCACATCGAGCCGACCGGATCGTCACGCCAAGGG…	1164	339	MAB_0122	120459-121622	+
	ACTCTTGCGGCGTATGAGCTTGCCCT	GTGACCGAGTCGTCGGAGCCTGGTGAGGATGAGGCCCATGCACGGGGAGCCGACGGTATAGACGGCAGGGGCGAACGCCATCCGTTCGTCGTCGCGCATCGGGGCGCGTCGGCGGACCGGCCCGAGCACACTCTTGCGGCGTATGAGCTTGCCCTCGAAGAGGGGGCCGACGGAGTCGAGTGCGATGTGCGCCTCACCCGGGACGGACAGCTGGTGTGTGTGCATGACCGCAGAGTCGACCGCACCTCGGACGGGACCGGGTTGGTCAGTGAGATGACACTGAGCCAGCTGCGCGCATTGGATTTCGGCAGCTGGCATCCGGGGGGTGCCGAGGCAGAGACGGGCACGGGGCTGCTGACTCTCGAGGAACTGGTTTCCCTGGTACTCGACTGGAACCGC…	864	141	MAB_0123	121597-122460	+
	GAGCCGACGGTATAGACGGCAGGGGC	GTGACCGAGTCGTCGGAGCCTGGTGAGGATGAGGCCCATGCACGGGGAGCCGACGGTATAGACGGCAGGGGCGAACGCCATCCGTTCGTCGTCGCGCATCGGGGCGCGTCGGCGGACCGGCCCGAGCACACTCTTGCGGCGTATGAGCTTGCCCTCGAAGAGGGGGCCGACGGAGTCGAGTGCGATGTGCGCCTCACCCGGGACGGACAGCTGGTGTGTGTGCATGACCGCAGAGTCGACCGCACCTCGGACGGGACCGGGTTGGTCAGTGAGATGACACTGAGCCAGCTGCGCGCATTGGATTTCGGCAGCTGGCATCCGGGGGGTGCCGAGGCAGAGACGGGCACGGGGCTGCTGACTCTCGAGGAACTGGTTTCCCTGGTACTCGACTGGAACCGC…	864	58	MAB_0123	121597-122460	+
	CGGCCGCCGCGGTATGGCGCATCCGG	GTGACCGAGTCGTCGGAGCCTGGTGAGGATGAGGCCCATGCACGGGGAGCCGACGGTATAGACGGCAGGGGCGAACGCCATCCGTTCGTCGTCGCGCATCGGGGCGCGTCGGCGGACCGGCCCGAGCACACTCTTGCGGCGTATGAGCTTGCCCTCGAAGAGGGGGCCGACGGAGTCGAGTGCGATGTGCGCCTCACCCGGGACGGACAGCTGGTGTGTGTGCATGACCGCAGAGTCGACCGCACCTCGGACGGGACCGGGTTGGTCAGTGAGATGACACTGAGCCAGCTGCGCGCATTGGATTTCGGCAGCTGGCATCCGGGGGGTGCCGAGGCAGAGACGGGCACGGGGCTGCTGACTCTCGAGGAACTGGTTTCCCTGGTACTCGACTGGAACCGC…	864	553	MAB_0123	121597-122460	+
	GGCATCGGCCGATATGTCACGGGCGG	GTGACCGAGTCGTCGGAGCCTGGTGAGGATGAGGCCCATGCACGGGGAGCCGACGGTATAGACGGCAGGGGCGAACGCCATCCGTTCGTCGTCGCGCATCGGGGCGCGTCGGCGGACCGGCCCGAGCACACTCTTGCGGCGTATGAGCTTGCCCTCGAAGAGGGGGCCGACGGAGTCGAGTGCGATGTGCGCCTCACCCGGGACGGACAGCTGGTGTGTGTGCATGACCGCAGAGTCGACCGCACCTCGGACGGGACCGGGTTGGTCAGTGAGATGACACTGAGCCAGCTGCGCGCATTGGATTTCGGCAGCTGGCATCCGGGGGGTGCCGAGGCAGAGACGGGCACGGGGCTGCTGACTCTCGAGGAACTGGTTTCCCTGGTACTCGACTGGAACCGC…	864	512	MAB_0123	121597-122460	+
	GGCCGCGCGACATACTGCTGGACGGT	GTGACCGAGTCGTCGGAGCCTGGTGAGGATGAGGCCCATGCACGGGGAGCCGACGGTATAGACGGCAGGGGCGAACGCCATCCGTTCGTCGTCGCGCATCGGGGCGCGTCGGCGGACCGGCCCGAGCACACTCTTGCGGCGTATGAGCTTGCCCTCGAAGAGGGGGCCGACGGAGTCGAGTGCGATGTGCGCCTCACCCGGGACGGACAGCTGGTGTGTGTGCATGACCGCAGAGTCGACCGCACCTCGGACGGGACCGGGTTGGTCAGTGAGATGACACTGAGCCAGCTGCGCGCATTGGATTTCGGCAGCTGGCATCCGGGGGGTGCCGAGGCAGAGACGGGCACGGGGCTGCTGACTCTCGAGGAACTGGTTTCCCTGGTACTCGACTGGAACCGC…	864	732	MAB_0123	121597-122460	+
	GTGGCCGAGGCTTATTCACGGTGTGC	GTGGGCGCCGGCGAGATGACGTTCGGTCAGGAGTACCGATTCGCGACGCGCGCGCTCACGGTCACTCGCAACCTGGTGCCGCTCAAAATCGCGATCGGACTGCTGTGCCTGTCGATTGTGGTGTTGGGGACACTCATCCAGTTCCACCCGCTGGGACCGCATGGGTTGTGGCCGAGGCTTATTCACGGTGTGCTGGTGGCGTCCGCACTTGTGGTCGGGATGTGCTGGGTTGTGCTGCCCTGGCCCAGGCGGCGTGTGGCGATCGCATTCGTCTGGTGGGCCGACATCTCGATGGTCGTCGGAGCCTGCACGCTGTCGGCACCCGCATCGCGACTGGGCGCCCTCGCGCATATGGGCCTGATCGGAGTTTTCGCCGCGTTTCTGCTGGGATGGCGAGTG…	1071	179	MAB_0124	122517-123587	+
	GCTACCCATCATTATTCAGGTCGTCG	GTGGGCGCCGGCGAGATGACGTTCGGTCAGGAGTACCGATTCGCGACGCGCGCGCTCACGGTCACTCGCAACCTGGTGCCGCTCAAAATCGCGATCGGACTGCTGTGCCTGTCGATTGTGGTGTTGGGGACACTCATCCAGTTCCACCCGCTGGGACCGCATGGGTTGTGGCCGAGGCTTATTCACGGTGTGCTGGTGGCGTCCGCACTTGTGGTCGGGATGTGCTGGGTTGTGCTGCCCTGGCCCAGGCGGCGTGTGGCGATCGCATTCGTCTGGTGGGCCGACATCTCGATGGTCGTCGGAGCCTGCACGCTGTCGGCACCCGCATCGCGACTGGGCGCCCTCGCGCATATGGGCCTGATCGGAGTTTTCGCCGCGTTTCTGCTGGGATGGCGAGTG…	1071	539	MAB_0124	122517-123587	+
	TCTCACCGCGCGTATGGGCGGCGATG	GTGGGCGCCGGCGAGATGACGTTCGGTCAGGAGTACCGATTCGCGACGCGCGCGCTCACGGTCACTCGCAACCTGGTGCCGCTCAAAATCGCGATCGGACTGCTGTGCCTGTCGATTGTGGTGTTGGGGACACTCATCCAGTTCCACCCGCTGGGACCGCATGGGTTGTGGCCGAGGCTTATTCACGGTGTGCTGGTGGCGTCCGCACTTGTGGTCGGGATGTGCTGGGTTGTGCTGCCCTGGCCCAGGCGGCGTGTGGCGATCGCATTCGTCTGGTGGGCCGACATCTCGATGGTCGTCGGAGCCTGCACGCTGTCGGCACCCGCATCGCGACTGGGCGCCCTCGCGCATATGGGCCTGATCGGAGTTTTCGCCGCGTTTCTGCTGGGATGGCGAGTG…	1071	824	MAB_0124	122517-123587	+
	CTCCCTGAAGGCTATATCGCTTGCTG	GTGGGCGCCGGCGAGATGACGTTCGGTCAGGAGTACCGATTCGCGACGCGCGCGCTCACGGTCACTCGCAACCTGGTGCCGCTCAAAATCGCGATCGGACTGCTGTGCCTGTCGATTGTGGTGTTGGGGACACTCATCCAGTTCCACCCGCTGGGACCGCATGGGTTGTGGCCGAGGCTTATTCACGGTGTGCTGGTGGCGTCCGCACTTGTGGTCGGGATGTGCTGGGTTGTGCTGCCCTGGCCCAGGCGGCGTGTGGCGATCGCATTCGTCTGGTGGGCCGACATCTCGATGGTCGTCGGAGCCTGCACGCTGTCGGCACCCGCATCGCGACTGGGCGCCCTCGCGCATATGGGCCTGATCGGAGTTTTCGCCGCGTTTCTGCTGGGATGGCGAGTG…	1071	581	MAB_0124	122517-123587	+
	CGACACCGACGGTATCTCGCCGTCCG	GTGACGGCATGGCGAAAGGCGGTGCAAACGTTGTTCCGCGGTAGGCAAATTCAACTGACGCTGACTGCTTCCCGTGCTATCGAGTCGGGCCGGCCCGAACCACTGTTCGTCGACTCCTTCGCCGAACGCCTCGTCCTCGGCTCCGACGACCCCTATGCACTGGCGCTGCTGGAGACGGCCCGGGCACATCCGTCCAGCGGTTCCGCGACCGGGCGCACGCTTTTCCTCGCGCGCTGCCGGGCCGTCATGACCCGTCACTATGACGACGCTCTGCTGGCCGCTGCGCAGTCCGGAGCCACCCAGGTGGTGCTTCTGGCCGGAGGATTGGACACCCGCGCCTACCGGCTGGATTGGCCCGCCGGGGTCACCGTCTTCGAGATCGATTATCCGGAATTACTG…	918	647	MAB_0125c	123584-124501	-
	ATGACCCGTCACTATGACGACGCTCT	GTGACGGCATGGCGAAAGGCGGTGCAAACGTTGTTCCGCGGTAGGCAAATTCAACTGACGCTGACTGCTTCCCGTGCTATCGAGTCGGGCCGGCCCGAACCACTGTTCGTCGACTCCTTCGCCGAACGCCTCGTCCTCGGCTCCGACGACCCCTATGCACTGGCGCTGCTGGAGACGGCCCGGGCACATCCGTCCAGCGGTTCCGCGACCGGGCGCACGCTTTTCCTCGCGCGCTGCCGGGCCGTCATGACCCGTCACTATGACGACGCTCTGCTGGCCGCTGCGCAGTCCGGAGCCACCCAGGTGGTGCTTCTGGCCGGAGGATTGGACACCCGCGCCTACCGGCTGGATTGGCCCGCCGGGGTCACCGTCTTCGAGATCGATTATCCGGAATTACTG…	918	258	MAB_0125c	123584-124501	-
	GCCGGAGACAACTACTTCGATCTCGA	ATGACCGCGACCGACACCCCAAAAACGAAATTCAACGCGCTTCTTCATGACCAGATCGGCCACGAGTTCACGGCATCGCAGCAATACATTGCGATTGCCGCTTATTTCGATGATGCCGATCTCCCGCAGCTCGCCGCGCATTTCTACAAGCAGGCGGTTGAAGAGCGCAACCATGCGATGATGATCGTCCGGTACCTGATCGACCGGCGCGTATCCGTCGAAATCCCCCCGGTGGGGGCGGTGACCAATGGGTTCACCGCGCCACGCGAACCGCTGGCGCTCGCGCTGGCCCAGGAGCAGACCGTTACCGAGCAGGTCACACAACTGGCACGCACCGCACGGGACGAGGGCGACTACATCGGCGAGCAGTTCATGCAGTGGTTCCTCAAGGAACAGGTC…	546	456	MAB_0126c	124627-125172	-
	GCATCGCAGCAATACATTGCGATTGC	ATGACCGCGACCGACACCCCAAAAACGAAATTCAACGCGCTTCTTCATGACCAGATCGGCCACGAGTTCACGGCATCGCAGCAATACATTGCGATTGCCGCTTATTTCGATGATGCCGATCTCCCGCAGCTCGCCGCGCATTTCTACAAGCAGGCGGTTGAAGAGCGCAACCATGCGATGATGATCGTCCGGTACCTGATCGACCGGCGCGTATCCGTCGAAATCCCCCCGGTGGGGGCGGTGACCAATGGGTTCACCGCGCCACGCGAACCGCTGGCGCTCGCGCTGGCCCAGGAGCAGACCGTTACCGAGCAGGTCACACAACTGGCACGCACCGCACGGGACGAGGGCGACTACATCGGCGAGCAGTTCATGCAGTGGTTCCTCAAGGAACAGGTC…	546	84	MAB_0126c	124627-125172	-
	TCGACAAGAACGTAGCCATCACGATC	GTGGCTACCACCGATCTCCATGCGCGTACCTCCTCGCCGTTCCTCGAACTGTTGCACGATCAAATCCGCAACGAGTTCACTGCGTCCCAGCAGTACATCGCCATCGCGGTCTATTTCGACGATGCCGATCTGCCACAGCTGGCCAAACGGTTCTACGCGCAGGCGGTCGAGGAGCGCAATCACGCGATGATGATCATCCGCTACCTCATCGACAAGAACGTAGCCATCACGATCCCCGGGGTTGACGCCGTGGTTACCGAATTCGCCGACGCGCGCGCGCCCATCGCCCTCGCACTCGAACAAGAAAAGCGCGTCACCGATCAAGTGACCGAACTCGCCCGCGCGGCACGCTCGGCGGGTGACTACTACGGCGAGCAGTTCATGCAGTGGTTCCTCAAG…	558	220	MAB_0127c	125344-125901	-
	GCCAAACGGTTCTACGCGCAGGCGGT	GTGGCTACCACCGATCTCCATGCGCGTACCTCCTCGCCGTTCCTCGAACTGTTGCACGATCAAATCCGCAACGAGTTCACTGCGTCCCAGCAGTACATCGCCATCGCGGTCTATTTCGACGATGCCGATCTGCCACAGCTGGCCAAACGGTTCTACGCGCAGGCGGTCGAGGAGCGCAATCACGCGATGATGATCATCCGCTACCTCATCGACAAGAACGTAGCCATCACGATCCCCGGGGTTGACGCCGTGGTTACCGAATTCGCCGACGCGCGCGCGCCCATCGCCCTCGCACTCGAACAAGAAAAGCGCGTCACCGATCAAGTGACCGAACTCGCCCGCGCGGCACGCTCGGCGGGTGACTACTACGGCGAGCAGTTCATGCAGTGGTTCCTCAAG…	558	153	MAB_0127c	125344-125901	-
	CCCCGAGACTCCTACGTCTCGATCCC	ATGACGCTCATGCTGCTTGGGTTCTGCGGCGTGATCGGTACGGCCCTCTGGCTCGACGGACGGCTACATCACGTCGACGCGCTCAAGGACTACCCGGATCGTCCGGCGACCGGCAGCGGAACCAACTGGCTTCTGGTCGGCTCCGACAGCCGCCAGGGTCTCACTCCTGATCAGGAGACCCAGCTGGCCACCGGGGGCGATATCGGCGACGGCCGCACGGACACCATTCTGTTGGTGCACATACCGGCGTTCTACGACGGCGGGGCGGCCACCATGGTGTCGCTGCCCCGAGACTCCTACGTCTCGATCCCCGAGAACGGCAGCAACAAACTCAATGCCGCGTATTCGCTCGGCGGCCCGGCGCTACTCACCCGAACAGTGGAAGAGGCCACTGGTCTG…	942	297	MAB_0128c	125920-126861	-
	CCCTTTCGCTGGTATCCAGTGGCCAC	ATGACGCTCATGCTGCTTGGGTTCTGCGGCGTGATCGGTACGGCCCTCTGGCTCGACGGACGGCTACATCACGTCGACGCGCTCAAGGACTACCCGGATCGTCCGGCGACCGGCAGCGGAACCAACTGGCTTCTGGTCGGCTCCGACAGCCGCCAGGGTCTCACTCCTGATCAGGAGACCCAGCTGGCCACCGGGGGCGATATCGGCGACGGCCGCACGGACACCATTCTGTTGGTGCACATACCGGCGTTCTACGACGGCGGGGCGGCCACCATGGTGTCGCTGCCCCGAGACTCCTACGTCTCGATCCCCGAGAACGGCAGCAACAAACTCAATGCCGCGTATTCGCTCGGCGGCCCGGCGCTACTCACCCGAACAGTGGAAGAGGCCACTGGTCTG…	942	684	MAB_0128c	125920-126861	-
	TATTGGAGGCCGTACGTCGCGGCGCG	GTGGTGAGCATTGCGCGTTACGTGGCCGCACCTGACGGGGTGCGGCTGAGCGTGACGGTGTCGGGTACCGGACCGTCACTGGTGTTGGTGCACGGCAGTTTGCAATCCGGTTCGAGCTGGGCCGGTGTCGTCTCTGAGCTCGAGAGTGACTTCACCTGTTTCGCCGTCGACCGGCGCGGACACGGTGCGAGTTCGGACGCTGAGGAACACAGCCTGCAGCGTGAGGCCGACGATGTCATCGCGGTCGCCGCGGAGGTCGGTCCCGACGCGGTGATCGTGGCGCATTCGTACGGAGCCGTCGTCGTATTGGAGGCCGTACGTCGCGGCGCGGACGTGGCAGCTGTTGTGCTCTACGAACCGCCGCTGCCGATTTCAGAGCGAGTGGCTAGTGCGAATCGG…	681	316	MAB_0130	127948-128628	+
	TCGATCGGCGAGTACACGCGGGCGGC	GTGGTGAGCATTGCGCGTTACGTGGCCGCACCTGACGGGGTGCGGCTGAGCGTGACGGTGTCGGGTACCGGACCGTCACTGGTGTTGGTGCACGGCAGTTTGCAATCCGGTTCGAGCTGGGCCGGTGTCGTCTCTGAGCTCGAGAGTGACTTCACCTGTTTCGCCGTCGACCGGCGCGGACACGGTGCGAGTTCGGACGCTGAGGAACACAGCCTGCAGCGTGAGGCCGACGATGTCATCGCGGTCGCCGCGGAGGTCGGTCCCGACGCGGTGATCGTGGCGCATTCGTACGGAGCCGTCGTCGTATTGGAGGCCGTACGTCGCGGCGCGGACGTGGCAGCTGTTGTGCTCTACGAACCGCCGCTGCCGATTTCAGAGCGAGTGGCTAGTGCGAATCGG…	681	486	MAB_0130	127948-128628	+
	GCGATCACGATGTACGGCTGCCGTTC	ATGACTGCAGCACCGCCCACCACCGCCGAGCGCGTGCGCTCGGCTTGCGCACGGGCCGCGAGCTCGACCCTCGCCGTCGCTGGAGCCGACGTGGTCGGGACCTCACTGCACCACCTGTTCGACGACGGCACCTTCGCCGTCGCGGTCCCCTCCGATAGCGCCATCGCGGCGACGGTGGTCGCGGCAGGCTCCGCGGGCATGCCCGCGCTGTTGGAACTCACGGATCAAGCGCCGCTTCCGCTGCGCGAACCGGTCAGATCGCTGGTCTGGGTGCGCGGCAACGTGGTAGCCGCCTCCGACCGGGAAGCCCGCGGCATCGTCGATGTCATCGCCAGCCGCATCCCCGACCCCGCCCTACTGGACATCCGCACCGATATGCGACTACGCACCGAGCCGGGC…	786	676	MAB_0131c	128625-129410	-
	AACACGGGGAGGTACGCCTGCTCGGC	ATGACTGCAGCACCGCCCACCACCGCCGAGCGCGTGCGCTCGGCTTGCGCACGGGCCGCGAGCTCGACCCTCGCCGTCGCTGGAGCCGACGTGGTCGGGACCTCACTGCACCACCTGTTCGACGACGGCACCTTCGCCGTCGCGGTCCCCTCCGATAGCGCCATCGCGGCGACGGTGGTCGCGGCAGGCTCCGCGGGCATGCCCGCGCTGTTGGAACTCACGGATCAAGCGCCGCTTCCGCTGCGCGAACCGGTCAGATCGCTGGTCTGGGTGCGCGGCAACGTGGTAGCCGCCTCCGACCGGGAAGCCCGCGGCATCGTCGATGTCATCGCCAGCCGCATCCCCGACCCCGCCCTACTGGACATCCGCACCGATATGCGACTACGCACCGAGCCGGGC…	786	607	MAB_0131c	128625-129410	-
	TGGTGTCCAACGTATTTATGGCCTAC	ATGGCACGCACCGTTTCCCAGCTCATCCTCGACACTGTGAAAGCCGCTGGTGTCCAACGTATTTATGGCCTACCTGGAGACTCGCTCAACGGCTTTACCGAGGCACTGCGGCGCGACGGAACCCTGGAGTGGGTGCACGTGCGGCACGAGGAATCTGCCGCGTTCGCCGCCGGCGCCGAGGCCGCGCTCACGGGCAATCTTGCGGTCTGTGCAGCAAGCTGCGGTCCCGGGAACCTGCATCTGATCAACGGCCTCTTCGATGCTCATCGCAGCCGGGTGCCCGTACTCGCGATCGCATCGCATATTCCCAGCGCCGAGATAGGCAGCGGCTACTTCCAGGAGACTCACCCGCAGAATCTGTTCGCCGAGTGCAGCGTCTACAGCGAGCTGGTGAGCAGT…	1740	59	MAB_0134c	131476-133215	-
	CGGACGCACGTGTAGCCGTCTGAACT	ATGCCGCGCGCAACGATCGCGGAAGCGAAGTACCAAGCCCCGCACCACTGCCGCGGATCGGCGGGCGAGGCGCAAGGGCTGATGGACCAGGACGCGTCTCTCGTCCGCGGCGTGTGTGCCGAGCGCGCGGCGGTGGCCATACCGCACTTGGCTGGCCTGGGCCCCGGCGGACGCACGTGTAGCCGTCTGAACTGCCGGTACCGCATCTAA	210	179	MAB_0135	133293-133502	+
	GCGGAAGCGAAGTACCAAGCCCCGCA	ATGCCGCGCGCAACGATCGCGGAAGCGAAGTACCAAGCCCCGCACCACTGCCGCGGATCGGCGGGCGAGGCGCAAGGGCTGATGGACCAGGACGCGTCTCTCGTCCGCGGCGTGTGTGCCGAGCGCGCGGCGGTGGCCATACCGCACTTGGCTGGCCTGGGCCCCGGCGGACGCACGTGTAGCCGTCTGAACTGCCGGTACCGCATCTAA	210	30	MAB_0135	133293-133502	+
	GAGATGTGGGGCTATATGCACAATGC	ATGGGCAGCCTGCGTGACGATCCCAGATATTCGGGCACGGTCGAGGAGCGACGTCGGCGTGACCGCCGGTACGACTTTCTGCTCAAGCTGCACGGCAAAAACGGTAAGAGGGCACTGCAGCTTGCCGAGGCGCCCCGCCGAGACGACGGCTATTTCGGGCTGGACTCGGTCAGCTTCAAGGTTTACGAGAACGTGATGGTCGCGGGCATGGGAGCGCTTTCCGGGCTGTTCATCTCGGTCCTCGATCCTGATGGAGCCTACGGTGTCGGTCAGCACACGACCTATTACTACGACACGGTGGGGAGGGTGCGTCGCAGCCTGTTGTTCTTCGCGGGCGCGGTCGCGGGTGACACCGAGACGGCGATCAAGGTCGGCCGCGATCTCTTTCGTAAGCACTCC…	1107	942	MAB_0136	133580-134686	+
	CCGCGGGGGAACTACCCACCACGCCC	ATGGGCAGCCTGCGTGACGATCCCAGATATTCGGGCACGGTCGAGGAGCGACGTCGGCGTGACCGCCGGTACGACTTTCTGCTCAAGCTGCACGGCAAAAACGGTAAGAGGGCACTGCAGCTTGCCGAGGCGCCCCGCCGAGACGACGGCTATTTCGGGCTGGACTCGGTCAGCTTCAAGGTTTACGAGAACGTGATGGTCGCGGGCATGGGAGCGCTTTCCGGGCTGTTCATCTCGGTCCTCGATCCTGATGGAGCCTACGGTGTCGGTCAGCACACGACCTATTACTACGACACGGTGGGGAGGGTGCGTCGCAGCCTGTTGTTCTTCGCGGGCGCGGTCGCGGGTGACACCGAGACGGCGATCAAGGTCGGCCGCGATCTCTTTCGTAAGCACTCC…	1107	607	MAB_0136	133580-134686	+
	TCGATCACGAAGTAGGCCTGAAACTG	ATGGGCAGCCTGCGTGACGATCCCAGATATTCGGGCACGGTCGAGGAGCGACGTCGGCGTGACCGCCGGTACGACTTTCTGCTCAAGCTGCACGGCAAAAACGGTAAGAGGGCACTGCAGCTTGCCGAGGCGCCCCGCCGAGACGACGGCTATTTCGGGCTGGACTCGGTCAGCTTCAAGGTTTACGAGAACGTGATGGTCGCGGGCATGGGAGCGCTTTCCGGGCTGTTCATCTCGGTCCTCGATCCTGATGGAGCCTACGGTGTCGGTCAGCACACGACCTATTACTACGACACGGTGGGGAGGGTGCGTCGCAGCCTGTTGTTCTTCGCGGGCGCGGTCGCGGGTGACACCGAGACGGCGATCAAGGTCGGCCGCGATCTCTTTCGTAAGCACTCC…	1107	1003	MAB_0136	133580-134686	+
	CTGAAGTTCACATATGTAGTGGGTTG	ATGGGCAGCCTGCGTGACGATCCCAGATATTCGGGCACGGTCGAGGAGCGACGTCGGCGTGACCGCCGGTACGACTTTCTGCTCAAGCTGCACGGCAAAAACGGTAAGAGGGCACTGCAGCTTGCCGAGGCGCCCCGCCGAGACGACGGCTATTTCGGGCTGGACTCGGTCAGCTTCAAGGTTTACGAGAACGTGATGGTCGCGGGCATGGGAGCGCTTTCCGGGCTGTTCATCTCGGTCCTCGATCCTGATGGAGCCTACGGTGTCGGTCAGCACACGACCTATTACTACGACACGGTGGGGAGGGTGCGTCGCAGCCTGTTGTTCTTCGCGGGCGCGGTCGCGGGTGACACCGAGACGGCGATCAAGGTCGGCCGCGATCTCTTTCGTAAGCACTCC…	1107	471	MAB_0136	133580-134686	+
	ACGACCTATTACTACGACACGGTGGG	ATGGGCAGCCTGCGTGACGATCCCAGATATTCGGGCACGGTCGAGGAGCGACGTCGGCGTGACCGCCGGTACGACTTTCTGCTCAAGCTGCACGGCAAAAACGGTAAGAGGGCACTGCAGCTTGCCGAGGCGCCCCGCCGAGACGACGGCTATTTCGGGCTGGACTCGGTCAGCTTCAAGGTTTACGAGAACGTGATGGTCGCGGGCATGGGAGCGCTTTCCGGGCTGTTCATCTCGGTCCTCGATCCTGATGGAGCCTACGGTGTCGGTCAGCACACGACCTATTACTACGACACGGTGGGGAGGGTGCGTCGCAGCCTGTTGTTCTTCGCGGGCGCGGTCGCGGGTGACACCGAGACGGCGATCAAGGTCGGCCGCGATCTCTTTCGTAAGCACTCC…	1107	288	MAB_0136	133580-134686	+
	ACCGGCACCACCTACACGAATTCCAG	ATGACGCGCATCGACATCATGGCCAATGAACGGTTGCTCGACGACCGGCACCACCTACACGAATTCCAGGAACTGTGGGCCGACGGCCCAGTGGCCTTCGTCTTCCTGCGGCAATTCGGCAGCGCCTTCGCGGTGCGGCAAGCCCAGGAGCTCAATGACTACTATGACGAAATTACCGCTGTCGGAGCAAAAGTGGCCTTCATCGGCCTGGGAACTTCCATCCAGGGCTTCACCTTCCGTAAACGTGCGGATACGCGCTTTCTGGTGCTGACCACGCAAGACCAGACGCTCTATCGAACGATGGGACTGTGGCGGTACCGGGCGGGAACAATCGGCCCCTGGAATCTCCGGGAATGGGTGAGGCTCATGCGCGCGGGTGTGTACCCGTATCAGCGTACG…	564	55	MAB_0137	134683-135246	+
	ATGTCGACTTGATAACCGAGCCCATC	GTGAGCACGCATACCCTCCCGCAGCACGAGGTCCTCGTGGTAGGCGCCGGATTCGGCGGCATAGCCGCAGGCGTCAGACTCCGCCGGGCAGGTATCGATGATTTTGTCATCGTCGACAAGCATCCGTCGGTGGGCGGGACTTGGTTCGTCAACAAGTACCCCGGTGTGGCCGTGGATATTCCGTCGTTCATCTACAGCTTCTCCTTTGCCCAGACGGGTAAGTGGAGTCGCCTGTTCGCACCGGGCGAGGAACTCCAGCAATACGCCGAGGATGTCGTCGACGGACACGGCCTGCGTGACAAGCTCCGGCTGGGAACCACCGTGTTGGGCAGCAGATTCGACGAAGACACCGACATCTGGCATGTCGAGACCGACCGCGGCGAAATCACCGCCCGCCAT…	1548	955	MAB_0140c	136824-138371	-
	CCGCATGACAAGTATTGGCAGCAGAT	GTGAGCACGCATACCCTCCCGCAGCACGAGGTCCTCGTGGTAGGCGCCGGATTCGGCGGCATAGCCGCAGGCGTCAGACTCCGCCGGGCAGGTATCGATGATTTTGTCATCGTCGACAAGCATCCGTCGGTGGGCGGGACTTGGTTCGTCAACAAGTACCCCGGTGTGGCCGTGGATATTCCGTCGTTCATCTACAGCTTCTCCTTTGCCCAGACGGGTAAGTGGAGTCGCCTGTTCGCACCGGGCGAGGAACTCCAGCAATACGCCGAGGATGTCGTCGACGGACACGGCCTGCGTGACAAGCTCCGGCTGGGAACCACCGTGTTGGGCAGCAGATTCGACGAAGACACCGACATCTGGCATGTCGAGACCGACCGCGGCGAAATCACCGCCCGCCAT…	1548	1329	MAB_0140c	136824-138371	-
	TCGAACACCTACTACATCAACTACCA	GTGAGCACGCATACCCTCCCGCAGCACGAGGTCCTCGTGGTAGGCGCCGGATTCGGCGGCATAGCCGCAGGCGTCAGACTCCGCCGGGCAGGTATCGATGATTTTGTCATCGTCGACAAGCATCCGTCGGTGGGCGGGACTTGGTTCGTCAACAAGTACCCCGGTGTGGCCGTGGATATTCCGTCGTTCATCTACAGCTTCTCCTTTGCCCAGACGGGTAAGTGGAGTCGCCTGTTCGCACCGGGCGAGGAACTCCAGCAATACGCCGAGGATGTCGTCGACGGACACGGCCTGCGTGACAAGCTCCGGCTGGGAACCACCGTGTTGGGCAGCAGATTCGACGAAGACACCGACATCTGGCATGTCGAGACCGACCGCGGCGAAATCACCGCCCGCCAT…	1548	1404	MAB_0140c	136824-138371	-
	TCCTACGCCCGCTATATGCGGCGCCC	ATGAGCAGCGAACAACCAGAATTCGAGGTCGCCGTCATCGGCGCCGGGCCCGGCGGCATTGCAGCCGGGGTCAAGCTGCTGCAGGCGGGTGTCGGAAACATCGTGCTGCTGGAACGCGCCGACGATGTTGGTGGCAGCTGGCACGAGAATCACTACCCTGGCCTAGGCGTCGACGTGCCATCCTTCGCCTACCAGTACTCGTTTGCACGAAACCCTCAGTGGAGCAGGCTTTTTCCAAAAGGAGCCGAAGTCAAGCAGTACCACGTGGACGTGGCCAAGCGTTTCGGTGTCTACGAGCGCGTGCGCTTCAACACCAACGTGGAGCGTGAGGAATGGGACGATGAGGCCGGGCACTGGAAGCTTCACACCTCGGACGGCACGGTCGTCACGACACGGTTC…	1539	673	MAB_0142c	139399-140937	-
	TGTCCGCGGACATATCGTCAACATCT	ATGAAGACAGCGATCATCACCGGCGCAGGGTCCGGTATCGGGCGAGAAACCGCACGTCTGTTTGCCTCGCAAGGACACCGGGTTGTCCTGGCGGATATCGATATCCACGCTGCCGAGGCAGCGACCGACCAGATAGTCGCGGCCGGAGGCAGGGCATCGGCGTATCAACTGGACGTCGCGGACGAGCAACAGTGGGAGACGTTCGGCAAATGGACCGACTCCGAGTTCGGCCCAGCGGATTTGCTTGTCAACAACGCCGGGATCATGGACTGGGGCGGCTTTGTCGACATGACCGCGGAGCAATGGCAGCGCACCATGGACATCGACCTGATGAGCGTCATCTACGGCTCACGGATCTTCGCGCAACAGATGATCGATGCGGGTGTCCGCGGACATATC…	861	395	MAB_0143c	140934-141794	-
	CTGGCTCCCTCTTACGTCGTTGCCAA	ATGCCGGTAGCAGTCGTCACCGGGGCGGGCAGCGGCATCGGGCGTGCGACGGCAGAGCGCTTCGGCCGCAAGGGCTGGACCATCGTTGTCTCCGACATCAACGAGGCCACCGGGGCCGAGACCGTCGACCGCATCACCCGAACAGGCGGCAGCGCCGTTTTCCGTCGCCTGGACGTCGCCGACCTGGAAGACTGGCGGCAATTCACCGACTGGGTGTGCGAGGAACACGGCACTCCCGATCTGCTGGTCAACAACGCCGGGATCCTCATCGCCGGTGGATTCCTGGAGCAGACGGGTGCCGATTGGCGTCGCATGATCGCCATCAACATGATGAGCCCCCTGGTCGGCTCGCGTCTGTTCGTGCAACGCATGGTCGAGGCGGGCGCCCGGGGCCACATC…	873	450	MAB_0144c	141791-142663	-
	ACGCGCTGGCCATACACAAGGATCAG	GTGTCCGGCCAGCGTCAGCGGGTCAGCCGCGCCGAATCTCAGCAACGCACTCGTGAGGAACTTCTGGATGCCGCAGAAGAGCTGTTCCTCGCGAACGGGCTCGGCGGGACAACCGTCACCAAGATCGCCGAAGCCGCCGGCCGCACGGTCGGCGCGATCTACTCGAATTTCTCCAGCAAGGAAAACCTCTGCGCCGAGGTGCTGCTGCGCTGCTACATGCGGACCTTCTCGGAAGTCGCGGGCAGGCTCATCCAGTCAGCCTCGTCCGTCGACGAACAGATCACCGAACTCGCGCAGTGGTCGGCGTCGCTGGGGGGAGACGAGGGCCTGGTGGCACTGGCTGCGGAGTACGCGCTGGCCATACACAAGGATCAGGTGCAGCTGGCCGTCTCGCAGGGC…	633	361	MAB_0145c	142855-143487	-
	CGGGCGCCGGGCTACTGCTGCTGGCG	ATGGCACTTGCGGATTCTGTGGCGATGTTCGGTGGTGCGGGCCAGGGCGGTCGGCAACTTGTCGGGCTGCTGGCCGCGTTCGTGCTATCGGGGATTATCGGCCTGGAACGCGAGATCGCGGGTAAGAGTGCGGGATTGCGCACACAGACGATTGTCGGGACCTCCGCGGCGCTGATCTTATTGGTGAGCAAATACGGTTTTGATGATGTGCTGGCCGACGGCATCGTGATCCTTGACCCGTCACGCGTTGCGGCGCAGATCGTTTCGGGTATCGGTTTTCTGGGCGCCGGAATCATCATCATGCGCCGCGGGGCGGTGCACGGGTTGACCACGGCGGCGGCGATATGGGAATCGGCGGCGGTGGGCATGGCCGCGGGCGCCGGGCTACTGCTGCTGGCG…	750	385	MAB_0146	143651-144400	+
	CGGTGGACGGTGTACATCGCATCGAC	ATGGCACTTGCGGATTCTGTGGCGATGTTCGGTGGTGCGGGCCAGGGCGGTCGGCAACTTGTCGGGCTGCTGGCCGCGTTCGTGCTATCGGGGATTATCGGCCTGGAACGCGAGATCGCGGGTAAGAGTGCGGGATTGCGCACACAGACGATTGTCGGGACCTCCGCGGCGCTGATCTTATTGGTGAGCAAATACGGTTTTGATGATGTGCTGGCCGACGGCATCGTGATCCTTGACCCGTCACGCGTTGCGGCGCAGATCGTTTCGGGTATCGGTTTTCTGGGCGCCGGAATCATCATCATGCGCCGCGGGGCGGTGCACGGGTTGACCACGGCGGCGGCGATATGGGAATCGGCGGCGGTGGGCATGGCCGCGGGCGCCGGGCTACTGCTGCTGGCG…	750	712	MAB_0146	143651-144400	+
	TCGGTGCCGAGCTATGGCGCTATCTC	GTGACCGTCCGCCTGGACTTCGACGAACTGGAGCTGACCCGCGAAATCACCGGCAATGACCTCTTGCCGGTTGTGCTGGCCGCCGGTCCGCGCCACGAAGACGAAGCCGAACACCGAGACGCACTGGAAAGCGCGCGTGCCCGGCTCAAGGAACGCAACCTGCTGAAGGGTGAAGACCTTCACCCGACTCTGCGTGACATGTTGACCTCGGCCAGCAAGGCCACCGGTCAGGTGGCGGTGCGCCGCTGGGCGGGATCGCAGATGCTGCGCCTGTGCCTCGTCGAGCATGGGGAGGCATACGTACTGCTGGTCAACGACGGCGAAGGCGTCGCTATGCGGTCGGTGACCGGATCGCTCGGTGCCGAGCTATGGCGCTATCTCGGCGACGCCACCCCGCTG…	744	367	MAB_0147c	144411-145154	-
	GGGAGGCATACGTACTGCTGGTCAAC	GTGACCGTCCGCCTGGACTTCGACGAACTGGAGCTGACCCGCGAAATCACCGGCAATGACCTCTTGCCGGTTGTGCTGGCCGCCGGTCCGCGCCACGAAGACGAAGCCGAACACCGAGACGCACTGGAAAGCGCGCGTGCCCGGCTCAAGGAACGCAACCTGCTGAAGGGTGAAGACCTTCACCCGACTCTGCGTGACATGTTGACCTCGGCCAGCAAGGCCACCGGTCAGGTGGCGGTGCGCCGCTGGGCGGGATCGCAGATGCTGCGCCTGTGCCTCGTCGAGCATGGGGAGGCATACGTACTGCTGGTCAACGACGGCGAAGGCGTCGCTATGCGGTCGGTGACCGGATCGCTCGGTGCCGAGCTATGGCGCTATCTCGGCGACGCCACCCCGCTG…	744	301	MAB_0147c	144411-145154	-
	GCCATGGAGACGTACGAGTCGGCCAG	ATGACCGGATTCACTGGTGTCAACTGGGTGGCCCGTAAGGCCAAGAAGCTGGCTCTTGACCTGACCACCGGCGCGGGCCCGACCCATGTGGTCGACAGCGCACTGGCCTGGCAGGAGATCAGTGCCGCGTTCGCCGAGGTGCACGAAAACAGCCTTCAGGTCGGCGAGAAGCTCATGGAGGGGTACCGCGGGCCTCGCGCCGAGGAGGCACTGACCAAGCTGAATCCGTTCACCGAATGGCTGGACAAGATGGCTGGGCTGACTCAGCAGGTCAGTGATACCGCCAACACCTACGCCGAGTCCTACGGCACCGCGGTGCTGGACATGCCGCACATCAACGACCTGGCCCAGCTGGAAAAGGCCAAGGCCGAGGCGTTGTCCGCAGGCGGAGCGCTCTTC…	1041	468	MAB_0148c	145151-146191	-
	GCCGCCGTCGAGTACGACGCGATGGC	ATGGCTGACGTACCGGCGCCCGCCCAGCGTGAGGAGATCCGTTGGGACCTGGCTAACCAGCCGGGAACTGTTCTGCAAGTCGATCCAGATGTCATGAAGGATGCCGCCGTCGAGTACGACGCGATGGCGCAGCGACTGCAGGAAGCTCTCGACAAGCAGCTCGAGACCGCCAAGTTCGGATCCGCGGGCCGCGACGAGGTGTCCACCGCGGTATCACACGCCTCGGCGAAGACCAACGAGAATTTCGAGAAGGTTGCCAAGGACGGCATCGAGCAGCTCAAGCGCATCGCCGAAGCATTCCGGCGTAACTCGCAGGCGTTCGTGGACCTGGAGCACCACAACGCCGCCCGTATCAATGGTGTGGGGGAATAG	372	114	MAB_0149c	146195-146566	-
	ACCATCACGATCTACCGCGAGCCGTT	ATGCCCGTGCAGATGGGCGAGCAACGGTTCGAAGAGCTCGTGTCCGATGCTCTCGACGCCATTCCGCCTCAGCTTGCCGCCGCCATCGACAACGTGGTGGTGCTGGTGCAGGACCACCATCCGGAGGATCCCGATCTACTCGGGCTGTACGAAGGCATCGCACTGACCGAACGCGACAGCTTCTACGCCGGGGCGCTGCCGGACACCATCACGATCTACCGCGAGCCGTTGCTGGAGATGTGCTCCAGCGAACAAGAGGTGGTCGATGAGGTCACGATCACCGTGATCCACGAGATCGCTCACCATTTTGGTATCGACGACGAGCGCTTACACCAGCTGGGCTGGGGCTAA	351	216	MAB_0150c	146712-147062	-
	ACGACGAGCGCTTACACCAGCTGGGC	ATGCCCGTGCAGATGGGCGAGCAACGGTTCGAAGAGCTCGTGTCCGATGCTCTCGACGCCATTCCGCCTCAGCTTGCCGCCGCCATCGACAACGTGGTGGTGCTGGTGCAGGACCACCATCCGGAGGATCCCGATCTACTCGGGCTGTACGAAGGCATCGCACTGACCGAACGCGACAGCTTCTACGCCGGGGCGCTGCCGGACACCATCACGATCTACCGCGAGCCGTTGCTGGAGATGTGCTCCAGCGAACAAGAGGTGGTCGATGAGGTCACGATCACCGTGATCCACGAGATCGCTCACCATTTTGGTATCGACGACGAGCGCTTACACCAGCTGGGCTGGGGCTAA	351	328	MAB_0150c	146712-147062	-
	ACTACGGCGAGGTACTGCTGGACTGG	ATGACCGAGATGTTCGAGGTCGAGCTGAACGAGCTCCGTACCTGGTTCGGCTTCGGAGTAGCCGGGAACTTCGCCGGCCATCTCGAACAGGCCGGAGAGTCGGCGGATTTCGTGAATGTGGTCACCGAAGCCCCCGCCGGCACGTCCGCGCCCAAGGGAATCTTCCCGTGGTACGTGCCCGGTGCCGACGGGTTCCTCGGACAGTTCCCGCTCTCGCAGGATGAGACGGTATTGCCCGAGAGCCAGACGCCGCTGAACCTGCAGATCGAACCCGAGGTGGGTTTGGCATGCCGGGTGAATTGGCGCGGCGACGTTGTCGTGTCGCTTGAGCCGTTCGCGCTGGGCGCCTTCAATGACTGCTCAATCCGCCGGCCCAACGCCCCGAAGATCAGTCACAAG…	831	577	MAB_0154	150601-151431	+
	GGGGCGACCAAGTACACGCCGCTGGG	ATGACCGAGATGTTCGAGGTCGAGCTGAACGAGCTCCGTACCTGGTTCGGCTTCGGAGTAGCCGGGAACTTCGCCGGCCATCTCGAACAGGCCGGAGAGTCGGCGGATTTCGTGAATGTGGTCACCGAAGCCCCCGCCGGCACGTCCGCGCCCAAGGGAATCTTCCCGTGGTACGTGCCCGGTGCCGACGGGTTCCTCGGACAGTTCCCGCTCTCGCAGGATGAGACGGTATTGCCCGAGAGCCAGACGCCGCTGAACCTGCAGATCGAACCCGAGGTGGGTTTGGCATGCCGGGTGAATTGGCGCGGCGACGTTGTCGTGTCGCTTGAGCCGTTCGCGCTGGGCGCCTTCAATGACTGCTCAATCCGCCGGCCCAACGCCCCGAAGATCAGTCACAAG…	831	711	MAB_0154	150601-151431	+
	CTCGGATACTCGTACTACGGCGAGGT	ATGACCGAGATGTTCGAGGTCGAGCTGAACGAGCTCCGTACCTGGTTCGGCTTCGGAGTAGCCGGGAACTTCGCCGGCCATCTCGAACAGGCCGGAGAGTCGGCGGATTTCGTGAATGTGGTCACCGAAGCCCCCGCCGGCACGTCCGCGCCCAAGGGAATCTTCCCGTGGTACGTGCCCGGTGCCGACGGGTTCCTCGGACAGTTCCCGCTCTCGCAGGATGAGACGGTATTGCCCGAGAGCCAGACGCCGCTGAACCTGCAGATCGAACCCGAGGTGGGTTTGGCATGCCGGGTGAATTGGCGCGGCGACGTTGTCGTGTCGCTTGAGCCGTTCGCGCTGGGCGCCTTCAATGACTGCTCAATCCGCCGGCCCAACGCCCCGAAGATCAGTCACAAG…	831	564	MAB_0154	150601-151431	+
	TACCCGATGGTCTACGACATGCCCGC	ATGCGAGTCACCAGTGTCGGCCATGCCGGATTCTTCATCGAGACGGCGGCGGGGAGCATCCTCTGCGACCCCTGGGTCAACCCCGCGTACTTCGCCTCGTGGTTCCCGTTCCCCGATAACAGCACCCTGGACTGGGACCGGTTCGGAAGCTGCGACTACCTCTACGTCTCGCATCTCCACAAGGACCACTACGACCCGAAGAACCTGACCGACCACGTCAACAAGGACGCGGTGGTGCTACTGCCGGACTATCCGGTGCCCGATCTGCGACGGGAGCTGGAGGGACTGGGATTTCACACCTTCGTGGAGACCGAAGACTCGGTGAAGCATCGGGTGAGTGGCCCCAAGGGCGACCTGGACATCATGATCATCGCGCTGCGGGCCCCGGCCGATGGGCCC…	1554	555	MAB_0156c	151934-153487	-
	ACGCGGTGGTGCTACTGCCGGACTAT	ATGCGAGTCACCAGTGTCGGCCATGCCGGATTCTTCATCGAGACGGCGGCGGGGAGCATCCTCTGCGACCCCTGGGTCAACCCCGCGTACTTCGCCTCGTGGTTCCCGTTCCCCGATAACAGCACCCTGGACTGGGACCGGTTCGGAAGCTGCGACTACCTCTACGTCTCGCATCTCCACAAGGACCACTACGACCCGAAGAACCTGACCGACCACGTCAACAAGGACGCGGTGGTGCTACTGCCGGACTATCCGGTGCCCGATCTGCGACGGGAGCTGGAGGGACTGGGATTTCACACCTTCGTGGAGACCGAAGACTCGGTGAAGCATCGGGTGAGTGGCCCCAAGGGCGACCTGGACATCATGATCATCGCGCTGCGGGCCCCGGCCGATGGGCCC…	1554	238	MAB_0156c	151934-153487	-
	TCGATCTGGATGTACTGGCCGAAGAG	ATGCGAGTCACCAGTGTCGGCCATGCCGGATTCTTCATCGAGACGGCGGCGGGGAGCATCCTCTGCGACCCCTGGGTCAACCCCGCGTACTTCGCCTCGTGGTTCCCGTTCCCCGATAACAGCACCCTGGACTGGGACCGGTTCGGAAGCTGCGACTACCTCTACGTCTCGCATCTCCACAAGGACCACTACGACCCGAAGAACCTGACCGACCACGTCAACAAGGACGCGGTGGTGCTACTGCCGGACTATCCGGTGCCCGATCTGCGACGGGAGCTGGAGGGACTGGGATTTCACACCTTCGTGGAGACCGAAGACTCGGTGAAGCATCGGGTGAGTGGCCCCAAGGGCGACCTGGACATCATGATCATCGCGCTGCGGGCCCCGGCCGATGGGCCC…	1554	481	MAB_0156c	151934-153487	-
	GGAAGCTGCGACTACCTCTACGTCTC	ATGCGAGTCACCAGTGTCGGCCATGCCGGATTCTTCATCGAGACGGCGGCGGGGAGCATCCTCTGCGACCCCTGGGTCAACCCCGCGTACTTCGCCTCGTGGTTCCCGTTCCCCGATAACAGCACCCTGGACTGGGACCGGTTCGGAAGCTGCGACTACCTCTACGTCTCGCATCTCCACAAGGACCACTACGACCCGAAGAACCTGACCGACCACGTCAACAAGGACGCGGTGGTGCTACTGCCGGACTATCCGGTGCCCGATCTGCGACGGGAGCTGGAGGGACTGGGATTTCACACCTTCGTGGAGACCGAAGACTCGGTGAAGCATCGGGTGAGTGGCCCCAAGGGCGACCTGGACATCATGATCATCGCGCTGCGGGCCCCGGCCGATGGGCCC…	1554	156	MAB_0156c	151934-153487	-
	CCCAACGAGAAGTATCGCTATGGCTT	ATGCGAGTCACCAGTGTCGGCCATGCCGGATTCTTCATCGAGACGGCGGCGGGGAGCATCCTCTGCGACCCCTGGGTCAACCCCGCGTACTTCGCCTCGTGGTTCCCGTTCCCCGATAACAGCACCCTGGACTGGGACCGGTTCGGAAGCTGCGACTACCTCTACGTCTCGCATCTCCACAAGGACCACTACGACCCGAAGAACCTGACCGACCACGTCAACAAGGACGCGGTGGTGCTACTGCCGGACTATCCGGTGCCCGATCTGCGACGGGAGCTGGAGGGACTGGGATTTCACACCTTCGTGGAGACCGAAGACTCGGTGAAGCATCGGGTGAGTGGCCCCAAGGGCGACCTGGACATCATGATCATCGCGCTGCGGGCCCCGGCCGATGGGCCC…	1554	1152	MAB_0156c	151934-153487	-
	TCACTGCCGACGTACTTACCGTCATT	GTGTCCACCACAGATGGCCTCACTGCCGACGTACTTACCGTCATTGCGCGGCTCAACCGCTGGGTATCCAGCTACGCCGATCTACCCGTGCCCACCGGGCAGGCGCGGCTCCTTGCGCTGGTCGGTGAGATGGAGGACGCCCGGATCTCAGATCTGGCGCAAGCCGATCATTGCAGCCAGCCCACGATGACCGTGCAGCTGAAGCGGCTGCAGGACGTCGGGTATGTCGAGCGGCGCGTCGATCCCGCCGACAAGCGCGCGCAGCGCATCAAGCTGACCAGTAAGGGCCGCGAGGCGCTTGTCGCCATGCGTGCCCAGCGGCAGGGCGTGCTCGACCCGTGGCTGAGTACGTTGCCTGCCGAAGAGCAGCGGACTCTTGCCGAGGCTGCCGCGATCCTG…	438	31	MAB_0157	153616-154053	+
	CCCGTGGCTGAGTACGTTGCCTGCCG	GTGTCCACCACAGATGGCCTCACTGCCGACGTACTTACCGTCATTGCGCGGCTCAACCGCTGGGTATCCAGCTACGCCGATCTACCCGTGCCCACCGGGCAGGCGCGGCTCCTTGCGCTGGTCGGTGAGATGGAGGACGCCCGGATCTCAGATCTGGCGCAAGCCGATCATTGCAGCCAGCCCACGATGACCGTGCAGCTGAAGCGGCTGCAGGACGTCGGGTATGTCGAGCGGCGCGTCGATCCCGCCGACAAGCGCGCGCAGCGCATCAAGCTGACCAGTAAGGGCCGCGAGGCGCTTGTCGCCATGCGTGCCCAGCGGCAGGGCGTGCTCGACCCGTGGCTGAGTACGTTGCCTGCCGAAGAGCAGCGGACTCTTGCCGAGGCTGCCGCGATCCTG…	438	347	MAB_0157	153616-154053	+
	CAGGACGTCGGGTATGTCGAGCGGCG	GTGTCCACCACAGATGGCCTCACTGCCGACGTACTTACCGTCATTGCGCGGCTCAACCGCTGGGTATCCAGCTACGCCGATCTACCCGTGCCCACCGGGCAGGCGCGGCTCCTTGCGCTGGTCGGTGAGATGGAGGACGCCCGGATCTCAGATCTGGCGCAAGCCGATCATTGCAGCCAGCCCACGATGACCGTGCAGCTGAAGCGGCTGCAGGACGTCGGGTATGTCGAGCGGCGCGTCGATCCCGCCGACAAGCGCGCGCAGCGCATCAAGCTGACCAGTAAGGGCCGCGAGGCGCTTGTCGCCATGCGTGCCCAGCGGCAGGGCGTGCTCGACCCGTGGCTGAGTACGTTGCCTGCCGAAGAGCAGCGGACTCTTGCCGAGGCTGCCGCGATCCTG…	438	222	MAB_0157	153616-154053	+
	TGCCGACGTACTTACCGTCATTGCGC	GTGTCCACCACAGATGGCCTCACTGCCGACGTACTTACCGTCATTGCGCGGCTCAACCGCTGGGTATCCAGCTACGCCGATCTACCCGTGCCCACCGGGCAGGCGCGGCTCCTTGCGCTGGTCGGTGAGATGGAGGACGCCCGGATCTCAGATCTGGCGCAAGCCGATCATTGCAGCCAGCCCACGATGACCGTGCAGCTGAAGCGGCTGCAGGACGTCGGGTATGTCGAGCGGCGCGTCGATCCCGCCGACAAGCGCGCGCAGCGCATCAAGCTGACCAGTAAGGGCCGCGAGGCGCTTGTCGCCATGCGTGCCCAGCGGCAGGGCGTGCTCGACCCGTGGCTGAGTACGTTGCCTGCCGAAGAGCAGCGGACTCTTGCCGAGGCTGCCGCGATCCTG…	438	35	MAB_0157	153616-154053	+
	TGGCCGAGTGCCTACAGCGGCCGGGT	ATGACCTTCAACACCCGGCTCACGGACCGCTTCGGCATCGAGCATCCGGTGGTCCTGGCGCCCATGGACGACGTAGCCGATGCGCGCCTCGCGAGTGCGGTCAGTGCCGCCGGTGGACTGGGCCTGCTCGGTGGCGGCTACGCCGACGCGGACTGGGTGCGCCAACAGTTCGACCAGGTGTCCGCCGCGGTGGGATGTGGATTCATCACCTGGACCCTGAAGGGAAACGAGCACGTCCTGGAGCACGCACTGGCACGAGGCCCGGCCGCGCTCTTTCTGTCCTTCGGGGATCCCGCGCCGTACGCACCCCGTATCCGGGCCGCAGGTGTCCCGTTGATCTGCCAGGTGCACAACATCAGGCAGGCAGCGCGAGCAATCGAGGTGGGCGCTGACGTCATC…	966	720	MAB_0159	154907-155872	+
	GACGCTGCTACGTATGCATCCGTTGC	ATGGAGCTCAGTGACATCACGCATTTCCTCGCGGTCGCCGAGGCCGGCGGTATTTCGCATGCGTCGAAGCGACTGCACACCGTGCAGTCGAACGTCAGCACCCACATCAAGGCACTGGAGGACGAGCTCGGAGTGGAGCTGTTTCGTCGGCATGCCCGGGGCATGGCCCTGACCAACGCGGGTGAGGCCTTTCTGCCGTATGCGGAGCGCATCACGGCGTTGCTGAGAGAAGCCACTCAGGTGGTCGGCGATGAGGCCGAACCCACCGGGACACTGGCGATCGGGTCCATGGAAACCACCGCGGGACTGCGGCTACCAGGTGTCCTGGCCGCATTTGCGGCTGCGTGTCCGCGGGTGGATTTCACCCTCGCCACGGGCACCACTGCCGAGCTGATCGAC…	891	743	MAB_0161	156299-157189	+
	CGTTGCGGCAGATATGGGTGTCTCCC	ATGGAGCTCAGTGACATCACGCATTTCCTCGCGGTCGCCGAGGCCGGCGGTATTTCGCATGCGTCGAAGCGACTGCACACCGTGCAGTCGAACGTCAGCACCCACATCAAGGCACTGGAGGACGAGCTCGGAGTGGAGCTGTTTCGTCGGCATGCCCGGGGCATGGCCCTGACCAACGCGGGTGAGGCCTTTCTGCCGTATGCGGAGCGCATCACGGCGTTGCTGAGAGAAGCCACTCAGGTGGTCGGCGATGAGGCCGAACCCACCGGGACACTGGCGATCGGGTCCATGGAAACCACCGCGGGACTGCGGCTACCAGGTGTCCTGGCCGCATTTGCGGCTGCGTGTCCGCGGGTGGATTTCACCCTCGCCACGGGCACCACTGCCGAGCTGATCGAC…	891	680	MAB_0161	156299-157189	+
	GTGCGACGCTGCTACGTATGCATCCG	ATGGAGCTCAGTGACATCACGCATTTCCTCGCGGTCGCCGAGGCCGGCGGTATTTCGCATGCGTCGAAGCGACTGCACACCGTGCAGTCGAACGTCAGCACCCACATCAAGGCACTGGAGGACGAGCTCGGAGTGGAGCTGTTTCGTCGGCATGCCCGGGGCATGGCCCTGACCAACGCGGGTGAGGCCTTTCTGCCGTATGCGGAGCGCATCACGGCGTTGCTGAGAGAAGCCACTCAGGTGGTCGGCGATGAGGCCGAACCCACCGGGACACTGGCGATCGGGTCCATGGAAACCACCGCGGGACTGCGGCTACCAGGTGTCCTGGCCGCATTTGCGGCTGCGTGTCCGCGGGTGGATTTCACCCTCGCCACGGGCACCACTGCCGAGCTGATCGAC…	891	739	MAB_0161	156299-157189	+
	CGTGGGTTTATCTACCTACGTGGCCG	ATGCGTCCCACCACTCGCCGGTTCCTGCTGCTGGTAGCCCTTGTCGCAACCCTCGTCGTGGTGGGCGGTAGCGCCGTCGGCGTCTACCGTTCTCGCACGGCAACGCCGCCATTTCCTGTCGTCGACACCGTCGCACTGTCCCCGGGACGTGCCGCGGTGGTGCGCATCCTCGGGGAGGAATACGCCGCCCAGGCCGGGATGGCGAAGTATTCCGAGGGCAACGACGAGCCCTGGTGCGCCGATTTCACCAGCTGGGTGATGCGCGCTTCGGGCAAGCCGTTCTCCAATCCCAACTCCGGACATTGGCGCATCCCCGGCGTGTTGACGCTGACCGCGTACCTCAGGGACGCGGGACGCTACGAGACTCCCAGCTACGCACCAGAACCCGGCGACATGGTG…	564	509	MAB_0162c	157190-157753	-
	GCGGCGTGGGTTTATCTACCTACGTG	ATGCGTCCCACCACTCGCCGGTTCCTGCTGCTGGTAGCCCTTGTCGCAACCCTCGTCGTGGTGGGCGGTAGCGCCGTCGGCGTCTACCGTTCTCGCACGGCAACGCCGCCATTTCCTGTCGTCGACACCGTCGCACTGTCCCCGGGACGTGCCGCGGTGGTGCGCATCCTCGGGGAGGAATACGCCGCCCAGGCCGGGATGGCGAAGTATTCCGAGGGCAACGACGAGCCCTGGTGCGCCGATTTCACCAGCTGGGTGATGCGCGCTTCGGGCAAGCCGTTCTCCAATCCCAACTCCGGACATTGGCGCATCCCCGGCGTGTTGACGCTGACCGCGTACCTCAGGGACGCGGGACGCTACGAGACTCCCAGCTACGCACCAGAACCCGGCGACATGGTG…	564	505	MAB_0162c	157190-157753	-
	ACCGTCGACACCTACATGCTGCAGCA	GTGAACCTCACTGACTTCCAGTCGCTCTACGATCTGTCCGGGCGCACGGCCATCGTCACCGGGGGTACCCGGGGAATCGGCTACGCGATCGCTGAGGCACTCGGTGCCTGTGGGGCATCGGTGGTGGTGTCGAGCCGCAAATCCGATGCCTGTACCGCCGCGGCGAAGGAACTGCACGACAAGGGGTATCGGGCGCTGGGTGTGCCCGCCCACATGGGCGAGCTGGGCGATATCGACGCCCTGGTGACTGCCACGGTCGACGAGTACGGCGGTGTCGACATCGTGGTCAACGCGGCTGCTAACCCCGTGGCTCAGCCTATGGGCAGCTACACCCCCGAGGCGCTGGGCAAGTCGTTCGACGTCAACGTGCGCGGGCCGGTGTTCCTGGTGCAGGCCGCG…	774	594	MAB_0164	158566-159339	+
	CGTGGCTCAGCCTATGGGCAGCTACA	GTGAACCTCACTGACTTCCAGTCGCTCTACGATCTGTCCGGGCGCACGGCCATCGTCACCGGGGGTACCCGGGGAATCGGCTACGCGATCGCTGAGGCACTCGGTGCCTGTGGGGCATCGGTGGTGGTGTCGAGCCGCAAATCCGATGCCTGTACCGCCGCGGCGAAGGAACTGCACGACAAGGGGTATCGGGCGCTGGGTGTGCCCGCCCACATGGGCGAGCTGGGCGATATCGACGCCCTGGTGACTGCCACGGTCGACGAGTACGGCGGTGTCGACATCGTGGTCAACGCGGCTGCTAACCCCGTGGCTCAGCCTATGGGCAGCTACACCCCCGAGGCGCTGGGCAAGTCGTTCGACGTCAACGTGCGCGGGCCGGTGTTCCTGGTGCAGGCCGCG…	774	317	MAB_0164	158566-159339	+
	AATCACACCAGCTATGTCGACTTCCT	ATGGAACCGGTTTACCGACTCCTTGAAATCACGGCGCATGCGGCGGTCTTCCTCACGGGGACCAAAGTCAGATATCGAGGTTTGGGGCAGGTTCCGTCCCGGGGTGGCGCGGTCATCGCGATCAATCACACCAGCTATGTCGACTTCCTGCCCGCGGGGCTGGCGATGGTTCGTGCCGGACGGCGGATGCGGTTCATGCTCAAGGCAGAGATGCAGGAAGTCCCGGTGATGAGCTTCCTGATCAAACATGCCAAGGCGATTCCCGTGGATCGCAGTGCGGGCCACGGTGCCTATGAGGCGGCGGTGGACAGCCTGCGCAGCGGAGAGATTGTCGGGGTGTACCCGGAGGCGACCATCAGCCGCAGTTTCGAGCTCAAGGAATTCAAGACCGGCGCCGCG…	765	135	MAB_0166	160194-160958	+
	GGCCACGGTGCCTATGAGGCGGCGGT	ATGGAACCGGTTTACCGACTCCTTGAAATCACGGCGCATGCGGCGGTCTTCCTCACGGGGACCAAAGTCAGATATCGAGGTTTGGGGCAGGTTCCGTCCCGGGGTGGCGCGGTCATCGCGATCAATCACACCAGCTATGTCGACTTCCTGCCCGCGGGGCTGGCGATGGTTCGTGCCGGACGGCGGATGCGGTTCATGCTCAAGGCAGAGATGCAGGAAGTCCCGGTGATGAGCTTCCTGATCAAACATGCCAAGGCGATTCCCGTGGATCGCAGTGCGGGCCACGGTGCCTATGAGGCGGCGGTGGACAGCCTGCGCAGCGGAGAGATTGTCGGGGTGTACCCGGAGGCGACCATCAGCCGCAGTTTCGAGCTCAAGGAATTCAAGACCGGCGCCGCG…	765	291	MAB_0166	160194-160958	+
	TGCCCACCGGTTTACAACAGAGATGT	ATGCGAGTCAGCAAGATGCCGGTGAGACGGCAGCTTGCGCTGGCCGTTGCCGCCACCGCGACGGTGATGACCGTCAGCGTGGTCGATCACATCAAATCCGGACAGGCCGAAGAGACCGCGATCACCTCGCAGTCCTTGCAGAACGCCGCCACGCACGATGTCTTGACCTCCGAGGTCGGGCTCCCCGGCCCGAGCACTCCGGCCACCGTCCATGACATCCAGCAGGCCGACTCCTTCAGCCTGATCGCCGTGCGCGGCGAAGACCTTTCCTCCCTGGACGTATCCGTGCGTGCCCAGCAGACCGACGGCAGCTGGGGGCAGTGGTACGAGCTCGATCCCGTCGAGTCGGGCGATCCGGCCGCCGAGCACAAGGGGATTCCCGCAGCGACGGAACCGGTC…	1746	705	MAB_0168c	161788-163533	-
	GGCGGCGCCATCTACGACACCTGGAC	ATGCGAGTCAGCAAGATGCCGGTGAGACGGCAGCTTGCGCTGGCCGTTGCCGCCACCGCGACGGTGATGACCGTCAGCGTGGTCGATCACATCAAATCCGGACAGGCCGAAGAGACCGCGATCACCTCGCAGTCCTTGCAGAACGCCGCCACGCACGATGTCTTGACCTCCGAGGTCGGGCTCCCCGGCCCGAGCACTCCGGCCACCGTCCATGACATCCAGCAGGCCGACTCCTTCAGCCTGATCGCCGTGCGCGGCGAAGACCTTTCCTCCCTGGACGTATCCGTGCGTGCCCAGCAGACCGACGGCAGCTGGGGGCAGTGGTACGAGCTCGATCCCGTCGAGTCGGGCGATCCGGCCGCCGAGCACAAGGGGATTCCCGCAGCGACGGAACCGGTC…	1746	1278	MAB_0168c	161788-163533	-
	CGACGTCGGTAATACCGAGTGCCCTG	ATGCGAGTCAGCAAGATGCCGGTGAGACGGCAGCTTGCGCTGGCCGTTGCCGCCACCGCGACGGTGATGACCGTCAGCGTGGTCGATCACATCAAATCCGGACAGGCCGAAGAGACCGCGATCACCTCGCAGTCCTTGCAGAACGCCGCCACGCACGATGTCTTGACCTCCGAGGTCGGGCTCCCCGGCCCGAGCACTCCGGCCACCGTCCATGACATCCAGCAGGCCGACTCCTTCAGCCTGATCGCCGTGCGCGGCGAAGACCTTTCCTCCCTGGACGTATCCGTGCGTGCCCAGCAGACCGACGGCAGCTGGGGGCAGTGGTACGAGCTCGATCCCGTCGAGTCGGGCGATCCGGCCGCCGAGCACAAGGGGATTCCCGCAGCGACGGAACCGGTC…	1746	1160	MAB_0168c	161788-163533	-
	GGCTGCCGGACGTATCTTGGGTTGGC	ATGCGAGTCAGCAAGATGCCGGTGAGACGGCAGCTTGCGCTGGCCGTTGCCGCCACCGCGACGGTGATGACCGTCAGCGTGGTCGATCACATCAAATCCGGACAGGCCGAAGAGACCGCGATCACCTCGCAGTCCTTGCAGAACGCCGCCACGCACGATGTCTTGACCTCCGAGGTCGGGCTCCCCGGCCCGAGCACTCCGGCCACCGTCCATGACATCCAGCAGGCCGACTCCTTCAGCCTGATCGCCGTGCGCGGCGAAGACCTTTCCTCCCTGGACGTATCCGTGCGTGCCCAGCAGACCGACGGCAGCTGGGGGCAGTGGTACGAGCTCGATCCCGTCGAGTCGGGCGATCCGGCCGCCGAGCACAAGGGGATTCCCGCAGCGACGGAACCGGTC…	1746	1016	MAB_0168c	161788-163533	-
	GTCGGCGCCATCTATCACGCCTGGGC	ATGCGAGTCAGCAAGATGCCGGTGAGACGGCAGCTTGCGCTGGCCGTTGCCGCCACCGCGACGGTGATGACCGTCAGCGTGGTCGATCACATCAAATCCGGACAGGCCGAAGAGACCGCGATCACCTCGCAGTCCTTGCAGAACGCCGCCACGCACGATGTCTTGACCTCCGAGGTCGGGCTCCCCGGCCCGAGCACTCCGGCCACCGTCCATGACATCCAGCAGGCCGACTCCTTCAGCCTGATCGCCGTGCGCGGCGAAGACCTTTCCTCCCTGGACGTATCCGTGCGTGCCCAGCAGACCGACGGCAGCTGGGGGCAGTGGTACGAGCTCGATCCCGTCGAGTCGGGCGATCCGGCCGCCGAGCACAAGGGGATTCCCGCAGCGACGGAACCGGTC…	1746	1437	MAB_0168c	161788-163533	-
	GGGTCCCTGATCTACGACCGGGCCAG	ATGCGAGTCAGCAAGATGCCGGTGAGACGGCAGCTTGCGCTGGCCGTTGCCGCCACCGCGACGGTGATGACCGTCAGCGTGGTCGATCACATCAAATCCGGACAGGCCGAAGAGACCGCGATCACCTCGCAGTCCTTGCAGAACGCCGCCACGCACGATGTCTTGACCTCCGAGGTCGGGCTCCCCGGCCCGAGCACTCCGGCCACCGTCCATGACATCCAGCAGGCCGACTCCTTCAGCCTGATCGCCGTGCGCGGCGAAGACCTTTCCTCCCTGGACGTATCCGTGCGTGCCCAGCAGACCGACGGCAGCTGGGGGCAGTGGTACGAGCTCGATCCCGTCGAGTCGGGCGATCCGGCCGCCGAGCACAAGGGGATTCCCGCAGCGACGGAACCGGTC…	1746	1551	MAB_0168c	161788-163533	-
	AATGGCGCGATGTACTTCTCGCCCGG	ATGCGAGTCAGCAAGATGCCGGTGAGACGGCAGCTTGCGCTGGCCGTTGCCGCCACCGCGACGGTGATGACCGTCAGCGTGGTCGATCACATCAAATCCGGACAGGCCGAAGAGACCGCGATCACCTCGCAGTCCTTGCAGAACGCCGCCACGCACGATGTCTTGACCTCCGAGGTCGGGCTCCCCGGCCCGAGCACTCCGGCCACCGTCCATGACATCCAGCAGGCCGACTCCTTCAGCCTGATCGCCGTGCGCGGCGAAGACCTTTCCTCCCTGGACGTATCCGTGCGTGCCCAGCAGACCGACGGCAGCTGGGGGCAGTGGTACGAGCTCGATCCCGTCGAGTCGGGCGATCCGGCCGCCGAGCACAAGGGGATTCCCGCAGCGACGGAACCGGTC…	1746	1392	MAB_0168c	161788-163533	-
	CTGGTCGACAAGTACGGACAGATCTT	ATGCGAGTCAGCAAGATGCCGGTGAGACGGCAGCTTGCGCTGGCCGTTGCCGCCACCGCGACGGTGATGACCGTCAGCGTGGTCGATCACATCAAATCCGGACAGGCCGAAGAGACCGCGATCACCTCGCAGTCCTTGCAGAACGCCGCCACGCACGATGTCTTGACCTCCGAGGTCGGGCTCCCCGGCCCGAGCACTCCGGCCACCGTCCATGACATCCAGCAGGCCGACTCCTTCAGCCTGATCGCCGTGCGCGGCGAAGACCTTTCCTCCCTGGACGTATCCGTGCGTGCCCAGCAGACCGACGGCAGCTGGGGGCAGTGGTACGAGCTCGATCCCGTCGAGTCGGGCGATCCGGCCGCCGAGCACAAGGGGATTCCCGCAGCGACGGAACCGGTC…	1746	861	MAB_0168c	161788-163533	-
	GACACTCCTTCGTACACCGGGCTGCC	GTGGGCCCCAGTAATGGGCTGACTCGCTTCACGGTGTGGGTCAGCGTCCTCACCGTGACCGTGCTGTTCGGGTGGGGCGCCTGGCAGCGGCGCTGGATCGCCGATGACGGGCTCATCGTGCTGCGCACCGTGCGAAATCTGCTGGCGGGCAACGGGCCCGTCTTCAACAAGGGAGAGCGCGTAGAGGCCAATACCTCCACGCTGTGGACATACCTGACCTATCTGGGCGGTTGGGCCGGGGGCGGCATGCGCCTGGAATACGTGGCGCTGACCTTGTCACTGGTCCTGAGCCTGGTGGGTGTGGCCTTGGCCATCCTGGGCACCGCCCGGCTGTACGCTCCTCTTCTTGCCGGGCGTGCGGCCGTGATGGTTCCAGCGGGGATGCTGGTGTACATCGCG…	1986	1956	MAB_0174	169498-171483	+
	CAGTCGAGCTTCTACACCGACTGGTA	ATGAGCGTGCGCGTGAAAGCCCGCCGCGTGCTGTCGGCCCTGTTAGCGGCGTTTGTGATGCCCGTGTCGATGGCTGCGGCCATGACGATCAACCCCGCCACCGCGCATGCCTTCTCGCGCGAGGGGCTCCCGGTCGAGTACCTGGATGTCTATTCCAATTCGATGGGTCGCAACATTCGCGTCGAATTCCAGGGCGGCGGGCCCAAGGCCGTCTATTTGCTGGACGGGCTGCGTGCCCAGGACGACTTCAACGGCTGGGATATCAACACCGCGGCGTTCGAATGGTTCTACCAATCGGGAATTTCGGTCGTCATGCCCGTGGGTGGACAGTCGAGCTTCTACACCGACTGGTATTCGCCGTCGGCGCTCAACAAGCAGCCCTACACGTACAAGTGGGAA…	975	339	MAB_0175	171674-172648	+
	CACTCGCCTCTATATCTATTGCGCGC	ATGAGCGTGCGCGTGAAAGCCCGCCGCGTGCTGTCGGCCCTGTTAGCGGCGTTTGTGATGCCCGTGTCGATGGCTGCGGCCATGACGATCAACCCCGCCACCGCGCATGCCTTCTCGCGCGAGGGGCTCCCGGTCGAGTACCTGGATGTCTATTCCAATTCGATGGGTCGCAACATTCGCGTCGAATTCCAGGGCGGCGGGCCCAAGGCCGTCTATTTGCTGGACGGGCTGCGTGCCCAGGACGACTTCAACGGCTGGGATATCAACACCGCGGCGTTCGAATGGTTCTACCAATCGGGAATTTCGGTCGTCATGCCCGTGGGTGGACAGTCGAGCTTCTACACCGACTGGTATTCGCCGTCGGCGCTCAACAAGCAGCCCTACACGTACAAGTGGGAA…	975	728	MAB_0175	171674-172648	+
	CCAATAAGCAGATATCGGCCACCGGT	ATGAGCGTGCGCGTGAAAGCCCGCCGCGTGCTGTCGGCCCTGTTAGCGGCGTTTGTGATGCCCGTGTCGATGGCTGCGGCCATGACGATCAACCCCGCCACCGCGCATGCCTTCTCGCGCGAGGGGCTCCCGGTCGAGTACCTGGATGTCTATTCCAATTCGATGGGTCGCAACATTCGCGTCGAATTCCAGGGCGGCGGGCCCAAGGCCGTCTATTTGCTGGACGGGCTGCGTGCCCAGGACGACTTCAACGGCTGGGATATCAACACCGCGGCGTTCGAATGGTTCTACCAATCGGGAATTTCGGTCGTCATGCCCGTGGGTGGACAGTCGAGCTTCTACACCGACTGGTATTCGCCGTCGGCGCTCAACAAGCAGCCCTACACGTACAAGTGGGAA…	975	448	MAB_0175	171674-172648	+
	CCTCGCCACCAATAAGCAGATATCGG	ATGAGCGTGCGCGTGAAAGCCCGCCGCGTGCTGTCGGCCCTGTTAGCGGCGTTTGTGATGCCCGTGTCGATGGCTGCGGCCATGACGATCAACCCCGCCACCGCGCATGCCTTCTCGCGCGAGGGGCTCCCGGTCGAGTACCTGGATGTCTATTCCAATTCGATGGGTCGCAACATTCGCGTCGAATTCCAGGGCGGCGGGCCCAAGGCCGTCTATTTGCTGGACGGGCTGCGTGCCCAGGACGACTTCAACGGCTGGGATATCAACACCGCGGCGTTCGAATGGTTCTACCAATCGGGAATTTCGGTCGTCATGCCCGTGGGTGGACAGTCGAGCTTCTACACCGACTGGTATTCGCCGTCGGCGCTCAACAAGCAGCCCTACACGTACAAGTGGGAA…	975	440	MAB_0175	171674-172648	+
	CAGCCCTACACGTACAAGTGGGAAAC	ATGAGCGTGCGCGTGAAAGCCCGCCGCGTGCTGTCGGCCCTGTTAGCGGCGTTTGTGATGCCCGTGTCGATGGCTGCGGCCATGACGATCAACCCCGCCACCGCGCATGCCTTCTCGCGCGAGGGGCTCCCGGTCGAGTACCTGGATGTCTATTCCAATTCGATGGGTCGCAACATTCGCGTCGAATTCCAGGGCGGCGGGCCCAAGGCCGTCTATTTGCTGGACGGGCTGCGTGCCCAGGACGACTTCAACGGCTGGGATATCAACACCGCGGCGTTCGAATGGTTCTACCAATCGGGAATTTCGGTCGTCATGCCCGTGGGTGGACAGTCGAGCTTCTACACCGACTGGTATTCGCCGTCGGCGCTCAACAAGCAGCCCTACACGTACAAGTGGGAA…	975	387	MAB_0175	171674-172648	+
	GCCAAGGCCGTCTACCTGCTGGACGG	ATGAAGCTCTTTTCGAAGATGCGTGGTGCCTTGGCGCGTCAGTCGGCGCGCCGGATTGCGGTAGCGGCCACGGCCGTCGCAGTCTTGCCCGGTGTGGCGGGCATCGTCGGCGGTACGGCGCTGACTCCGGTTGCGGGCGCCTTCTCACGTCCCGGGCTTCCGGTCGAGTACCTGCAGGTGCCGTCGGCGTCGATGGGCCGTGAGATCAAGGTTCAGTTCCAGCCCGGTGGCGCCAAGGCCGTCTACCTGCTGGACGGTCTGCGTGCGCGCGATGACTTCAGCGGTTGGGACATCGAGACCACGGCGTTCGAGGACTACTACCAGTCCGGTATCTCCATGGTCATGCCCGTCGGTGGTCAGTCCAGCTTCTACACGGACTGGTACAACCCGGCCAAGGGC…	1002	243	MAB_0176	172726-173727	+
	GCGTTCGAGGACTACTACCAGTCCGG	ATGAAGCTCTTTTCGAAGATGCGTGGTGCCTTGGCGCGTCAGTCGGCGCGCCGGATTGCGGTAGCGGCCACGGCCGTCGCAGTCTTGCCCGGTGTGGCGGGCATCGTCGGCGGTACGGCGCTGACTCCGGTTGCGGGCGCCTTCTCACGTCCCGGGCTTCCGGTCGAGTACCTGCAGGTGCCGTCGGCGTCGATGGGCCGTGAGATCAAGGTTCAGTTCCAGCCCGGTGGCGCCAAGGCCGTCTACCTGCTGGACGGTCTGCGTGCGCGCGATGACTTCAGCGGTTGGGACATCGAGACCACGGCGTTCGAGGACTACTACCAGTCCGGTATCTCCATGGTCATGCCCGTCGGTGGTCAGTCCAGCTTCTACACGGACTGGTACAACCCGGCCAAGGGC…	1002	315	MAB_0176	172726-173727	+
	GGCGTGTGGACCTACAAGTGGGAAAC	ATGAAGCTCTTTTCGAAGATGCGTGGTGCCTTGGCGCGTCAGTCGGCGCGCCGGATTGCGGTAGCGGCCACGGCCGTCGCAGTCTTGCCCGGTGTGGCGGGCATCGTCGGCGGTACGGCGCTGACTCCGGTTGCGGGCGCCTTCTCACGTCCCGGGCTTCCGGTCGAGTACCTGCAGGTGCCGTCGGCGTCGATGGGCCGTGAGATCAAGGTTCAGTTCCAGCCCGGTGGCGCCAAGGCCGTCTACCTGCTGGACGGTCTGCGTGCGCGCGATGACTTCAGCGGTTGGGACATCGAGACCACGGCGTTCGAGGACTACTACCAGTCCGGTATCTCCATGGTCATGCCCGTCGGTGGTCAGTCCAGCTTCTACACGGACTGGTACAACCCGGCCAAGGGC…	1002	417	MAB_0176	172726-173727	+
	GCGTTCGAGGACTACTACCAGTCCGG	ATGAAGCTCTTTTCACAATTGCGCGGTAAGACCGCGCGTCGACTTGCCACTGTGGCCGCAGCTGCGGCCGTTCTGCCTGGATTCATCGGTGTCGCCGGTGGTTCCGCGGTCGCCAACGCGTTCTCGCGCCCGGGTCTTCCGGTCGAGTACCTGCAGGTGCCCTCGGCGGCCATGAACACCAGCATCAAGGTCCAGTTCCAGAACGGTGGCGCCAAGTCCGTCTACCTGCTGGACGGTCTGCGTGCGCGCGATGACTTCAGCGGCTGGGACATCGAGACCACGGCGTTCGAGGACTACTACCAGTCCGGTATCTCCGTCGTCATGCCCGTCGGCGGCCAGTCCAGCTGGTACACCGACTGGTACCAGCCGGCCAAGGGTAAGGATGGCGTCTTCACCTAC…	978	294	MAB_0177	173985-174962	+
	GCCAAGTCCGTCTACCTGCTGGACGG	ATGAAGCTCTTTTCACAATTGCGCGGTAAGACCGCGCGTCGACTTGCCACTGTGGCCGCAGCTGCGGCCGTTCTGCCTGGATTCATCGGTGTCGCCGGTGGTTCCGCGGTCGCCAACGCGTTCTCGCGCCCGGGTCTTCCGGTCGAGTACCTGCAGGTGCCCTCGGCGGCCATGAACACCAGCATCAAGGTCCAGTTCCAGAACGGTGGCGCCAAGTCCGTCTACCTGCTGGACGGTCTGCGTGCGCGCGATGACTTCAGCGGCTGGGACATCGAGACCACGGCGTTCGAGGACTACTACCAGTCCGGTATCTCCGTCGTCATGCCCGTCGGCGGCCAGTCCAGCTGGTACACCGACTGGTACCAGCCGGCCAAGGGTAAGGATGGCGTCTTCACCTAC…	978	222	MAB_0177	173985-174962	+
	CGCCTGTGGATCTACTGCGGTAGCGG	ATGAAGCTCTTTTCACAATTGCGCGGTAAGACCGCGCGTCGACTTGCCACTGTGGCCGCAGCTGCGGCCGTTCTGCCTGGATTCATCGGTGTCGCCGGTGGTTCCGCGGTCGCCAACGCGTTCTCGCGCCCGGGTCTTCCGGTCGAGTACCTGCAGGTGCCCTCGGCGGCCATGAACACCAGCATCAAGGTCCAGTTCCAGAACGGTGGCGCCAAGTCCGTCTACCTGCTGGACGGTCTGCGTGCGCGCGATGACTTCAGCGGCTGGGACATCGAGACCACGGCGTTCGAGGACTACTACCAGTCCGGTATCTCCGTCGTCATGCCCGTCGGCGGCCAGTCCAGCTGGTACACCGACTGGTACCAGCCGGCCAAGGGTAAGGATGGCGTCTTCACCTAC…	978	732	MAB_0177	173985-174962	+
	GGCGTCTTCACCTACAAGTGGGAGAC	ATGAAGCTCTTTTCACAATTGCGCGGTAAGACCGCGCGTCGACTTGCCACTGTGGCCGCAGCTGCGGCCGTTCTGCCTGGATTCATCGGTGTCGCCGGTGGTTCCGCGGTCGCCAACGCGTTCTCGCGCCCGGGTCTTCCGGTCGAGTACCTGCAGGTGCCCTCGGCGGCCATGAACACCAGCATCAAGGTCCAGTTCCAGAACGGTGGCGCCAAGTCCGTCTACCTGCTGGACGGTCTGCGTGCGCGCGATGACTTCAGCGGCTGGGACATCGAGACCACGGCGTTCGAGGACTACTACCAGTCCGGTATCTCCGTCGTCATGCCCGTCGGCGGCCAGTCCAGCTGGTACACCGACTGGTACCAGCCGGCCAAGGGTAAGGATGGCGTCTTCACCTAC…	978	396	MAB_0177	173985-174962	+
	GCCGGCCAAGGGTAAGGATGGCGTCT	ATGAAGCTCTTTTCACAATTGCGCGGTAAGACCGCGCGTCGACTTGCCACTGTGGCCGCAGCTGCGGCCGTTCTGCCTGGATTCATCGGTGTCGCCGGTGGTTCCGCGGTCGCCAACGCGTTCTCGCGCCCGGGTCTTCCGGTCGAGTACCTGCAGGTGCCCTCGGCGGCCATGAACACCAGCATCAAGGTCCAGTTCCAGAACGGTGGCGCCAAGTCCGTCTACCTGCTGGACGGTCTGCGTGCGCGCGATGACTTCAGCGGCTGGGACATCGAGACCACGGCGTTCGAGGACTACTACCAGTCCGGTATCTCCGTCGTCATGCCCGTCGGCGGCCAGTCCAGCTGGTACACCGACTGGTACCAGCCGGCCAAGGGTAAGGATGGCGTCTTCACCTAC…	978	377	MAB_0177	173985-174962	+
	TGTCGGCCCACATATTGGTGGCGCCC	ATGGCAGCGGACGCACACGAGCACGGCTCCGGGCACTCCCATGGTCACGGCGTGAACGCCGACGCCGATCGGAAATGGCTGACCATCGCCTTGATCCTGATCGGCGGATTCATGGCCATCGAGGTCGTCATCGGCATCATCGCCCAATCGCTGGCGTTGATCTCCGACGCCGGGCATATGCTGACCGACGCGGCATCGATCGTATTGGCGCTCATCGCCATTCGCCTCTCGTCGCGTCCGGCGCGGGGTAGCTATACGTTCGGCCTCAAGCGCGCCGAGATCCTGTCGGCACAGGCCAACGGCGTGACGCTGTTCCTACTGGCCGCCTTCTTCATCTACGAGGGCATCCGCCGGCTGATCACTCCCCCGGAGGTCTCAGGCCTGCTGGTGTTCATCACC…	975	784	MAB_0183c	185913-186887	-
	GCGCGGGGTAGCTATACGTTCGGCCT	ATGGCAGCGGACGCACACGAGCACGGCTCCGGGCACTCCCATGGTCACGGCGTGAACGCCGACGCCGATCGGAAATGGCTGACCATCGCCTTGATCCTGATCGGCGGATTCATGGCCATCGAGGTCGTCATCGGCATCATCGCCCAATCGCTGGCGTTGATCTCCGACGCCGGGCATATGCTGACCGACGCGGCATCGATCGTATTGGCGCTCATCGCCATTCGCCTCTCGTCGCGTCCGGCGCGGGGTAGCTATACGTTCGGCCTCAAGCGCGCCGAGATCCTGTCGGCACAGGCCAACGGCGTGACGCTGTTCCTACTGGCCGCCTTCTTCATCTACGAGGGCATCCGCCGGCTGATCACTCCCCCGGAGGTCTCAGGCCTGCTGGTGTTCATCACC…	975	252	MAB_0183c	185913-186887	-
	CGCCTGTAGGCCTAGACCCCGGCACC	ATGGCAGCGGACGCACACGAGCACGGCTCCGGGCACTCCCATGGTCACGGCGTGAACGCCGACGCCGATCGGAAATGGCTGACCATCGCCTTGATCCTGATCGGCGGATTCATGGCCATCGAGGTCGTCATCGGCATCATCGCCCAATCGCTGGCGTTGATCTCCGACGCCGGGCATATGCTGACCGACGCGGCATCGATCGTATTGGCGCTCATCGCCATTCGCCTCTCGTCGCGTCCGGCGCGGGGTAGCTATACGTTCGGCCTCAAGCGCGCCGAGATCCTGTCGGCACAGGCCAACGGCGTGACGCTGTTCCTACTGGCCGCCTTCTTCATCTACGAGGGCATCCGCCGGCTGATCACTCCCCCGGAGGTCTCAGGCCTGCTGGTGTTCATCACC…	975	673	MAB_0183c	185913-186887	-
	CGACGCCGGGCATATGCTGACCGACG	ATGGCAGCGGACGCACACGAGCACGGCTCCGGGCACTCCCATGGTCACGGCGTGAACGCCGACGCCGATCGGAAATGGCTGACCATCGCCTTGATCCTGATCGGCGGATTCATGGCCATCGAGGTCGTCATCGGCATCATCGCCCAATCGCTGGCGTTGATCTCCGACGCCGGGCATATGCTGACCGACGCGGCATCGATCGTATTGGCGCTCATCGCCATTCGCCTCTCGTCGCGTCCGGCGCGGGGTAGCTATACGTTCGGCCTCAAGCGCGCCGAGATCCTGTCGGCACAGGCCAACGGCGTGACGCTGTTCCTACTGGCCGCCTTCTTCATCTACGAGGGCATCCGCCGGCTGATCACTCCCCCGGAGGTCTCAGGCCTGCTGGTGTTCATCACC…	975	176	MAB_0183c	185913-186887	-
	GCGGGGTAGCTATACGTTCGGCCTCA	ATGGCAGCGGACGCACACGAGCACGGCTCCGGGCACTCCCATGGTCACGGCGTGAACGCCGACGCCGATCGGAAATGGCTGACCATCGCCTTGATCCTGATCGGCGGATTCATGGCCATCGAGGTCGTCATCGGCATCATCGCCCAATCGCTGGCGTTGATCTCCGACGCCGGGCATATGCTGACCGACGCGGCATCGATCGTATTGGCGCTCATCGCCATTCGCCTCTCGTCGCGTCCGGCGCGGGGTAGCTATACGTTCGGCCTCAAGCGCGCCGAGATCCTGTCGGCACAGGCCAACGGCGTGACGCTGTTCCTACTGGCCGCCTTCTTCATCTACGAGGGCATCCGCCGGCTGATCACTCCCCCGGAGGTCTCAGGCCTGCTGGTGTTCATCACC…	975	254	MAB_0183c	185913-186887	-
	GCCTTCTTCATCTACGAGGGCATCCG	ATGGCAGCGGACGCACACGAGCACGGCTCCGGGCACTCCCATGGTCACGGCGTGAACGCCGACGCCGATCGGAAATGGCTGACCATCGCCTTGATCCTGATCGGCGGATTCATGGCCATCGAGGTCGTCATCGGCATCATCGCCCAATCGCTGGCGTTGATCTCCGACGCCGGGCATATGCTGACCGACGCGGCATCGATCGTATTGGCGCTCATCGCCATTCGCCTCTCGTCGCGTCCGGCGCGGGGTAGCTATACGTTCGGCCTCAAGCGCGCCGAGATCCTGTCGGCACAGGCCAACGGCGTGACGCTGTTCCTACTGGCCGCCTTCTTCATCTACGAGGGCATCCGCCGGCTGATCACTCCCCCGGAGGTCTCAGGCCTGCTGGTGTTCATCACC…	975	336	MAB_0183c	185913-186887	-
	CTCCATACGCAGTACGACATCGACCA	ATGGCAGCGGACGCACACGAGCACGGCTCCGGGCACTCCCATGGTCACGGCGTGAACGCCGACGCCGATCGGAAATGGCTGACCATCGCCTTGATCCTGATCGGCGGATTCATGGCCATCGAGGTCGTCATCGGCATCATCGCCCAATCGCTGGCGTTGATCTCCGACGCCGGGCATATGCTGACCGACGCGGCATCGATCGTATTGGCGCTCATCGCCATTCGCCTCTCGTCGCGTCCGGCGCGGGGTAGCTATACGTTCGGCCTCAAGCGCGCCGAGATCCTGTCGGCACAGGCCAACGGCGTGACGCTGTTCCTACTGGCCGCCTTCTTCATCTACGAGGGCATCCGCCGGCTGATCACTCCCCCGGAGGTCTCAGGCCTGCTGGTGTTCATCACC…	975	852	MAB_0183c	185913-186887	-
	AAGCCGCGCCTGTAGGCCTAGACCCC	ATGGCAGCGGACGCACACGAGCACGGCTCCGGGCACTCCCATGGTCACGGCGTGAACGCCGACGCCGATCGGAAATGGCTGACCATCGCCTTGATCCTGATCGGCGGATTCATGGCCATCGAGGTCGTCATCGGCATCATCGCCCAATCGCTGGCGTTGATCTCCGACGCCGGGCATATGCTGACCGACGCGGCATCGATCGTATTGGCGCTCATCGCCATTCGCCTCTCGTCGCGTCCGGCGCGGGGTAGCTATACGTTCGGCCTCAAGCGCGCCGAGATCCTGTCGGCACAGGCCAACGGCGTGACGCTGTTCCTACTGGCCGCCTTCTTCATCTACGAGGGCATCCGCCGGCTGATCACTCCCCCGGAGGTCTCAGGCCTGCTGGTGTTCATCACC…	975	667	MAB_0183c	185913-186887	-
	ACGGCTCGCAGGTACACAGTGGGCTC	ATGACAGAGAATTCCGTGACAGATACCGCAGCCGAGGCCCGCAAGCTAAACATCGCACGTTGGACGGCAACCGTTTTCGGTCTGCTCGGGTTCGTGCTGAGCGTCTCGATCCCGCTGCTGCCCGTCAAGGTGTCCACCGCGACCCTCGACTGGCCACAGCAGGGCCGGCTCAACAACGTCACCGCGCCGCTGATCTCCCAGACGCCCATGGACATGACGGTGATCGTGCCGTGCGCCGTGGTCAACTCCGCCCCGGCCGACGGGGCCGTCATCCTGGGTACCGCGCCTCCCGAGGGCAAAGAGGCAGCACTACAAAGCCTTTTTGTCCGGGTCACCAAGGAGCGGCTCGATATCACCGACCGCAATGTGGTCATCGCGAGCGTCCCGCGCACCAAGGTC…	3216	3169	MAB_0185c	187307-190522	-
	GAGCGACTGATGTACATGACGGAGCT	ATGCAGCCCAGTCCGTACACGCCAGGCCAGGTGGCACGTGAGGTCGTCGGCCGCGCCGAGCAGCTGGCCGAGATCGGCGAGCGACTGATGTACATGACGGAGCTTGGGCGGCTGATCGGCCGCATCCGTGTCGACACCGGGCCGCGTGGTGTGGGAAAGACCTCACTGCTGCGTGAGGTCCAGCGTGCGGCCGAGGCGCGCGGTGTGGTGACGGTGTGGGTGACCGCAGGCGGCGAGGAGCCGCTGACGGCGGCGATCGCCACCCAGATCCGCGCCCGCACCGCGGGGTGGAAGAAGAAGTCACGCGGCCGGTTACTGCGAGCCATCGATCAGGTGAGCATCACCGCCGGTGTGCCGGGGGTGGCGCAACTCGGTGCGACGGTCAAACCGGCGCAGTCC…	1167	90	MAB_0187	193996-195162	+
	GGCCGGGCCAGCTACGTGGGTGAGGC	ATGGTCCCGTTGCGGAACTTCCTGAACACCACGGAAAGCTTCATCCCCGACGCGCTGCGGGGACTGGTCGCGGCCACCGCCGACCTGTGGTGGGATCGTGAGCACGGATATCTGATCCGGGATTCGCCATTGCGGCCCGGCCAGGTGGCCATCGTGTCGGGCGGCGGCTCGGGGCACGAGCCCCTGCACGCCGGATTCATCGGTCGGGGCATGCTGACCGCCGCATGTCCCGGACTGATTTTCACCTCGCCGAACGCCTTGCAGATCGCAGGCGCCACTGTCGCGGCCGATGCCGGTGGTGGCGTGCTGCACGTGGTGAAGAACTACACCGGTGACGTGATGAACTTCTCCATCGCGCGCCAGATCGCCGGCGAATCCTCGGTGCGTACCGAGGTGGTG…	1665	1581	MAB_0194	203672-205336	+
	CCGCCGCCGAGATATTGCGTGGCTTC	ATGCCAACCTTCGAATCCGCCGCCGGCCCCATCCAGTACCGCGATAGCGGAGACGGCCCGCCAATCGTCTTTGTGCACGGGCTTTTCGTCACCGGCACCATGTGGCGCAAGATCGTTGAACCCTTGAGCGGCCGCTTCCGCTGCATCGCACCGGATCTTCCGCTCGGCGCGCACAAGACCCCGATGAACCCGGGCGTAGAGCTCGGTCCCCGCGCGGTGGCCGGTTTGGTCCGTGACTTGATCGTGAACCTGGATCTCGACGACGTCACCGTGGTCGCCACCGACACCGGCGGCGCCATCACTCAGCTTCTCCTGGCAGACGGCTGCGACCGGATCGGGCGCGTGGTCCTGACGCCGTGCGATTCTTTCGACAACTTCCTGCCGAAATCGATACGCATC…	825	622	MAB_0195c	205340-206164	-
	CGCACCGACTCCTATGTCCTCGAAGA	ATGAGTTCGTGGGCCAATTCAGCCAAGGCGGAATCCCGGCCCCTCAGCCACGATCTGCATCTCGACCTGCGCCAGAGCATCACGCCCGGCACCCGCGGCGTGCGTGAGCTGCTGACCTCCGCGCTGCGCGACGCCGTCCGCTCGGGTCGCCTCACCGTCGGGTCCATGCTCCCGCCATCTCGGACCCTGGCCAGTGACCTGGGGCTGGCACGCAACACGGTCGCCGAGGCATATGCCGAACTCGTCGCCGAGGGCTGGCTCGAGTCTCGGCAGGGCTCGGGAACCCGGGTGGTCAATCGTGGCAAGGACCAGCTGCCGCCCCGCCCGCGCGGCGCGGGCACGCCACCACCACACAACCTCATGCCCGGCTCCGGCGACGTCACCGCCTTTCCGCGCGCC…	1434	843	MAB_0196c	206233-207666	-
	GCTGTAGCCGAATACGTGTCCCGGGT	ATGAGTTCGTGGGCCAATTCAGCCAAGGCGGAATCCCGGCCCCTCAGCCACGATCTGCATCTCGACCTGCGCCAGAGCATCACGCCCGGCACCCGCGGCGTGCGTGAGCTGCTGACCTCCGCGCTGCGCGACGCCGTCCGCTCGGGTCGCCTCACCGTCGGGTCCATGCTCCCGCCATCTCGGACCCTGGCCAGTGACCTGGGGCTGGCACGCAACACGGTCGCCGAGGCATATGCCGAACTCGTCGCCGAGGGCTGGCTCGAGTCTCGGCAGGGCTCGGGAACCCGGGTGGTCAATCGTGGCAAGGACCAGCTGCCGCCCCGCCCGCGCGGCGCGGGCACGCCACCACCACACAACCTCATGCCCGGCTCCGGCGACGTCACCGCCTTTCCGCGCGCC…	1434	504	MAB_0196c	206233-207666	-
	GGCGCACAGTGGTACGTCGGCGCGAT	ATGAGTTCGTGGGCCAATTCAGCCAAGGCGGAATCCCGGCCCCTCAGCCACGATCTGCATCTCGACCTGCGCCAGAGCATCACGCCCGGCACCCGCGGCGTGCGTGAGCTGCTGACCTCCGCGCTGCGCGACGCCGTCCGCTCGGGTCGCCTCACCGTCGGGTCCATGCTCCCGCCATCTCGGACCCTGGCCAGTGACCTGGGGCTGGCACGCAACACGGTCGCCGAGGCATATGCCGAACTCGTCGCCGAGGGCTGGCTCGAGTCTCGGCAGGGCTCGGGAACCCGGGTGGTCAATCGTGGCAAGGACCAGCTGCCGCCCCGCCCGCGCGGCGCGGGCACGCCACCACCACACAACCTCATGCCCGGCTCCGGCGACGTCACCGCCTTTCCGCGCGCC…	1434	1044	MAB_0196c	206233-207666	-
	CGCCTCGCCGGTTACAACGTCGGCGT	ATGAGTTCGTGGGCCAATTCAGCCAAGGCGGAATCCCGGCCCCTCAGCCACGATCTGCATCTCGACCTGCGCCAGAGCATCACGCCCGGCACCCGCGGCGTGCGTGAGCTGCTGACCTCCGCGCTGCGCGACGCCGTCCGCTCGGGTCGCCTCACCGTCGGGTCCATGCTCCCGCCATCTCGGACCCTGGCCAGTGACCTGGGGCTGGCACGCAACACGGTCGCCGAGGCATATGCCGAACTCGTCGCCGAGGGCTGGCTCGAGTCTCGGCAGGGCTCGGGAACCCGGGTGGTCAATCGTGGCAAGGACCAGCTGCCGCCCCGCCCGCGCGGCGCGGGCACGCCACCACCACACAACCTCATGCCCGGCTCCGGCGACGTCACCGCCTTTCCGCGCGCC…	1434	1173	MAB_0196c	206233-207666	-
	GCGGGCGGCCACTATGACCGCCACAT	ATGAGTTCGTGGGCCAATTCAGCCAAGGCGGAATCCCGGCCCCTCAGCCACGATCTGCATCTCGACCTGCGCCAGAGCATCACGCCCGGCACCCGCGGCGTGCGTGAGCTGCTGACCTCCGCGCTGCGCGACGCCGTCCGCTCGGGTCGCCTCACCGTCGGGTCCATGCTCCCGCCATCTCGGACCCTGGCCAGTGACCTGGGGCTGGCACGCAACACGGTCGCCGAGGCATATGCCGAACTCGTCGCCGAGGGCTGGCTCGAGTCTCGGCAGGGCTCGGGAACCCGGGTGGTCAATCGTGGCAAGGACCAGCTGCCGCCCCGCCCGCGCGGCGCGGGCACGCCACCACCACACAACCTCATGCCCGGCTCCGGCGACGTCACCGCCTTTCCGCGCGCC…	1434	1098	MAB_0196c	206233-207666	-
	TCGCCCGAGGTTTATGAGGCCATGAT	ATGACAAGCACACTGAATTCACCGCGCATCCGGATGGACAAGGTCTCGCCCGAGGTTTATGAGGCCATGATGGCGCTGAGTATCGCCTCGGCCAAGGATGTCGAGCCCAGCCTCGCCGAACTCATCAAGATCCGTGCCTCTCAGCTCAATCACTGCGCCTTCTGTCTCGATATGCATACCCACGATGCCCGCAAGCAAGGCGAGACCGAGCAGCGCATCTACCTGCTGAACGCCTGGGCTGAGGCGGGGGATATTTACACCGACCGGGAGAAGGCCGCGTTGGCGCTCACGGAGGAAGCGACCGTACTTTCCGCTGGTGAGCACGTGTCCGATGCCACCTATGCCCGGGCTGCCGCCGAGTTCACCGAGCGTGAGTTGGGGCAAATCATCGGGATGATC…	465	57	MAB_0197	207716-208180	+
	TTGGGCGTCACCTATGTGATCTGGCA	GTGATCTTGGCGAGATGGCGTGCGAAGGACGGTGAGAAGAGGCCCGCGACGCCCCTTTCGCGCGTCGCGGGCCTTACCGTGTCACTCGTTGCCGGTGCCGCCGTGATGGGCATCGTGAGCGAAGTCGAGAAGCCGCAAGTTCAGCTGTCCATCAAGCCGCCGCAGAACGCCATCGCATTCATCGCCGAGCTGCCGCGGGCGCAGCGGGACCGCCGTTACATCTCGGGCGAGGCGCTTGCCATGGAGGCCCGGGCCCGAGCCATCAAGCCGTGTTCGACGGTGTTGGCGGGTGCGCGGCCGGCGGTGGCCCAGGCCGGAAACTTTCTGAAGGGAATGTTCGGGATCGGTGACATCGGCGGCGCCAACGGCCGCGGCGGTGGCGGCGATCACGGTCGTGGG…	630	489	MAB_0198	208241-208870	+
	CGGGACCGCCGTTACATCTCGGGCGA	GTGATCTTGGCGAGATGGCGTGCGAAGGACGGTGAGAAGAGGCCCGCGACGCCCCTTTCGCGCGTCGCGGGCCTTACCGTGTCACTCGTTGCCGGTGCCGCCGTGATGGGCATCGTGAGCGAAGTCGAGAAGCCGCAAGTTCAGCTGTCCATCAAGCCGCCGCAGAACGCCATCGCATTCATCGCCGAGCTGCCGCGGGCGCAGCGGGACCGCCGTTACATCTCGGGCGAGGCGCTTGCCATGGAGGCCCGGGCCCGAGCCATCAAGCCGTGTTCGACGGTGTTGGCGGGTGCGCGGCCGGCGGTGGCCCAGGCCGGAAACTTTCTGAAGGGAATGTTCGGGATCGGTGACATCGGCGGCGCCAACGGCCGCGGCGGTGGCGGCGATCACGGTCGTGGG…	630	216	MAB_0198	208241-208870	+
	GTCTGCGCCAGATAGGTGACGGGCTG	ATGGGTTTGTTGCCGTCACGGAATTCTTTGAAGGGTCTGCGCCAGATAGGTGACGGGCTGGGCACGCTAGATCGGGAAGTCTTCGAAGCCGTCGCGGAGTCACCGAGCCCGTTGCTTGACGCCGTCATGCCGCGCCTCACCCGCGCCGCCGACCACTCCAAGCTGTGGATCGGAATCGGCGTCGGGCTGGCACTGTTCGGCAAGCCTGCCGCTGCCCGTGGTGCCACCCGTGGGCTGCTCACGTTGGCGGTGACCAGCGCCGTCACCAACCAGGTGGCCAAGCGGCTACGGCGGCGCGAGCGGCCGAACCACCTCTCGGTGCCGCTGACGCGGCGCAGCCGGCGGGTGCCGACGTCGTCGTCATTGCCCTCAGGGCATTCGGCGAGTGCCGCGGCGTTC…	1494	46	MAB_0199	208913-210406	+
	GGTAATTCGGTCTATCTCCCGGCGGG	ATGGGTTTGTTGCCGTCACGGAATTCTTTGAAGGGTCTGCGCCAGATAGGTGACGGGCTGGGCACGCTAGATCGGGAAGTCTTCGAAGCCGTCGCGGAGTCACCGAGCCCGTTGCTTGACGCCGTCATGCCGCGCCTCACCCGCGCCGCCGACCACTCCAAGCTGTGGATCGGAATCGGCGTCGGGCTGGCACTGTTCGGCAAGCCTGCCGCTGCCCGTGGTGCCACCCGTGGGCTGCTCACGTTGGCGGTGACCAGCGCCGTCACCAACCAGGTGGCCAAGCGGCTACGGCGGCGCGAGCGGCCGAACCACCTCTCGGTGCCGCTGACGCGGCGCAGCCGGCGGGTGCCGACGTCGTCGTCATTGCCCTCAGGGCATTCGGCGAGTGCCGCGGCGTTC…	1494	1197	MAB_0199	208913-210406	+
	CTGGGCTACGCGTACTTCATCGTGTG	ATGCCAGCGAGATCCGACCGAGGGTACGTATGGCCGCTGCTGTCGGCTGCCGCTGCCCTCATCGTGTTCGCACTGCTCTGGCTGGGCTATGCCCAACAGTGGAATGGGTTGTCCCGGCTGGACGTCGGGGCGCTGACGCCGGCGCATCACTACGGAATCGCCCACCCCGGCTGGGTCACCGTCTGGGATGTGTTCGCTACCGCCCTGGGGCCCGGCGCCTTCCGCATCGGCGGCGCCATCATCATCATCGTGCTGCTGGTGCGCGGCCAGCGGCGACCGGCCGTGTTCCTGCTCGTCACGATCGAGCTGAGCGCACTGGTCACCGAGTTGGCCAAACTGCTGGCGGGGCGACCGCGGCCGGCAACCAAGTTGGTCGACGCATACGGAACCTCATTTCCC…	681	594	MAB_0200c	210360-211040	-
	CTGCCGCATAAATACCTCGTTGGAGC	ATGTCGTTTGCGTTCGGGGTGGCTGCGGCACTGCTGTTGCTGTTCATCCCAGGCTGGTTGATTGGCCGAGCCCTCGGGCTACCAACACATTCGGCCGCCGTCACCGCTCCTGCGTTGACCTACGGGCTAGTTGGACTCTGCATCGTCGCCTTCGGCTCAATTGGCATACCGTGGAACTCACTTTCCGCGGGGTTTGCGCTTGTCGGTGCGGTCATCATCGCGCGCCTGCTGTGGCGCTGGCTGCGGCCAAAAAGGCAGGCCGAACAAACCCCGTCACAAAATCGCGCCGCGCTCGTCGCCGTCACATTCGGCGTCGCGCTCGGGATGGCGCTCATCTTCTACGCGTTCCTGCGCGGGCTCACCCACTGGCAATCGATCCCCAGCACCTGGGACTCGATG…	1989	1539	MAB_0205c	214125-216113	-
	GCGCTCATCTTCTACGCGTTCCTGCG	ATGTCGTTTGCGTTCGGGGTGGCTGCGGCACTGCTGTTGCTGTTCATCCCAGGCTGGTTGATTGGCCGAGCCCTCGGGCTACCAACACATTCGGCCGCCGTCACCGCTCCTGCGTTGACCTACGGGCTAGTTGGACTCTGCATCGTCGCCTTCGGCTCAATTGGCATACCGTGGAACTCACTTTCCGCGGGGTTTGCGCTTGTCGGTGCGGTCATCATCGCGCGCCTGCTGTGGCGCTGGCTGCGGCCAAAAAGGCAGGCCGAACAAACCCCGTCACAAAATCGCGCCGCGCTCGTCGCCGTCACATTCGGCGTCGCGCTCGGGATGGCGCTCATCTTCTACGCGTTCCTGCGCGGGCTCACCCACTGGCAATCGATCCCCAGCACCTGGGACTCGATG…	1989	339	MAB_0205c	214125-216113	-
	GCCACCCTCTACTACCCGTCGGCCTT	ATGTCGTTTGCGTTCGGGGTGGCTGCGGCACTGCTGTTGCTGTTCATCCCAGGCTGGTTGATTGGCCGAGCCCTCGGGCTACCAACACATTCGGCCGCCGTCACCGCTCCTGCGTTGACCTACGGGCTAGTTGGACTCTGCATCGTCGCCTTCGGCTCAATTGGCATACCGTGGAACTCACTTTCCGCGGGGTTTGCGCTTGTCGGTGCGGTCATCATCGCGCGCCTGCTGTGGCGCTGGCTGCGGCCAAAAAGGCAGGCCGAACAAACCCCGTCACAAAATCGCGCCGCGCTCGTCGCCGTCACATTCGGCGTCGCGCTCGGGATGGCGCTCATCTTCTACGCGTTCCTGCGCGGGCTCACCCACTGGCAATCGATCCCCAGCACCTGGGACTCGATG…	1989	498	MAB_0205c	214125-216113	-
	AACACCATCCGCTACATCCTCGATAC	ATGTCGTTTGCGTTCGGGGTGGCTGCGGCACTGCTGTTGCTGTTCATCCCAGGCTGGTTGATTGGCCGAGCCCTCGGGCTACCAACACATTCGGCCGCCGTCACCGCTCCTGCGTTGACCTACGGGCTAGTTGGACTCTGCATCGTCGCCTTCGGCTCAATTGGCATACCGTGGAACTCACTTTCCGCGGGGTTTGCGCTTGTCGGTGCGGTCATCATCGCGCGCCTGCTGTGGCGCTGGCTGCGGCCAAAAAGGCAGGCCGAACAAACCCCGTCACAAAATCGCGCCGCGCTCGTCGCCGTCACATTCGGCGTCGCGCTCGGGATGGCGCTCATCTTCTACGCGTTCCTGCGCGGGCTCACCCACTGGCAATCGATCCCCAGCACCTGGGACTCGATG…	1989	420	MAB_0205c	214125-216113	-
	GCTCGCCATCACTAGCGTCGTCGCCG	ATGTCGTTTGCGTTCGGGGTGGCTGCGGCACTGCTGTTGCTGTTCATCCCAGGCTGGTTGATTGGCCGAGCCCTCGGGCTACCAACACATTCGGCCGCCGTCACCGCTCCTGCGTTGACCTACGGGCTAGTTGGACTCTGCATCGTCGCCTTCGGCTCAATTGGCATACCGTGGAACTCACTTTCCGCGGGGTTTGCGCTTGTCGGTGCGGTCATCATCGCGCGCCTGCTGTGGCGCTGGCTGCGGCCAAAAAGGCAGGCCGAACAAACCCCGTCACAAAATCGCGCCGCGCTCGTCGCCGTCACATTCGGCGTCGCGCTCGGGATGGCGCTCATCTTCTACGCGTTCCTGCGCGGGCTCACCCACTGGCAATCGATCCCCAGCACCTGGGACTCGATG…	1989	797	MAB_0205c	214125-216113	-
	GGTCTGGGCCACTATTCGACGGCCGC	ATGGCATATGACGTCGCCCGGGTGCGTGGTTTGCACCCGACCCTCGGCGACGGGTGGGTACATTTCGATACCCAGGCCGGGATGTTGATTCCCGATGCGGTTGCTACGACTGTATCCACAGCTTTCCGGGGATCCTTTTCCGACACGCGGGGCCCGCACCCCAGCGCGCGCCGCAGCGCTGCCGTTCTGGAGGCCGCCCGACACGCCGCCGCCGACCTGGTGGGCGCTGACGCGCGCGGCGTGGTGCTGGGCAGCGATCGTGCGATTCTGCTCAACTCCCTGGCCGAGGGATCGTCGTCCAAGGCGGGACTCGGCTATGAGCTGGTGGTATCCAGACTCGACGAAGAGGCCAACGTGCAGCCATGGCTGCGGTCCGCCAACCGGTACGGCGCCAAGGTC…	1197	1140	MAB_0206	216223-217419	+
	GCGGGACTCGGCTATGAGCTGGTGGT	ATGGCATATGACGTCGCCCGGGTGCGTGGTTTGCACCCGACCCTCGGCGACGGGTGGGTACATTTCGATACCCAGGCCGGGATGTTGATTCCCGATGCGGTTGCTACGACTGTATCCACAGCTTTCCGGGGATCCTTTTCCGACACGCGGGGCCCGCACCCCAGCGCGCGCCGCAGCGCTGCCGTTCTGGAGGCCGCCCGACACGCCGCCGCCGACCTGGTGGGCGCTGACGCGCGCGGCGTGGTGCTGGGCAGCGATCGTGCGATTCTGCTCAACTCCCTGGCCGAGGGATCGTCGTCCAAGGCGGGACTCGGCTATGAGCTGGTGGTATCCAGACTCGACGAAGAGGCCAACGTGCAGCCATGGCTGCGGTCCGCCAACCGGTACGGCGCCAAGGTC…	1197	315	MAB_0206	216223-217419	+
	GTGCGTGAGCACTATCTGATGCGCCT	ATGAGTACGCGTTCGGAGAGTGAAGTTCCGGGGCTCGATCTTGCGGAATTTCGTTCATGGCAAAACTTTTGGGTGGCAACAAATCGGTTGAACTTTCTATTGAATCGCAAGATGGTTGCATCGCACAGTATTTCGCTCACGGATTTTCATGTGTTGCAGCAGTTGTTGCGATCCGCGAACGGCAGTTGCCGGATGGGGGATATAGCCAACAGCCTGTTGGCCTCACGCAGCCGGATCACCCATCAGGTGCGCCGACTGGAGGAGCAGGGCCTGGTGAAGCGGGGGTCGATGCCCCAGGACCGCCGGGCGGTATTGGCCGCGCTCACCGAGCAGGGCCGCACGCTGGGCGAGGCGGCGATGCGGACGTACTCCGAGTGCGTGCGTGAGCACTATCTGATG…	504	390	MAB_0208	218525-219028	+
	GGATGGGGGATATAGCCAACAGCCTG	ATGAGTACGCGTTCGGAGAGTGAAGTTCCGGGGCTCGATCTTGCGGAATTTCGTTCATGGCAAAACTTTTGGGTGGCAACAAATCGGTTGAACTTTCTATTGAATCGCAAGATGGTTGCATCGCACAGTATTTCGCTCACGGATTTTCATGTGTTGCAGCAGTTGTTGCGATCCGCGAACGGCAGTTGCCGGATGGGGGATATAGCCAACAGCCTGTTGGCCTCACGCAGCCGGATCACCCATCAGGTGCGCCGACTGGAGGAGCAGGGCCTGGTGAAGCGGGGGTCGATGCCCCAGGACCGCCGGGCGGTATTGGCCGCGCTCACCGAGCAGGGCCGCACGCTGGGCGAGGCGGCGATGCGGACGTACTCCGAGTGCGTGCGTGAGCACTATCTGATG…	504	202	MAB_0208	218525-219028	+
	GCCTCAGCCGTCTAACCCGTCGACAC	GTGACCGACTGCCGTGATCTGGTCCGCCCCGCTGCGGCGGCGCAGAGGTTGCCGTCTGGCGATCTTGACACGTCACTTGTGTCGGGACATGAGCGCGGCCGACGTGCTGCAGCTTTCGCTAGCGGGGGCGTTCTGGTTGTTGGCGCGGTCGCGGCGCTGCACAACCTGTATCGCAGCGGTGACGATGCTGCCGAACTGATCGCTTGGTCCGGCCTGTTGTTGCTGGCGTTGACCGCCCTTGGTGGGGGAATCAAGCTTGCGATGTGGGGTGCGCGGCCGGTCATCGCCGCGTTGTTCGATCGGGCCAAGGAGCGTTTGGCGGAGCCGGTGTTAGCGGTGGTCGCGTCGGGGGCGGTCATTGTCGGCGCGTTGGGTATGTGGTGGACGTTCCGCGGCGGA…	3435	2345	MAB_0209	219659-223093	+
	CGGCGCGTTGGGTATGTGGTGGACGT	GTGACCGACTGCCGTGATCTGGTCCGCCCCGCTGCGGCGGCGCAGAGGTTGCCGTCTGGCGATCTTGACACGTCACTTGTGTCGGGACATGAGCGCGGCCGACGTGCTGCAGCTTTCGCTAGCGGGGGCGTTCTGGTTGTTGGCGCGGTCGCGGCGCTGCACAACCTGTATCGCAGCGGTGACGATGCTGCCGAACTGATCGCTTGGTCCGGCCTGTTGTTGCTGGCGTTGACCGCCCTTGGTGGGGGAATCAAGCTTGCGATGTGGGGTGCGCGGCCGGTCATCGCCGCGTTGTTCGATCGGGCCAAGGAGCGTTTGGCGGAGCCGGTGTTAGCGGTGGTCGCGTCGGGGGCGGTCATTGTCGGCGCGTTGGGTATGTGGTGGACGTTCCGCGGCGGA…	3435	374	MAB_0209	219659-223093	+
	AAAACCAGAACGTACCTGCCGACCAG	GTGACCGACTGCCGTGATCTGGTCCGCCCCGCTGCGGCGGCGCAGAGGTTGCCGTCTGGCGATCTTGACACGTCACTTGTGTCGGGACATGAGCGCGGCCGACGTGCTGCAGCTTTCGCTAGCGGGGGCGTTCTGGTTGTTGGCGCGGTCGCGGCGCTGCACAACCTGTATCGCAGCGGTGACGATGCTGCCGAACTGATCGCTTGGTCCGGCCTGTTGTTGCTGGCGTTGACCGCCCTTGGTGGGGGAATCAAGCTTGCGATGTGGGGTGCGCGGCCGGTCATCGCCGCGTTGTTCGATCGGGCCAAGGAGCGTTTGGCGGAGCCGGTGTTAGCGGTGGTCGCGTCGGGGGCGGTCATTGTCGGCGCGTTGGGTATGTGGTGGACGTTCCGCGGCGGA…	3435	2611	MAB_0209	219659-223093	+
	AACGCGGCGTACTAGGCGACCTTGCC	GTGACCGACTGCCGTGATCTGGTCCGCCCCGCTGCGGCGGCGCAGAGGTTGCCGTCTGGCGATCTTGACACGTCACTTGTGTCGGGACATGAGCGCGGCCGACGTGCTGCAGCTTTCGCTAGCGGGGGCGTTCTGGTTGTTGGCGCGGTCGCGGCGCTGCACAACCTGTATCGCAGCGGTGACGATGCTGCCGAACTGATCGCTTGGTCCGGCCTGTTGTTGCTGGCGTTGACCGCCCTTGGTGGGGGAATCAAGCTTGCGATGTGGGGTGCGCGGCCGGTCATCGCCGCGTTGTTCGATCGGGCCAAGGAGCGTTTGGCGGAGCCGGTGTTAGCGGTGGTCGCGTCGGGGGCGGTCATTGTCGGCGCGTTGGGTATGTGGTGGACGTTCCGCGGCGGA…	3435	3049	MAB_0209	219659-223093	+
	GAGCTCAACCTCTAAGCCGCTATCGC	GTGACCGACTGCCGTGATCTGGTCCGCCCCGCTGCGGCGGCGCAGAGGTTGCCGTCTGGCGATCTTGACACGTCACTTGTGTCGGGACATGAGCGCGGCCGACGTGCTGCAGCTTTCGCTAGCGGGGGCGTTCTGGTTGTTGGCGCGGTCGCGGCGCTGCACAACCTGTATCGCAGCGGTGACGATGCTGCCGAACTGATCGCTTGGTCCGGCCTGTTGTTGCTGGCGTTGACCGCCCTTGGTGGGGGAATCAAGCTTGCGATGTGGGGTGCGCGGCCGGTCATCGCCGCGTTGTTCGATCGGGCCAAGGAGCGTTTGGCGGAGCCGGTGTTAGCGGTGGTCGCGTCGGGGGCGGTCATTGTCGGCGCGTTGGGTATGTGGTGGACGTTCCGCGGCGGA…	3435	2387	MAB_0209	219659-223093	+
	TCCGTCGGTCAGTAATAACGGGGTTC	GTGACCGACTGCCGTGATCTGGTCCGCCCCGCTGCGGCGGCGCAGAGGTTGCCGTCTGGCGATCTTGACACGTCACTTGTGTCGGGACATGAGCGCGGCCGACGTGCTGCAGCTTTCGCTAGCGGGGGCGTTCTGGTTGTTGGCGCGGTCGCGGCGCTGCACAACCTGTATCGCAGCGGTGACGATGCTGCCGAACTGATCGCTTGGTCCGGCCTGTTGTTGCTGGCGTTGACCGCCCTTGGTGGGGGAATCAAGCTTGCGATGTGGGGTGCGCGGCCGGTCATCGCCGCGTTGTTCGATCGGGCCAAGGAGCGTTTGGCGGAGCCGGTGTTAGCGGTGGTCGCGTCGGGGGCGGTCATTGTCGGCGCGTTGGGTATGTGGTGGACGTTCCGCGGCGGA…	3435	1112	MAB_0209	219659-223093	+
	CAAATCCCGGACTATCAGAACGCCGC	GTGACCGACTGCCGTGATCTGGTCCGCCCCGCTGCGGCGGCGCAGAGGTTGCCGTCTGGCGATCTTGACACGTCACTTGTGTCGGGACATGAGCGCGGCCGACGTGCTGCAGCTTTCGCTAGCGGGGGCGTTCTGGTTGTTGGCGCGGTCGCGGCGCTGCACAACCTGTATCGCAGCGGTGACGATGCTGCCGAACTGATCGCTTGGTCCGGCCTGTTGTTGCTGGCGTTGACCGCCCTTGGTGGGGGAATCAAGCTTGCGATGTGGGGTGCGCGGCCGGTCATCGCCGCGTTGTTCGATCGGGCCAAGGAGCGTTTGGCGGAGCCGGTGTTAGCGGTGGTCGCGTCGGGGGCGGTCATTGTCGGCGCGTTGGGTATGTGGTGGACGTTCCGCGGCGGA…	3435	1197	MAB_0209	219659-223093	+
	CTGTTGCGTTGGTACAAGGGGTTTCT	GTGACCGACTGCCGTGATCTGGTCCGCCCCGCTGCGGCGGCGCAGAGGTTGCCGTCTGGCGATCTTGACACGTCACTTGTGTCGGGACATGAGCGCGGCCGACGTGCTGCAGCTTTCGCTAGCGGGGGCGTTCTGGTTGTTGGCGCGGTCGCGGCGCTGCACAACCTGTATCGCAGCGGTGACGATGCTGCCGAACTGATCGCTTGGTCCGGCCTGTTGTTGCTGGCGTTGACCGCCCTTGGTGGGGGAATCAAGCTTGCGATGTGGGGTGCGCGGCCGGTCATCGCCGCGTTGTTCGATCGGGCCAAGGAGCGTTTGGCGGAGCCGGTGTTAGCGGTGGTCGCGTCGGGGGCGGTCATTGTCGGCGCGTTGGGTATGTGGTGGACGTTCCGCGGCGGA…	3435	1906	MAB_0209	219659-223093	+
	CTGCACAACCTGTATCGCAGCGGTGA	GTGACCGACTGCCGTGATCTGGTCCGCCCCGCTGCGGCGGCGCAGAGGTTGCCGTCTGGCGATCTTGACACGTCACTTGTGTCGGGACATGAGCGCGGCCGACGTGCTGCAGCTTTCGCTAGCGGGGGCGTTCTGGTTGTTGGCGCGGTCGCGGCGCTGCACAACCTGTATCGCAGCGGTGACGATGCTGCCGAACTGATCGCTTGGTCCGGCCTGTTGTTGCTGGCGTTGACCGCCCTTGGTGGGGGAATCAAGCTTGCGATGTGGGGTGCGCGGCCGGTCATCGCCGCGTTGTTCGATCGGGCCAAGGAGCGTTTGGCGGAGCCGGTGTTAGCGGTGGTCGCGTCGGGGGCGGTCATTGTCGGCGCGTTGGGTATGTGGTGGACGTTCCGCGGCGGA…	3435	168	MAB_0209	219659-223093	+
	GCAACTGCGCTGTATGAATCTAAATT	ATGCAACTGTTCTCACAGATGATTGCTAGGCCGGAGCGTCTAGTGTGTGCGATAGCTGTCACCGTTGGCCTGGTCTTCGCGAGTATCGGTGGTGCAACTGCGCTGTATGAATCTAAATTCCAACAGCGCAGTGCGATTGTGAATGGACGCGTCGTCGACCAGCAGCCACGTCGCAGTTGTAACTCCAGTGATGACTGCCACACATCGATGTATCCCGTCGTGCAGTTCGACGTCGACGGGCAGCGCATCACGTTTGCGTCCGATACCACGGGGTTGCTGTCACCGAGAACTGGAGAGACAGTCCCTGTTCGATACGACCCTGCGAATCCGTACGATGCTGAGATCAGTTCGTTTGAGTCGGAGTGGGGACTCTCCCTGATCTTCGGCCTTATAGGCCTG…	465	105	MAB_0212	224223-224687	+
	GCGCTACACCAATATGGTGACGGCCG	ATGCGAACCGATACGGACACCTGGGATATCCAAACGAGCGTGGGCTCGACAGCACTGGCCGTGGCCGCCGGCCGCGCGCTCGCACGGCATCCCGCCAACGGAGCGCCGATCGACCCTTATGCCGAGTTGTTCTGCCGCGCGGCAGGAGGCCAGTGGAGCGACCTGGTACAGGGCAAGCAGTCGGATCACGCGCTCTCCAGTGAAGACTTCGGGCGCAGCTTCGCAAATTTTCAGGCCGCACGCACGGCGTTCTTCGACAACTTCTTCACGACCACCAGTGATACGGGAGTGCGTCAGGTCGTGTTGTTGGCCTCGGGCCTGGACTGCCGCGCGTATCGCTTGCAGTGGCCGGCCGAAACAGAGGTCTACGAGTTGGATCAGCCGCTGGTTCAACAGTTC…	912	887	MAB_0213c	224804-225715	-
	CAGCGTGACACGTACCCCGACATCGA	ATGCGAACCGATACGGACACCTGGGATATCCAAACGAGCGTGGGCTCGACAGCACTGGCCGTGGCCGCCGGCCGCGCGCTCGCACGGCATCCCGCCAACGGAGCGCCGATCGACCCTTATGCCGAGTTGTTCTGCCGCGCGGCAGGAGGCCAGTGGAGCGACCTGGTACAGGGCAAGCAGTCGGATCACGCGCTCTCCAGTGAAGACTTCGGGCGCAGCTTCGCAAATTTTCAGGCCGCACGCACGGCGTTCTTCGACAACTTCTTCACGACCACCAGTGATACGGGAGTGCGTCAGGTCGTGTTGTTGGCCTCGGGCCTGGACTGCCGCGCGTATCGCTTGCAGTGGCCGGCCGAAACAGAGGTCTACGAGTTGGATCAGCCGCTGGTTCAACAGTTC…	912	645	MAB_0213c	224804-225715	-
	GCGCTGCTCGACTACATGAACACATC	ATGCGAACCGATACGGACACCTGGGATATCCAAACGAGCGTGGGCTCGACAGCACTGGCCGTGGCCGCCGGCCGCGCGCTCGCACGGCATCCCGCCAACGGAGCGCCGATCGACCCTTATGCCGAGTTGTTCTGCCGCGCGGCAGGAGGCCAGTGGAGCGACCTGGTACAGGGCAAGCAGTCGGATCACGCGCTCTCCAGTGAAGACTTCGGGCGCAGCTTCGCAAATTTTCAGGCCGCACGCACGGCGTTCTTCGACAACTTCTTCACGACCACCAGTGATACGGGAGTGCGTCAGGTCGTGTTGTTGGCCTCGGGCCTGGACTGCCGCGCGTATCGCTTGCAGTGGCCGGCCGAAACAGAGGTCTACGAGTTGGATCAGCCGCTGGTTCAACAGTTC…	912	816	MAB_0213c	224804-225715	-
	AGCCTGGGCAAGTACCGCGTACACGT	GTGACTGCGTCGACAACCTCCCTCAATGCCATCACCGATGCCACCCGCGAGGCCGTGGCCGACAAACCCGCCGCGGCGCACGTGGTGTTCACGGCATCGGCCCAGCCGGAGGGCGCTGTCGGCAGCGAGATCAGCCTGGGCAAGTACCGCGTACACGTTGATGAACCGCCAAGCCTCGGTGGGCAGAACACGGCACCCAACCCCGTCGAGTATTACCTCGCCTCATTGCTGTCCTGCCAAGTGGTCACCTACCGTTTCTGGGCCGAAAGGCTTGGCATTCAGGTTGATTCACTCAGCGCCAGCGCGGAGGGCGATCTCGATGTGCGTGGCTTCTTCGGCCTGGACGACAGCGTCCGGCCCGGCTTTCAGCAGATCAGGGTGACGGTGACGGTCGCCGGT…	522	144	MAB_0214c	225938-226459	-
	AGAGCAGGGACATATTGTCCGGCGTG	ATGACCGGCAGTCGTGGGGCAGGTCAACAGCGGGCGCGCGTCCTGAAGGTGCTGCAAGAGGCAGCGGCGCCAGTGGGCGCACGGGAAGTGGCCGACAGCTTGGGGTTGCACATCACCACGGTGCGGTTTCACCTCAAGACCCTCGAAGAGCAGGGACATATTGTCCGGCGTGGTGGCACCGGCGAGCAGAGGGCGGGAAGGCCCAGTCTGTCCTACGCGGTCGCGCCCCGCCTCGACTATGCCGATGTGGTGGCGTTGTTCGCGGTACATCTCGGTGGCACAGCCGCCGAGCGTGAATCGCGCGCCGCGTTGGTCGGGGCCGACCTAGCGCACCGGGTGAATGTGGCGAGGCGCCGGACGCCGCTGCAGGTCACCGACTTGGTGGTGGAAACCCTTGGA…	669	158	MAB_0215	226667-227335	+
	CCCAGTCTGTCCTACGCGGTCGCGCC	ATGACCGGCAGTCGTGGGGCAGGTCAACAGCGGGCGCGCGTCCTGAAGGTGCTGCAAGAGGCAGCGGCGCCAGTGGGCGCACGGGAAGTGGCCGACAGCTTGGGGTTGCACATCACCACGGTGCGGTTTCACCTCAAGACCCTCGAAGAGCAGGGACATATTGTCCGGCGTGGTGGCACCGGCGAGCAGAGGGCGGGAAGGCCCAGTCTGTCCTACGCGGTCGCGCCCCGCCTCGACTATGCCGATGTGGTGGCGTTGTTCGCGGTACATCTCGGTGGCACAGCCGCCGAGCGTGAATCGCGCGCCGCGTTGGTCGGGGCCGACCTAGCGCACCGGGTGAATGTGGCGAGGCGCCGGACGCCGCTGCAGGTCACCGACTTGGTGGTGGAAACCCTTGGA…	669	213	MAB_0215	226667-227335	+
	CGTTGTTCGCGGTACATCTCGGTGGC	ATGACCGGCAGTCGTGGGGCAGGTCAACAGCGGGCGCGCGTCCTGAAGGTGCTGCAAGAGGCAGCGGCGCCAGTGGGCGCACGGGAAGTGGCCGACAGCTTGGGGTTGCACATCACCACGGTGCGGTTTCACCTCAAGACCCTCGAAGAGCAGGGACATATTGTCCGGCGTGGTGGCACCGGCGAGCAGAGGGCGGGAAGGCCCAGTCTGTCCTACGCGGTCGCGCCCCGCCTCGACTATGCCGATGTGGTGGCGTTGTTCGCGGTACATCTCGGTGGCACAGCCGCCGAGCGTGAATCGCGCGCCGCGTTGGTCGGGGCCGACCTAGCGCACCGGGTGAATGTGGCGAGGCGCCGGACGCCGCTGCAGGTCACCGACTTGGTGGTGGAAACCCTTGGA…	669	265	MAB_0215	226667-227335	+
	CCCCGCCTCGACTATGCCGATGTGGT	ATGACCGGCAGTCGTGGGGCAGGTCAACAGCGGGCGCGCGTCCTGAAGGTGCTGCAAGAGGCAGCGGCGCCAGTGGGCGCACGGGAAGTGGCCGACAGCTTGGGGTTGCACATCACCACGGTGCGGTTTCACCTCAAGACCCTCGAAGAGCAGGGACATATTGTCCGGCGTGGTGGCACCGGCGAGCAGAGGGCGGGAAGGCCCAGTCTGTCCTACGCGGTCGCGCCCCGCCTCGACTATGCCGATGTGGTGGCGTTGTTCGCGGTACATCTCGGTGGCACAGCCGCCGAGCGTGAATCGCGCGCCGCGTTGGTCGGGGCCGACCTAGCGCACCGGGTGAATGTGGCGAGGCGCCGGACGCCGCTGCAGGTCACCGACTTGGTGGTGGAAACCCTTGGA…	669	237	MAB_0215	226667-227335	+
	AGGATTCCGTGGTACTGCTGACGGTG	ATGACGGCCCTGGCAAATGCACAGGCCGCAACGGCACGCAACGCGCCCAGTGGCCGGGCCGCACACACCGTGCACGGCGGCAGCGGTCATGCGCTCCGGCAGGTGATCATGGCGCTTGCCGCCAGGCACAAGCTGGCCGAACATGAAAATCCCGGCGAGGCCACACTATTGGTGCTCAGCGGACTGGTCGAGCTGGCGACGTCAACCGCTAGGGCCACCCTCGCGGCGGGAGAGTATGTGGTCTTTCCGCAAGAGCGCCACGAACTTACAGCGATCGAGGATTCCGTGGTACTGCTGACGGTGGTGAGCCGGGCGGGGTGA	321	289	MAB_0216	227341-227661	+
	GTCTCTGACCTGTACTCCAGCCCGCA	GTGCCCGCTGCCCAGAACGAATCTCAGGCCCTCGGCGATCTCGCTGCACGGCAGCTAGCCAATGCCACCAAGACAGTTCCCCAGCTGTCGACGATCACCCCGCGGTGGCTGCTGCATTTGCTGAACTGGGTTCCCGTCGAAGCGGGCATCTACCGCGTCAACCGTGTGATCAACCCCGACAAGGTCGCGATCCACAGCGAGGAGCAGGGTGAGGGCGAGGCCCCGCTGCCGCAGACCTACGTCGACTACGAGACCAACCCGCGCGAATACACGCTGCGGACCATCTCGACCCTGCTGGATATCAACACCCGGGTCTCTGACCTGTACTCCAGCCCGCACGACCAGATCGCCCAACAGCTGCGCCTGACCATCGAGTCCATCAAGGAACGTCAGGAAAAC…	924	324	MAB_0218c	229553-230476	-
	GCCATCGCCTCGTACCTCGTCACCCT	GTGCCCGCTGCCCAGAACGAATCTCAGGCCCTCGGCGATCTCGCTGCACGGCAGCTAGCCAATGCCACCAAGACAGTTCCCCAGCTGTCGACGATCACCCCGCGGTGGCTGCTGCATTTGCTGAACTGGGTTCCCGTCGAAGCGGGCATCTACCGCGTCAACCGTGTGATCAACCCCGACAAGGTCGCGATCCACAGCGAGGAGCAGGGTGAGGGCGAGGCCCCGCTGCCGCAGACCTACGTCGACTACGAGACCAACCCGCGCGAATACACGCTGCGGACCATCTCGACCCTGCTGGATATCAACACCCGGGTCTCTGACCTGTACTCCAGCCCGCACGACCAGATCGCCCAACAGCTGCGCCTGACCATCGAGTCCATCAAGGAACGTCAGGAAAAC…	924	825	MAB_0218c	229553-230476	-
	ACCTACGTCGACTACGAGACCAACCC	GTGCCCGCTGCCCAGAACGAATCTCAGGCCCTCGGCGATCTCGCTGCACGGCAGCTAGCCAATGCCACCAAGACAGTTCCCCAGCTGTCGACGATCACCCCGCGGTGGCTGCTGCATTTGCTGAACTGGGTTCCCGTCGAAGCGGGCATCTACCGCGTCAACCGTGTGATCAACCCCGACAAGGTCGCGATCCACAGCGAGGAGCAGGGTGAGGGCGAGGCCCCGCTGCCGCAGACCTACGTCGACTACGAGACCAACCCGCGCGAATACACGCTGCGGACCATCTCGACCCTGCTGGATATCAACACCCGGGTCTCTGACCTGTACTCCAGCCCGCACGACCAGATCGCCCAACAGCTGCGCCTGACCATCGAGTCCATCAAGGAACGTCAGGAAAAC…	924	246	MAB_0218c	229553-230476	-
	CGCGGCGGCACCTATTCGTCCACTGT	ATGACCACTCATTCTTTGCTATCGCTCGTCGAATGGCCGTCGGCCCGCATCACGGGCAGCCGTCGCCGCTCGAACGCCGAGGTGTTGCCGCGCCGTTTGACGAGGTACCGCGGCGGCACCTATTCGTCCACTGTGGACGAGGTTGTGTTCACCGACGGAACTTCTGCTCGCACAGATTTAATTCGCCTGAACCCGACGATCACCGCGTACTCGCTCGATATCGCCGGGATCGCCCCCAACCTGCCGTCCGGCTACGCGGTGGCGGATTGGCTGTCGGTGGCCAACCTGCGGGCACGCACCCGCGAATCGCAGGTGGCCTGGATCTTGGCCAACTCCTTTCCGGCGCTCTCCACGGCGCGGCTGAGCCGCCGGCTGCGCGCGGCCGGATATCTGGGTGAG…	1272	120	MAB_0219	230893-232164	+
	GGTCGGTGAGCCTATGCCAGCAGCTG	GTGCCCGCACGACTTCGCCCCGAACTGACCGAACTACCGGCCTACACACCGGGCCGAAACGTCCCCGGCGCCATCAAGCTCGCCAGTAATGAGACCGTGCAGGAGCCGCTGCCGAGCGTGCGGGCCGCCCTCGCCGAGGCGGGGTCGCTGATCAATCGGTACCCCGATAATGGCTACGCCGAGCTGCGCTCGCACCTGGCCAAGCACGTCGACATGCCGCCCGAGCACATCGCGGTGGGGTGCGGGTCGGTGAGCCTATGCCAGCAGCTGGTCCAGATCACCGCAACGGTGGGCGACGAGGTGCTGTTCGGCTGGCGGTCCTTTGAGACCTATCCGTTGGTGGTGCGGGTCGCGGGGGCGACTCCGGTGCAGGTACCGCTGGTCGACCACACCTATGAC…	1044	256	MAB_0220c	232161-233204	-
	GTCGACCACACCTATGACCTCGCCGC	GTGCCCGCACGACTTCGCCCCGAACTGACCGAACTACCGGCCTACACACCGGGCCGAAACGTCCCCGGCGCCATCAAGCTCGCCAGTAATGAGACCGTGCAGGAGCCGCTGCCGAGCGTGCGGGCCGCCCTCGCCGAGGCGGGGTCGCTGATCAATCGGTACCCCGATAATGGCTACGCCGAGCTGCGCTCGCACCTGGCCAAGCACGTCGACATGCCGCCCGAGCACATCGCGGTGGGGTGCGGGTCGGTGAGCCTATGCCAGCAGCTGGTCCAGATCACCGCAACGGTGGGCGACGAGGTGCTGTTCGGCTGGCGGTCCTTTGAGACCTATCCGTTGGTGGTGCGGGTCGCGGGGGCGACTCCGGTGCAGGTACCGCTGGTCGACCACACCTATGAC…	1044	393	MAB_0220c	232161-233204	-
	GCTAGGTCCAGATAAGGCCCAGCAGC	GTGGAGCGGTCGAGTGAGAAGTCTGCCGAGGATGCACGGCGTACCCTACAGCGGCACTTGGCGAAGCGTCGCCCACCAAAGTCCGGGCAGCTGGTGAACGAAAAAACCGTCCTCGGCGACCTGTTCGACCTGTGGGTCGAAGCGAAGGCTGCCGAGGACGGCGTTAAGCAACAGACGGTAGATCAGTATCGGGCGGTGTGGAGAACGCACGGAGCCGCGCAGCTGGGGTCTCTGCGCGTGACGGAGCTGGAGACGCAGAACGCCCACAATTACATACAGGGCATGGCCTCCAAGAGTCAGGCCAAGCGGTTGCGCATGGTGCTCATGGGCATGTTCTCGATGGCTTGCCGGTTCGATGTGATGCCCGTGAACCCGATGCGGGAGACCAAGACTGTTGGC…	1050	926	MAB_0221c	233621-234670	-
	GGTGGTGCGACGTAGACCTCCTTGCC	GTGGAGCGGTCGAGTGAGAAGTCTGCCGAGGATGCACGGCGTACCCTACAGCGGCACTTGGCGAAGCGTCGCCCACCAAAGTCCGGGCAGCTGGTGAACGAAAAAACCGTCCTCGGCGACCTGTTCGACCTGTGGGTCGAAGCGAAGGCTGCCGAGGACGGCGTTAAGCAACAGACGGTAGATCAGTATCGGGCGGTGTGGAGAACGCACGGAGCCGCGCAGCTGGGGTCTCTGCGCGTGACGGAGCTGGAGACGCAGAACGCCCACAATTACATACAGGGCATGGCCTCCAAGAGTCAGGCCAAGCGGTTGCGCATGGTGCTCATGGGCATGTTCTCGATGGCTTGCCGGTTCGATGTGATGCCCGTGAACCCGATGCGGGAGACCAAGACTGTTGGC…	1050	586	MAB_0221c	233621-234670	-
	CAAGTCAGGCCGTAGTTCAGGTCAAG	ATGACCGATCTATCTACCGCAGCACCCCAGAGCATGTACCCGCACCAACCCGGTTACGTGCCCTCCCCACCGCCTGACGACATGCGGCTAGAGCCGGGGGCGCGATCCCATGAACCCAAGTTCGACGGCACCCACTACGAGCAGGCAGAAGCGCTATTCGCCCATGTGCAAAAGGAACTGAAAAAGCACATCGAAAAGACGGCTGCGAATGCGCACCTCTACAGCCAAGAGGGGCTGAGGAAGCAACTAGCGGCATTTCAGCACACCGACGCGGCCAAGGGCATCGACAAGGCATTGGCTCGGGTGGAAGCAGTACACGAGCAGGCTAAGGCAGACATGGAACGCGTCTATCGCGAGCTCACACCCCCCGGGGATGCAGTCGCGGAGTCCCGCGCCGCA…	738	631	MAB_0235	243896-244633	+
	CTAAAAGCGGCCTACGACGAGACCAC	ATGGCTAGGTCCCCAGAGGCCCGTCGCATAGTCCGTGAGCTGGAAAAAGAGCTCGAATCAGCGTCCGTAAGGGCGCAAAGAAAGCTGTCATTTACGGCCACAGAACGGGCCATTTTGGACCTGATTTGCGCCAATATTGACCGAATTTCGGACCTAAAAGCGGCCTACGACGAGACCACAGAGGTCAAGGTACGCATCAAGCTCTCCACCGAGATGCGGTTACTTGAGTCGTCGGCGGCCCGGATGCTCAAGGGATTCAAGACCGATCTTCCTGCCGCCGAGACGAGCACGACGCAGAAGGCGCGCAAGGCTGCCGACGTTAGATGGCTGAACCGTGCCTAG	342	165	MAB_0238	245301-245642	+
	CAGAGGTCAAGGTACGCATCAAGCTC	ATGGCTAGGTCCCCAGAGGCCCGTCGCATAGTCCGTGAGCTGGAAAAAGAGCTCGAATCAGCGTCCGTAAGGGCGCAAAGAAAGCTGTCATTTACGGCCACAGAACGGGCCATTTTGGACCTGATTTGCGCCAATATTGACCGAATTTCGGACCTAAAAGCGGCCTACGACGAGACCACAGAGGTCAAGGTACGCATCAAGCTCTCCACCGAGATGCGGTTACTTGAGTCGTCGGCGGCCCGGATGCTCAAGGGATTCAAGACCGATCTTCCTGCCGCCGAGACGAGCACGACGCAGAAGGCGCGCAAGGCTGCCGACGTTAGATGGCTGAACCGTGCCTAG	342	190	MAB_0238	245301-245642	+
	GGTGCGCGGAACTATGCCCGCTTCCC	ATGGCAGGCATAACAGGCTGGTGGGCAGAGATTTTCATCGAACCCGAACCGGCAGTCATCACCATCACGGGAGGCGTGCCGAACGTTGAGATAACCCAAGACGTTTTCATTGAGCCAACCCCAGCTCAATTGACGCTGACCGGTGGACAACCCGCCATCCATCAAACGCTACGACCGGAAGCAGCGGCATTGACCCTCACGGGCGGTGTTCCGAATGTGTCAGTGGGACGGACGATTACACCGGCCCCGGCTAACCTGACCCTTGCCGGCGGAACACCATCGCTCGGACTGAAGATAGCCCCTGCAGCGGCCACACTCACACTCACTGGCGGCACACCTACGGTTCGCATCACAACCCCGCTTTCGTATGTCTCTGCCAACGCCAGTACGGCCAATTCG…	960	644	MAB_0241	246643-247602	+
	TGAGCATCTGTCTACGTGGGAAGAAG	ATGGATGGGCGCAGTGACAGCGGTGGGGTTATTCGAGTACGGCCAGAAGAACTGCACCACTCGGCGGCCATGCTGCACGAAATTGCGCAGGACCTCAAAACCGCCCACGGCCAGGCGCACGGCCAATTGACAGACCTGTTGTCCGAGTTCGGGGAAGGGCCTGCCCGCTCCATGCTTGCTGAGCATCTGTCTACGTGGGAAGAAGAGACCCGCTCGCACCACGAGCACCTGACTGGCCAAGCAGAGTTCCACACGACGATGGCCCACAAGTTCGTTGAAATTGACAAGCTATAG	294	191	MAB_0242	247688-247981	+
	GCTGGACAGGATTACACGAATATTCA	GTGACCACATTGCAGCAGATGCTTAAGGCCCCGCAGCTATTCCAAGAGGTGTCCGACGCCGTGCGGAAACGACTTCTGGGTACCGTTGCCGCTGCCGAAAGGGCTGACGCGGTACGCGTTCTGTCTGAGTGGGAAGGGGTTAGCGCCGACGCGGCTCACGAGGCCGGTAAGCGCACCGTGAAGGTGTTCGGCGATTCTCAGGCATCGGATTTGAACCTGATTCGGCGAGCTGACGCGGCGGTAGAAAGCGCCACCAAGAATGCTCAGGACGTAAGGGCGATGCTGGAGAAAGCCGATGCATACCCGGCGATAGAGGTGAATTTAGACACCAACGAAGTTATGCAACCTGACGTGACGGGGATGAATAAAGGGGCTCTTGATCGTATATGGCGAAAATAT…	1101	792	MAB_0243	247991-249091	+
	GGATTCAAAGAGTACGCGCCGGGAAT	GTGACCACATTGCAGCAGATGCTTAAGGCCCCGCAGCTATTCCAAGAGGTGTCCGACGCCGTGCGGAAACGACTTCTGGGTACCGTTGCCGCTGCCGAAAGGGCTGACGCGGTACGCGTTCTGTCTGAGTGGGAAGGGGTTAGCGCCGACGCGGCTCACGAGGCCGGTAAGCGCACCGTGAAGGTGTTCGGCGATTCTCAGGCATCGGATTTGAACCTGATTCGGCGAGCTGACGCGGCGGTAGAAAGCGCCACCAAGAATGCTCAGGACGTAAGGGCGATGCTGGAGAAAGCCGATGCATACCCGGCGATAGAGGTGAATTTAGACACCAACGAAGTTATGCAACCTGACGTGACGGGGATGAATAAAGGGGCTCTTGATCGTATATGGCGAAAATAT…	1101	645	MAB_0243	247991-249091	+
	CGGTAATTGTCTTAGCACTCGGCGGG	TTGATGTCACGTAAGAATGTATTACTTGCAGTCTCAGCCGTCTTGGCGGTAATTGTCTTAGCACTCGGCGGGGTGTACTTTACGCGCTCGTCCGATGCTCCGGTAGACGCGGGCTGCCAAACCACCAAGGATCTCATCAAGTACTCCGATGACAAGATGGCCGACATCGCCAAGGTCATCAAAGAGAACGACGAAGGCGTCACAAACGACCGGTACGAACATCAAGACACAACTCCGATGTACCGCGAATGGGCCGACAAGATTCGCAACTACGCTGACAGCATCTCCGATTCGGAAACCAAGGCAGAAGCATCCACGGTCGCTGGCAAGGCTGATGACTTGGCGAAGGTGCAAGAGAAGTACTCGGCACCCGTCCCAGACGCACAACTGCAGCAGGCC…	507	58	MAB_0244	249088-249594	+
	ACAACTCCGATGTACCGCGAATGGGC	TTGATGTCACGTAAGAATGTATTACTTGCAGTCTCAGCCGTCTTGGCGGTAATTGTCTTAGCACTCGGCGGGGTGTACTTTACGCGCTCGTCCGATGCTCCGGTAGACGCGGGCTGCCAAACCACCAAGGATCTCATCAAGTACTCCGATGACAAGATGGCCGACATCGCCAAGGTCATCAAAGAGAACGACGAAGGCGTCACAAACGACCGGTACGAACATCAAGACACAACTCCGATGTACCGCGAATGGGCCGACAAGATTCGCAACTACGCTGACAGCATCTCCGATTCGGAAACCAAGGCAGAAGCATCCACGGTCGCTGGCAAGGCTGATGACTTGGCGAAGGTGCAAGAGAAGTACTCGGCACCCGTCCCAGACGCACAACTGCAGCAGGCC…	507	240	MAB_0244	249088-249594	+
	GGCCTGATGATGTACGTCGCCTATCG	GTGGCCCCGCTGCTGACTCTGGGCATGTTCCTGTTCTTCGGCCTGATGATGTACGTCGCCTATCGGCAACGCAAACAGCCACGGCGTCGGCTGTGGCGGAACCCTTATATGCCGAGCCCTTACCTGTGGCGTGGCGCGCCGGACTGGCCTGACACTCCACGACCGCCGTGGCCGGTTGACGATGACGGGAATCCGATAGATGTGGACGAGGCCGCCGAGCGCTAG	225	51	MAB_0245c	249595-249819	-
	TGGCGGAACCCTTATATGCCGAGCCC	GTGGCCCCGCTGCTGACTCTGGGCATGTTCCTGTTCTTCGGCCTGATGATGTACGTCGCCTATCGGCAACGCAAACAGCCACGGCGTCGGCTGTGGCGGAACCCTTATATGCCGAGCCCTTACCTGTGGCGTGGCGCGCCGGACTGGCCTGACACTCCACGACCGCCGTGGCCGGTTGACGATGACGGGAATCCGATAGATGTGGACGAGGCCGCCGAGCGCTAG	225	105	MAB_0245c	249595-249819	-
	ACGGGAATCCGATAGATGTGGACGAG	GTGGCCCCGCTGCTGACTCTGGGCATGTTCCTGTTCTTCGGCCTGATGATGTACGTCGCCTATCGGCAACGCAAACAGCCACGGCGTCGGCTGTGGCGGAACCCTTATATGCCGAGCCCTTACCTGTGGCGTGGCGCGCCGGACTGGCCTGACACTCCACGACCGCCGTGGCCGGTTGACGATGACGGGAATCCGATAGATGTGGACGAGGCCGCCGAGCGCTAG	225	196	MAB_0245c	249595-249819	-
	ATGCCGAGCCCTTACCTGTGGCGTGG	GTGGCCCCGCTGCTGACTCTGGGCATGTTCCTGTTCTTCGGCCTGATGATGTACGTCGCCTATCGGCAACGCAAACAGCCACGGCGTCGGCTGTGGCGGAACCCTTATATGCCGAGCCCTTACCTGTGGCGTGGCGCGCCGGACTGGCCTGACACTCCACGACCGCCGTGGCCGGTTGACGATGACGGGAATCCGATAGATGTGGACGAGGCCGCCGAGCGCTAG	225	120	MAB_0245c	249595-249819	-
	GGTTGAGCGTTATATCCCGCATCCTC	ATGACCCGGGTTGAGCGTTATATCCCGCATCCTCCGCGTCGCGTCTGGGACGCGATCATCAATCCGAGCAGTTGGTGGGAATCGCCCGAACAGTCGGCCGAGATCGCCGTCGGCGCCACGTTCGAGCTGAAGACCATCCCGGTGGTGGGAACGCGCTTCAGTGGCAACTTTCACATCGAGATCTTGGATGTGCGGCCCGGCGAGCGTTTGACGACCAGTTTGGTGGCGCTGGCGCATCAGGGCCCGCCCGCTCGTTGGGAGCGGCACACGACGTTCCGTGAGCATGAGGGCGGCACGCTGCTGACCGTTGTCAACGCGGGCGTGGACATGGACGATTCCGACGAGCGGCGGCTGCTGCGTGCGGTCAAAGATCTGCAGGAATGGGAACTGCACGGCGTG…	435	20	MAB_0246	250100-250534	+
	CGGGTTGAGCGTTATATCCCGCATCC	ATGACCCGGGTTGAGCGTTATATCCCGCATCCTCCGCGTCGCGTCTGGGACGCGATCATCAATCCGAGCAGTTGGTGGGAATCGCCCGAACAGTCGGCCGAGATCGCCGTCGGCGCCACGTTCGAGCTGAAGACCATCCCGGTGGTGGGAACGCGCTTCAGTGGCAACTTTCACATCGAGATCTTGGATGTGCGGCCCGGCGAGCGTTTGACGACCAGTTTGGTGGCGCTGGCGCATCAGGGCCCGCCCGCTCGTTGGGAGCGGCACACGACGTTCCGTGAGCATGAGGGCGGCACGCTGCTGACCGTTGTCAACGCGGGCGTGGACATGGACGATTCCGACGAGCGGCGGCTGCTGCGTGCGGTCAAAGATCTGCAGGAATGGGAACTGCACGGCGTG…	435	18	MAB_0246	250100-250534	+
	AACTGTCCTACGTATTCCGGCGCGAC	ATGACGGTGCGGGCGGAACGGATCGATGCGGGCGCGGTGGTGCTCCGCAAGGCTTGTGACGCCGACCGCGACGGGCTGATCGAGATCATGACGGATCGCGAGGTGCGCGCGTATCTCGGCGGACCACGGCCCCGCGCCGACGTGGAGAGGTTTCTCGGCGAAAGGGGGCCCCATGCGGCTACCGCAGCAGCGGGGGCTTTCATCGTGGCCGACAGCTCCAACGACCGGTTTGCCGGCACCGTGACACTCGACCGCAGACATTCGGAGCTTCCCGGCCATGTCAGCGCCGATGGAGACGAACTGGAACTGTCCTACGTATTCCGGCGCGACTCCTGGGGCAGGGGCTGGGCCTATGCAGCGGCGGCCGCGCTCATCGGCGCCGCCGCCACCGAATTGCCT…	552	316	MAB_0247c	250524-251075	-
	AGGGGCTGGGCCTATGCAGCGGCGGC	ATGACGGTGCGGGCGGAACGGATCGATGCGGGCGCGGTGGTGCTCCGCAAGGCTTGTGACGCCGACCGCGACGGGCTGATCGAGATCATGACGGATCGCGAGGTGCGCGCGTATCTCGGCGGACCACGGCCCCGCGCCGACGTGGAGAGGTTTCTCGGCGAAAGGGGGCCCCATGCGGCTACCGCAGCAGCGGGGGCTTTCATCGTGGCCGACAGCTCCAACGACCGGTTTGCCGGCACCGTGACACTCGACCGCAGACATTCGGAGCTTCCCGGCCATGTCAGCGCCGATGGAGACGAACTGGAACTGTCCTACGTATTCCGGCGCGACTCCTGGGGCAGGGGCTGGGCCTATGCAGCGGCGGCCGCGCTCATCGGCGCCGCCGCCACCGAATTGCCT…	552	351	MAB_0247c	250524-251075	-
	ATCGACCCTCGCTACCTGAGCGATCC	ATGGTTGAGGACCTTGCCGCTGACTTTGTCATTGTGGGCGCGGGATCGGCGGGAGCACCGCTGGCCACCCGGCTCTCCGAACGGACCAACGATCAGGTGCTGGTCCTGGAGGCCGGCCCCAAGGACAAGGACATGGGAATCCACATTCCCGCTGCATTCTCGAAGCTTTTCCGCAGCGATGTCGACTGGGACTACTTGACCGAGCCCCAACCTCAGTTGAACAACCGTCAAATCTATTGGCCGCGAGGCAAGACGCTCGGCGGGTCGTCGTCGATGAACGCGATGATGTGGGTCCGTGGCTTCGCGGCGGACTATGACGACTGGGCGCAGGTGGCGGGCGAGCAATGGTCGTTCGCGAACATCGCGCCCTATTTCAAGCGCATCGAAGCTGTGGAAGGC…	1590	1209	MAB_0250	252103-253692	+
	GTCGACTGGGACTACTTGACCGAGCC	ATGGTTGAGGACCTTGCCGCTGACTTTGTCATTGTGGGCGCGGGATCGGCGGGAGCACCGCTGGCCACCCGGCTCTCCGAACGGACCAACGATCAGGTGCTGGTCCTGGAGGCCGGCCCCAAGGACAAGGACATGGGAATCCACATTCCCGCTGCATTCTCGAAGCTTTTCCGCAGCGATGTCGACTGGGACTACTTGACCGAGCCCCAACCTCAGTTGAACAACCGTCAAATCTATTGGCCGCGAGGCAAGACGCTCGGCGGGTCGTCGTCGATGAACGCGATGATGTGGGTCCGTGGCTTCGCGGCGGACTATGACGACTGGGCGCAGGTGGCGGGCGAGCAATGGTCGTTCGCGAACATCGCGCCCTATTTCAAGCGCATCGAAGCTGTGGAAGGC…	1590	192	MAB_0250	252103-253692	+
	GCCGATCCCTCCTACGCGGCGGCGAT	ATGCGCCCGACCATCAGCCAGCTGCGTGGCTGGAATCTGGACGCACTGGGTAAGGCGGCCGATGCGGCGCGCGACAATGCGCGGACCCTGGATGCCTCGCTGGACTCTTGCGACAGGGTGTTCAATGACGCCTCCGGCTGGTATGGCAAGACGCACGACGCGGCGAAGATCAAGGTAGATCAGGAACTCGATCACGGTCGTGAGATCCGGAACGTCCTGAACCGCATCTCCGATGATGCCGAGGACGCAGCACGAACGCTCAAGCATGCCAAGGAGTTCACCCTCCAGGATGTGGATGGCGCGGTCTCCGAGGGCTTCACGGTGACCGATACCGGCGAGGTGAGCCACCCGGATGCCAAGAAGGCACAGGCGGCCGCCGACCATCAGCGCCGGATTCAG…	1872	1080	MAB_0252	254052-255923	+
	ACGGCAAGAAGCTACGGGAAGCAGCA	ATGCGCCCGACCATCAGCCAGCTGCGTGGCTGGAATCTGGACGCACTGGGTAAGGCGGCCGATGCGGCGCGCGACAATGCGCGGACCCTGGATGCCTCGCTGGACTCTTGCGACAGGGTGTTCAATGACGCCTCCGGCTGGTATGGCAAGACGCACGACGCGGCGAAGATCAAGGTAGATCAGGAACTCGATCACGGTCGTGAGATCCGGAACGTCCTGAACCGCATCTCCGATGATGCCGAGGACGCAGCACGAACGCTCAAGCATGCCAAGGAGTTCACCCTCCAGGATGTGGATGGCGCGGTCTCCGAGGGCTTCACGGTGACCGATACCGGCGAGGTGAGCCACCCGGATGCCAAGAAGGCACAGGCGGCCGCCGACCATCAGCGCCGGATTCAG…	1872	448	MAB_0252	254052-255923	+
	GATGATCGGCGATATCAAGCCGGGCG	ATGCGCCCGACCATCAGCCAGCTGCGTGGCTGGAATCTGGACGCACTGGGTAAGGCGGCCGATGCGGCGCGCGACAATGCGCGGACCCTGGATGCCTCGCTGGACTCTTGCGACAGGGTGTTCAATGACGCCTCCGGCTGGTATGGCAAGACGCACGACGCGGCGAAGATCAAGGTAGATCAGGAACTCGATCACGGTCGTGAGATCCGGAACGTCCTGAACCGCATCTCCGATGATGCCGAGGACGCAGCACGAACGCTCAAGCATGCCAAGGAGTTCACCCTCCAGGATGTGGATGGCGCGGTCTCCGAGGGCTTCACGGTGACCGATACCGGCGAGGTGAGCCACCCGGATGCCAAGAAGGCACAGGCGGCCGCCGACCATCAGCGCCGGATTCAG…	1872	902	MAB_0252	254052-255923	+
	CTCGATGACATGTACGGCAAGAAGCT	ATGCGCCCGACCATCAGCCAGCTGCGTGGCTGGAATCTGGACGCACTGGGTAAGGCGGCCGATGCGGCGCGCGACAATGCGCGGACCCTGGATGCCTCGCTGGACTCTTGCGACAGGGTGTTCAATGACGCCTCCGGCTGGTATGGCAAGACGCACGACGCGGCGAAGATCAAGGTAGATCAGGAACTCGATCACGGTCGTGAGATCCGGAACGTCCTGAACCGCATCTCCGATGATGCCGAGGACGCAGCACGAACGCTCAAGCATGCCAAGGAGTTCACCCTCCAGGATGTGGATGGCGCGGTCTCCGAGGGCTTCACGGTGACCGATACCGGCGAGGTGAGCCACCCGGATGCCAAGAAGGCACAGGCGGCCGCCGACCATCAGCGCCGGATTCAG…	1872	435	MAB_0252	254052-255923	+
	ACACCGGTGACATACGTGGGGCACTC	ATGCGCCCGACCATCAGCCAGCTGCGTGGCTGGAATCTGGACGCACTGGGTAAGGCGGCCGATGCGGCGCGCGACAATGCGCGGACCCTGGATGCCTCGCTGGACTCTTGCGACAGGGTGTTCAATGACGCCTCCGGCTGGTATGGCAAGACGCACGACGCGGCGAAGATCAAGGTAGATCAGGAACTCGATCACGGTCGTGAGATCCGGAACGTCCTGAACCGCATCTCCGATGATGCCGAGGACGCAGCACGAACGCTCAAGCATGCCAAGGAGTTCACCCTCCAGGATGTGGATGGCGCGGTCTCCGAGGGCTTCACGGTGACCGATACCGGCGAGGTGAGCCACCCGGATGCCAAGAAGGCACAGGCGGCCGCCGACCATCAGCGCCGGATTCAG…	1872	1170	MAB_0252	254052-255923	+
	CCCATCTTCTTGTACCTGGGCGGCGA	ATGCGCCCGACCATCAGCCAGCTGCGTGGCTGGAATCTGGACGCACTGGGTAAGGCGGCCGATGCGGCGCGCGACAATGCGCGGACCCTGGATGCCTCGCTGGACTCTTGCGACAGGGTGTTCAATGACGCCTCCGGCTGGTATGGCAAGACGCACGACGCGGCGAAGATCAAGGTAGATCAGGAACTCGATCACGGTCGTGAGATCCGGAACGTCCTGAACCGCATCTCCGATGATGCCGAGGACGCAGCACGAACGCTCAAGCATGCCAAGGAGTTCACCCTCCAGGATGTGGATGGCGCGGTCTCCGAGGGCTTCACGGTGACCGATACCGGCGAGGTGAGCCACCCGGATGCCAAGAAGGCACAGGCGGCCGCCGACCATCAGCGCCGGATTCAG…	1872	1029	MAB_0252	254052-255923	+
	GGCGCCCGCGCCTACACCACCGCCGG	ATGAAGCCGCTGACAACGATTGTGACCATGCTGGTGCTGGCGGCGGCGACCGCATGCCAAGGCCCGGGCACCGGGCCCGCGAAGACGACAAGTGAGGACACGATGCAACCCATCACGTTGACGGTCACCGAAGCCGCGCGCATCACTGCTGGTTACGTTTCGCTGGTTTCCGGCCAAGAGGTGGACCCCAGTCCCGATGGTGTCGAGAAGGTCGGTTGCCGTACCAACAAGGAATCCTTGATGAGCGAGGGGCCGCCGTGGAAGGTGCGTCGACAGTGGTGGGTGGACCACCCTCCGCGGGAATTGATCAGCGGTGCCATGGGCCGGTTGGAATCTCTTGCCGCACAGGGATTTGAGCGTCAGCCATGGACCCGGCCGGACCCGGAACCGTTGGACACC…	513	444	MAB_0253	255920-256432	+
	TACGCGGAGAGCTATACGCGTTTTCA	ATGGGCGTCATCTACCTGGTCCGGCATGGTCAGGCTGCCAACTACTCGAGCAGTCCCGATAGCCCGCTGACCAGCATCGGGCAGCAGCAGGCCGAAAACGTGGCGGCCGAGCTCGCGCGCCGCGGACTCGGAGGCGTGCGGGTCCTGCACGGCGGGATGAAGCGGCAACGGCAGACCGCCGAGGCGATCACGATGACGCTGCGGTCCGAGCCACAACAGGACGACCGCTGGGACGAGTACGACTATAAGGAGATCGTCGGGAACTCCCGGATGCGCCGGCTGGCGTCGATGAACACCGTTAAGAGTCTCGCCAAAGGAAACACCCAGGCCATCCTGGAAGATGGGCTGGCCCAGTGGGCGAGCACCGATTCATCCGGCGAATACGCGGAGAGCTATACG…	672	393	MAB_0254c	256429-257100	-
	GATGAACACCGTTAAGAGTCTCGCCA	ATGGGCGTCATCTACCTGGTCCGGCATGGTCAGGCTGCCAACTACTCGAGCAGTCCCGATAGCCCGCTGACCAGCATCGGGCAGCAGCAGGCCGAAAACGTGGCGGCCGAGCTCGCGCGCCGCGGACTCGGAGGCGTGCGGGTCCTGCACGGCGGGATGAAGCGGCAACGGCAGACCGCCGAGGCGATCACGATGACGCTGCGGTCCGAGCCACAACAGGACGACCGCTGGGACGAGTACGACTATAAGGAGATCGTCGGGAACTCCCGGATGCGCCGGCTGGCGTCGATGAACACCGTTAAGAGTCTCGCCAAAGGAAACACCCAGGCCATCCTGGAAGATGGGCTGGCCCAGTGGGCGAGCACCGATTCATCCGGCGAATACGCGGAGAGCTATACG…	672	299	MAB_0254c	256429-257100	-
	CGAGTACGACTATAAGGAGATCGTCG	ATGGGCGTCATCTACCTGGTCCGGCATGGTCAGGCTGCCAACTACTCGAGCAGTCCCGATAGCCCGCTGACCAGCATCGGGCAGCAGCAGGCCGAAAACGTGGCGGCCGAGCTCGCGCGCCGCGGACTCGGAGGCGTGCGGGTCCTGCACGGCGGGATGAAGCGGCAACGGCAGACCGCCGAGGCGATCACGATGACGCTGCGGTCCGAGCCACAACAGGACGACCGCTGGGACGAGTACGACTATAAGGAGATCGTCGGGAACTCCCGGATGCGCCGGCTGGCGTCGATGAACACCGTTAAGAGTCTCGCCAAAGGAAACACCCAGGCCATCCTGGAAGATGGGCTGGCCCAGTGGGCGAGCACCGATTCATCCGGCGAATACGCGGAGAGCTATACG…	672	245	MAB_0254c	256429-257100	-
	CGCGGAGAGCTATACGCGTTTTCAGC	ATGGGCGTCATCTACCTGGTCCGGCATGGTCAGGCTGCCAACTACTCGAGCAGTCCCGATAGCCCGCTGACCAGCATCGGGCAGCAGCAGGCCGAAAACGTGGCGGCCGAGCTCGCGCGCCGCGGACTCGGAGGCGTGCGGGTCCTGCACGGCGGGATGAAGCGGCAACGGCAGACCGCCGAGGCGATCACGATGACGCTGCGGTCCGAGCCACAACAGGACGACCGCTGGGACGAGTACGACTATAAGGAGATCGTCGGGAACTCCCGGATGCGCCGGCTGGCGTCGATGAACACCGTTAAGAGTCTCGCCAAAGGAAACACCCAGGCCATCCTGGAAGATGGGCTGGCCCAGTGGGCGAGCACCGATTCATCCGGCGAATACGCGGAGAGCTATACG…	672	395	MAB_0254c	256429-257100	-
	GCAAACCGTTGGTAAACCTGGGCGGT	ATGGACTTCGCCCCGTCTGCCCGCGCCGCCGAATTGATCGCCGCCGTCCGAGAGTTCATCGACGCAGAGGTCATGCCGGTAGAACGTGCGGTGTTGGCCCACCATGACGAGCTGCTGGGTGCACGCGCGGGTACGACCGCCGAACTGTGGCACGTGCCCCCCGAGCTGGATTCACTCAAGGCGAAAGCGCGTGCTGCCGGATTGTGGAATCTGTTTCTGCCCGATCCCGAATTGGGTGGCGGGCTATCCAACTCCGAATACGCGCCGCTGGCCGAACAGATGGGTCGTTCGCTGTTCGCGCCCACGGTATTCAACTGCAACGCACCTGATTCCGGAAACATGGAGGTACTGCACCGATACGGCAGTCAGGAGCAGAAAGAGGTATGGCTCGAACCACTG…	1236	901	MAB_0255	257385-258620	+
	TGCACGCGCGGGTACGACCGCCGAAC	ATGGACTTCGCCCCGTCTGCCCGCGCCGCCGAATTGATCGCCGCCGTCCGAGAGTTCATCGACGCAGAGGTCATGCCGGTAGAACGTGCGGTGTTGGCCCACCATGACGAGCTGCTGGGTGCACGCGCGGGTACGACCGCCGAACTGTGGCACGTGCCCCCCGAGCTGGATTCACTCAAGGCGAAAGCGCGTGCTGCCGGATTGTGGAATCTGTTTCTGCCCGATCCCGAATTGGGTGGCGGGCTATCCAACTCCGAATACGCGCCGCTGGCCGAACAGATGGGTCGTTCGCTGTTCGCGCCCACGGTATTCAACTGCAACGCACCTGATTCCGGAAACATGGAGGTACTGCACCGATACGGCAGTCAGGAGCAGAAAGAGGTATGGCTCGAACCACTG…	1236	131	MAB_0255	257385-258620	+
	GGGTTCTACCTCTACAAGTCCGCGCC	ATGACGGCGCTGCCCCGGCGTGGAAGAGCCCTGGCGCTTGTCCGGAAGACCCTCAAGGACAAGCCCGTACCGCTGGCTGACGCGAGACATTTCCCGGATGCCGAGGTCGTCACCATGTTGCGGATGCTCGGTATCGCAATGCTTGAGGTGGGACAACCCACCAACCTGGTGCTGGCCAAATTGCATGACATCGCACCGCAATACACCGACAAGGAGTTACGCGCCGTCGTGCTGCCGACGGTGCTGATCATCCAGATCGACGGTGTCACCGGACAGCTCGAAGTCGAGGAATCCACCCGTAACACGGCGCAGTTGGATCAAGCCGGCCACATCGACGCCATCGCAGACATGGCCGTCGTGGGTGCCATCGCCCCGGCCGATGCAATCGCGCGGATCTAC…	1302	921	MAB_0256c	258610-259911	-
	ACACGTGAACCGTATTACCAACGACA	ATGAGTGATAAGTATCCCGTCATCGTTTGGGGCACAGGAGTTGTCGGCAAGCTGGTAATCCGCGAATTACTGGACCATCCGGTCTTCGAGCTGGCGGCGGTACTGGTCCACGATCCGGCCAAGGACGGGGTGGACGTCGGAACCCTGGTTGGCAGTCACCCAACCGGGCTGGCCGCCACCACCGATATCGATGCCGCGCTGGGCACCGAGGGCACTGTCGCGTACTTCGGCCCGACCGCGCAGTACGCGTTGGAGAACATCGACAACATGTCCCGCGCATTACGCAGCGGGCATAACATCGTCTCCACCGCCATGACACCGTGGGTGTACCCGCAGGTCTGTCCGCCCGAGATGCTCGCCGACATCCAGCACGCGTGCGAGGCGGGGCAGACCTCCTGC…	1083	818	MAB_0258c	260416-261498	-
	CCGTCGCCGAGCTATACGCGCAGATA	ATGCGCAGGGCCGCACAACTGCTCGTTGCCGTCATGGCGGCGATTTTCTTCAGCGGCTGCGGCAGCGCCAATCCCCTGGGCGGAGGCCCCCTTTCGGGTAATCTGAATACGCTGATCGTCGGCTCCGCGGACTTCCCCGAATCGAAGACCGTCGCCGAGCTATACGCGCAGATACTGCAGATCAACGGCTTTGACGTCACCAGGCAGTTGGGTATCGGTAGCCGTGAAACGTATATCCCGGCGGTCAAGGACCATTCGATCGACCTCATTGCCGACTACACCGGAAATCTACTGCGCTACTTTGACCCGGAGGCCACCGCTACCAAGCCCGATGAAGTCGAGCTCGCGCTGCTACGCAAGCTCGACGGCGATCTGGACATCTTGTCGCCCTCGCCGGCC…	933	160	MAB_0261	263053-263985	+
	AGCCGTGAAACGTATATCCCGGCGGT	ATGCGCAGGGCCGCACAACTGCTCGTTGCCGTCATGGCGGCGATTTTCTTCAGCGGCTGCGGCAGCGCCAATCCCCTGGGCGGAGGCCCCCTTTCGGGTAATCTGAATACGCTGATCGTCGGCTCCGCGGACTTCCCCGAATCGAAGACCGTCGCCGAGCTATACGCGCAGATACTGCAGATCAACGGCTTTGACGTCACCAGGCAGTTGGGTATCGGTAGCCGTGAAACGTATATCCCGGCGGTCAAGGACCATTCGATCGACCTCATTGCCGACTACACCGGAAATCTACTGCGCTACTTTGACCCGGAGGCCACCGCTACCAAGCCCGATGAAGTCGAGCTCGCGCTGCTACGCAAGCTCGACGGCGATCTGGACATCTTGTCGCCCTCGCCGGCC…	933	231	MAB_0261	263053-263985	+
	GTGCTACAGCAATACGACGAGCCCGA	TTGATTACCTTCGAAAACGTCACCAAGCAGTACCCGGACGGGACCACTGCGGTCGACGATCTCAACATGCATGTGGACAAGGGATCGTTCACTGTGTTCGTGGGGCCGTCGGGATGCGGCAAGACCACGTCGATGCGGATGATCAACAGGATGACCGATCTCACCTCGGGACTGCTGACCGTCGATGGGGCGGATGTCCGGACAGTGGACCCGGTCAAGCTGCGGCTGGGCATCGGATACGTCATTCAGAACGCCGGTCTGATGCCCCACCAGCGGGTGATCGACAACGTGGCCACCGTGCCGGTGCTGCGCGGTGAATCTCGGCGCGCCGCGCGGAAAACCGCGCTCGAAGTGCTGGAGCGTGTGGGGCTCGATCCGAAGTTGGCGACCAGGTATCCC…	1107	651	MAB_0262	263990-265096	+
	GGGCTCGGCCGGTATCTCATCGACGG	GTGAATTTTCTCTCCAACGCACTCGGCTACATATTCACCGCCTCCCATTGGGCGGGCAGTAGCGGCTTGGGTGTGCGGATCGGCGAGCACCTGGAGTACACGGCGCTCGCGGTGCTGGCCGCTGTCGTGATCGCGGTGCCGCTGGGTTTGTTCATCGGGCACACCGGTCGCGGCATCTTCCTGGTGGTGAGCGCGGTGAACGCGCTGCGGGCACTGCCGACGCTGGGCATGTTGCTGTTGGGTGTGCTGCTGTGGGGGCTGGGCCTGGTGCCGCCGACCGTTGCGTTGCTGCTGCTGGGTGTGCCACCGCTGTTGGCGGGCACCTACTCGGGCATCGCGAACGTGGACCGCACGGTAGTGGAGGCGGCGCGCGCCATGGGGATGACCGAACGTCAGGTG…	753	522	MAB_0264	265748-266500	+
	GGACACGCCGTGTACGCGGATAGCGG	GTGAATTTTCTCTCCAACGCACTCGGCTACATATTCACCGCCTCCCATTGGGCGGGCAGTAGCGGCTTGGGTGTGCGGATCGGCGAGCACCTGGAGTACACGGCGCTCGCGGTGCTGGCCGCTGTCGTGATCGCGGTGCCGCTGGGTTTGTTCATCGGGCACACCGGTCGCGGCATCTTCCTGGTGGTGAGCGCGGTGAACGCGCTGCGGGCACTGCCGACGCTGGGCATGTTGCTGTTGGGTGTGCTGCTGTGGGGGCTGGGCCTGGTGCCGCCGACCGTTGCGTTGCTGCTGCTGGGTGTGCCACCGCTGTTGGCGGGCACCTACTCGGGCATCGCGAACGTGGACCGCACGGTAGTGGAGGCGGCGCGCGCCATGGGGATGACCGAACGTCAGGTG…	753	702	MAB_0264	265748-266500	+
	ACGGTAGCGGCCTACGCCAGCCTGGG	GTGAATTTTCTCTCCAACGCACTCGGCTACATATTCACCGCCTCCCATTGGGCGGGCAGTAGCGGCTTGGGTGTGCGGATCGGCGAGCACCTGGAGTACACGGCGCTCGCGGTGCTGGCCGCTGTCGTGATCGCGGTGCCGCTGGGTTTGTTCATCGGGCACACCGGTCGCGGCATCTTCCTGGTGGTGAGCGCGGTGAACGCGCTGCGGGCACTGCCGACGCTGGGCATGTTGCTGTTGGGTGTGCTGCTGTGGGGGCTGGGCCTGGTGCCGCCGACCGTTGCGTTGCTGCTGCTGGGTGTGCCACCGCTGTTGGCGGGCACCTACTCGGGCATCGCGAACGTGGACCGCACGGTAGTGGAGGCGGCGCGCGCCATGGGGATGACCGAACGTCAGGTG…	753	495	MAB_0264	265748-266500	+
	CCCGCCCCCACCTACCACTGGTGCCC	ATGAAAATTCTCGTGGGAATCGCAGCATCCGCGGCCATTGCGGCCGGCGGACTCAGCCTGGCCGCCAGCGCCAACGCGGCGCCGGCGCTCCCCGCCCCCACCTACCACTGGTGCCCCGGCGAGTTCTGGAATCCGATCTGGGGATTCAACTGGGAATTCGGCGAGTGCCACGACGACTGGCATCGCGACCGTGACGGCGACTGGCACGACCGCGACTGGCACGGCGATCGCGGCGACTGGCATGACCATGATCGCGGCGGCGACTGGCGCGGCCATGACCGCGACTGGCGGCCCTAG	297	102	MAB_0270c	269735-270031	-
	AGGCTGCATACTTATCTGATCGCGGG	ATGATTCCTGAGCTAACGGCTGATGGGCACCTACCGCCGGGACGGTATCGCGTCACCCTGGAAGCTATTCGAGACCGCTTTGTCGCTCATGAAGACTTTGCGGGAAGCAGCAGTCGAGCGAGGCTGTTTGGCGGACTCGTCGAGTACCTCATCGCTTGGGAGGACGTTCAAGCGATGACATCCGCTAACGGTCGGATTCTTAAGTCGCTGTGGCTCGCTGGGAGCTTCACATCAAGTGTCGTTGATCCACGTGACGTCGACGCGACGCCGATAGTGAACGGTGTGGTTGCTGATTCCGTGGTGGGCCGTCCAGGGTCTAAAGGCATCAAGCGGCTGATACAGCACCGCGACTCCATCAAGGCGCGGTATGGGGTTGAGATATTCCCCGTGAGATGGCAT…	573	457	MAB_0271	270714-271286	+
	GGACTCGTCGAGTACCTCATCGCTTG	ATGATTCCTGAGCTAACGGCTGATGGGCACCTACCGCCGGGACGGTATCGCGTCACCCTGGAAGCTATTCGAGACCGCTTTGTCGCTCATGAAGACTTTGCGGGAAGCAGCAGTCGAGCGAGGCTGTTTGGCGGACTCGTCGAGTACCTCATCGCTTGGGAGGACGTTCAAGCGATGACATCCGCTAACGGTCGGATTCTTAAGTCGCTGTGGCTCGCTGGGAGCTTCACATCAAGTGTCGTTGATCCACGTGACGTCGACGCGACGCCGATAGTGAACGGTGTGGTTGCTGATTCCGTGGTGGGCCGTCCAGGGTCTAAAGGCATCAAGCGGCTGATACAGCACCGCGACTCCATCAAGGCGCGGTATGGGGTTGAGATATTCCCCGTGAGATGGCAT…	573	144	MAB_0271	270714-271286	+
	CTGATGGGCACCTACCGCCGGGACGG	ATGATTCCTGAGCTAACGGCTGATGGGCACCTACCGCCGGGACGGTATCGCGTCACCCTGGAAGCTATTCGAGACCGCTTTGTCGCTCATGAAGACTTTGCGGGAAGCAGCAGTCGAGCGAGGCTGTTTGGCGGACTCGTCGAGTACCTCATCGCTTGGGAGGACGTTCAAGCGATGACATCCGCTAACGGTCGGATTCTTAAGTCGCTGTGGCTCGCTGGGAGCTTCACATCAAGTGTCGTTGATCCACGTGACGTCGACGCGACGCCGATAGTGAACGGTGTGGTTGCTGATTCCGTGGTGGGCCGTCCAGGGTCTAAAGGCATCAAGCGGCTGATACAGCACCGCGACTCCATCAAGGCGCGGTATGGGGTTGAGATATTCCCCGTGAGATGGCAT…	573	31	MAB_0271	270714-271286	+
	GACGAGGCTGCATACTTATCTGATCG	ATGATTCCTGAGCTAACGGCTGATGGGCACCTACCGCCGGGACGGTATCGCGTCACCCTGGAAGCTATTCGAGACCGCTTTGTCGCTCATGAAGACTTTGCGGGAAGCAGCAGTCGAGCGAGGCTGTTTGGCGGACTCGTCGAGTACCTCATCGCTTGGGAGGACGTTCAAGCGATGACATCCGCTAACGGTCGGATTCTTAAGTCGCTGTGGCTCGCTGGGAGCTTCACATCAAGTGTCGTTGATCCACGTGACGTCGACGCGACGCCGATAGTGAACGGTGTGGTTGCTGATTCCGTGGTGGGCCGTCCAGGGTCTAAAGGCATCAAGCGGCTGATACAGCACCGCGACTCCATCAAGGCGCGGTATGGGGTTGAGATATTCCCCGTGAGATGGCAT…	573	453	MAB_0271	270714-271286	+
	CCCGCGTCGAGTTACCTACGTGCGTC	ATGAGTTTGCGCGATCGGTTTCCGGAGATCGCTGCGCGGTACAGCCGCGATCCCGAACTCGATGGAGTCGACGGCGAGCCCGCGTCGAGTTACCTACGTGCGTCCTTTCTTGAGGGTGTGCGGAGGTTCTCTCCCGACGCCCGTCTGGATGCCTTTGCGAACATCCATCTCAGTGGGCCGTCTTTCGATAATGGAATATTTGAGCGAAATGCCGCTGACATATTTGTACGGCTGCAGAACGAGATTGATTCCATAACTGATGAGTCGGACCGTGCAGGTGTCCAGATCGGATTCCGGCGAATTGGCAAGGGCAGCGTTGTCATGCACTTGGACCCCGTCCCGCCTGAGATGGCCTCCGATGACCAGCTTCCGATGAGCACGCCTCCGCAGTTGGAGTCT…	888	90	MAB_0272	271283-272170	+
	CGGCAGCCGACCTAAGGTTGAGAATC	ATGAGTTTGCGCGATCGGTTTCCGGAGATCGCTGCGCGGTACAGCCGCGATCCCGAACTCGATGGAGTCGACGGCGAGCCCGCGTCGAGTTACCTACGTGCGTCCTTTCTTGAGGGTGTGCGGAGGTTCTCTCCCGACGCCCGTCTGGATGCCTTTGCGAACATCCATCTCAGTGGGCCGTCTTTCGATAATGGAATATTTGAGCGAAATGCCGCTGACATATTTGTACGGCTGCAGAACGAGATTGATTCCATAACTGATGAGTCGGACCGTGCAGGTGTCCAGATCGGATTCCGGCGAATTGGCAAGGGCAGCGTTGTCATGCACTTGGACCCCGTCCCGCCTGAGATGGCCTCCGATGACCAGCTTCCGATGAGCACGCCTCCGCAGTTGGAGTCT…	888	827	MAB_0272	271283-272170	+
	GGACCTGCGTGATATGGACCAGCCGT	ATGACATCGACGTCTGATCTTTTCGCGCTGGAGCATGGGACCACCACGCAGGAAGCGCTGACCTTCTTCGACAATCTGGAGCCCATCCGAGCCGAGGAATTGATCGGTCAACGATGGCACGGCGGCGAGGTGCCCACCGGGCATTCGATGGACGGCATCCTGACGGTGTCGGGCTGGTACGGCAAGCAGTTCGACGATGTGGACCACGTGCATCCGTTGCTCTTCAGCGATGGCGGGGGCGATATTTTCGCGGTCGATCCGATGCTGGCGCCGATGGGACTGGCGGGCCGGATCAGCGGACTGACCGAGTCCCCGATGGTCAAGCGGACGTCGCCGACTGCACTATCCGCACTCAAGCCACTGATCAGAACCACCAAACACCGCGCCCGGCTGCGCAAT…	552	512	MAB_0274c	272701-273252	-
	ATGGACCAGCCGTACTTCTTCACGTT	ATGACATCGACGTCTGATCTTTTCGCGCTGGAGCATGGGACCACCACGCAGGAAGCGCTGACCTTCTTCGACAATCTGGAGCCCATCCGAGCCGAGGAATTGATCGGTCAACGATGGCACGGCGGCGAGGTGCCCACCGGGCATTCGATGGACGGCATCCTGACGGTGTCGGGCTGGTACGGCAAGCAGTTCGACGATGTGGACCACGTGCATCCGTTGCTCTTCAGCGATGGCGGGGGCGATATTTTCGCGGTCGATCCGATGCTGGCGCCGATGGGACTGGCGGGCCGGATCAGCGGACTGACCGAGTCCCCGATGGTCAAGCGGACGTCGCCGACTGCACTATCCGCACTCAAGCCACTGATCAGAACCACCAAACACCGCGCCCGGCTGCGCAAT…	552	525	MAB_0274c	272701-273252	-
	GCCTACCACCTGTATCTGCAACCGGG	ATGACTGACCCGTATTTCTCCATTGACGCCACCTTGTCCGGAACCGCGGGCCGGGCCGGAGTCATCCACACCCCGCACGGCGACATCCAGACCCCGGCGTTCATCGCGGTCGGCACCAAGGCCACCGTCAAGGCGGTGCTGCCGGAAACCATGGCCGCACTCGGCGCCCAGGCGGTGCTCGCCAACGCCTACCACCTGTATCTGCAACCGGGCCCCGACATCGTCGACGAGGCCGGCGGACTGGGTGCCTTCATGAACTGGCCCGGGCCGACGTTCACCGACAGTGGCGGCTTCCAGGTGCTCTCGCTGGGCTCCGGGGTGCGCAAGGTGATGGCGATGGACGTCAACAGAGCCAGGGCCGACGATGTCACGGTCGCCGGTAAGGACAAGTTGGCTCAT…	1221	198	MAB_0275	273306-274526	+
	CTCGCCCGCATCTACATCTCTGTCAT	GTGTTTCGTGCCATCGTGCTTGCGCTTCTGGCGCTTGTGGCGGTAGCCGGATGTGCGGCCCCAACACAGGAGCCGCTGCGGGTCGGCACCGAGGGCGTGTACGCGCCGTTCAGCTTCCACGACGGGCACACCGGCGAGCTGACGGGTTACGACGTGGACGTGGCCCGCGCCGTCGGCGAGAAGCTGGGTCGCCCCGTGGAATTCGTCGAGATTCCCTGGGATGCGATCTTCGCCGGATTGGACGCAGAACGGTTCGACGTCGTCGCCAACCAAGTCACGATCACCCCGGCGCGCAAGGCAAAGTACGACATTTCCACACCGTACGCAGTGGGCGAGGGTGTGATCGTGACGCGGGCCGACGACAACAGCATTCACAGCCTGTCCGATGTACGGGGCAAG…	1446	954	MAB_0277c	275879-277324	-
	GCCGGCGTCTACTACTGGATTGTCTG	GTGTTTCGTGCCATCGTGCTTGCGCTTCTGGCGCTTGTGGCGGTAGCCGGATGTGCGGCCCCAACACAGGAGCCGCTGCGGGTCGGCACCGAGGGCGTGTACGCGCCGTTCAGCTTCCACGACGGGCACACCGGCGAGCTGACGGGTTACGACGTGGACGTGGCCCGCGCCGTCGGCGAGAAGCTGGGTCGCCCCGTGGAATTCGTCGAGATTCCCTGGGATGCGATCTTCGCCGGATTGGACGCAGAACGGTTCGACGTCGTCGCCAACCAAGTCACGATCACCCCGGCGCGCAAGGCAAAGTACGACATTTCCACACCGTACGCAGTGGGCGAGGGTGTGATCGTGACGCGGGCCGACGACAACAGCATTCACAGCCTGTCCGATGTACGGGGCAAG…	1446	1368	MAB_0277c	275879-277324	-
	ACCGCCGGCGTCTACTACTGGATTGT	GTGTTTCGTGCCATCGTGCTTGCGCTTCTGGCGCTTGTGGCGGTAGCCGGATGTGCGGCCCCAACACAGGAGCCGCTGCGGGTCGGCACCGAGGGCGTGTACGCGCCGTTCAGCTTCCACGACGGGCACACCGGCGAGCTGACGGGTTACGACGTGGACGTGGCCCGCGCCGTCGGCGAGAAGCTGGGTCGCCCCGTGGAATTCGTCGAGATTCCCTGGGATGCGATCTTCGCCGGATTGGACGCAGAACGGTTCGACGTCGTCGCCAACCAAGTCACGATCACCCCGGCGCGCAAGGCAAAGTACGACATTTCCACACCGTACGCAGTGGGCGAGGGTGTGATCGTGACGCGGGCCGACGACAACAGCATTCACAGCCTGTCCGATGTACGGGGCAAG…	1446	1365	MAB_0277c	275879-277324	-
	AGCATCGCCGTCTATGCCTACCTGGC	GTGTTTCGTGCCATCGTGCTTGCGCTTCTGGCGCTTGTGGCGGTAGCCGGATGTGCGGCCCCAACACAGGAGCCGCTGCGGGTCGGCACCGAGGGCGTGTACGCGCCGTTCAGCTTCCACGACGGGCACACCGGCGAGCTGACGGGTTACGACGTGGACGTGGCCCGCGCCGTCGGCGAGAAGCTGGGTCGCCCCGTGGAATTCGTCGAGATTCCCTGGGATGCGATCTTCGCCGGATTGGACGCAGAACGGTTCGACGTCGTCGCCAACCAAGTCACGATCACCCCGGCGCGCAAGGCAAAGTACGACATTTCCACACCGTACGCAGTGGGCGAGGGTGTGATCGTGACGCGGGCCGACGACAACAGCATTCACAGCCTGTCCGATGTACGGGGCAAG…	1446	546	MAB_0277c	275879-277324	-
	CGCGCCCCCGCCTACGACGAGGTGAT	GTGACCGGGGCAGGACGTTTCGCGCCGAGCCCGTCGGGCGATCTGCACATAGGAAATCTGCGGACGGCGCTGTTGGCGTGGCTGCTCGCGCACTCGACGGGCCGCCGATTCCTGATGCGAGTGGAGGATCTGGATACCCGCACCAGCTCTGCGGTGGCGCAGCGCCAGCTGGCCGACCTCGCCGCGATCGGAGTGCGGTGGGAGCTGCCCGTGGTGTGGCAGTCCGACCGCGCCCCCGCCTACGACGAGGTGATAGCCTCGTTGGCCTCTCGCCACCTCCTCTACGAATGCTATTGCAGCAGAAAAGATATCGCGCAGGCGCCGACTGCCCCGCATGCGCCACCCGGCGCCTATCCGGGCACGTGCCGCGACCTGTCGGAATCCGAACGTGCGCAGCGC…	876	240	MAB_0278c	277369-278244	-
	CTGCACGGTGAATACACGGGCCTGGT	GTGACCGGGGCAGGACGTTTCGCGCCGAGCCCGTCGGGCGATCTGCACATAGGAAATCTGCGGACGGCGCTGTTGGCGTGGCTGCTCGCGCACTCGACGGGCCGCCGATTCCTGATGCGAGTGGAGGATCTGGATACCCGCACCAGCTCTGCGGTGGCGCAGCGCCAGCTGGCCGACCTCGCCGCGATCGGAGTGCGGTGGGAGCTGCCCGTGGTGTGGCAGTCCGACCGCGCCCCCGCCTACGACGAGGTGATAGCCTCGTTGGCCTCTCGCCACCTCCTCTACGAATGCTATTGCAGCAGAAAAGATATCGCGCAGGCGCCGACTGCCCCGCATGCGCCACCCGGCGCCTATCCGGGCACGTGCCGCGACCTGTCGGAATCCGAACGTGCGCAGCGC…	876	486	MAB_0278c	277369-278244	-
	CCGGCGCCTACCTATGCCCATGTGCC	GTGACCGGGGCAGGACGTTTCGCGCCGAGCCCGTCGGGCGATCTGCACATAGGAAATCTGCGGACGGCGCTGTTGGCGTGGCTGCTCGCGCACTCGACGGGCCGCCGATTCCTGATGCGAGTGGAGGATCTGGATACCCGCACCAGCTCTGCGGTGGCGCAGCGCCAGCTGGCCGACCTCGCCGCGATCGGAGTGCGGTGGGAGCTGCCCGTGGTGTGGCAGTCCGACCGCGCCCCCGCCTACGACGAGGTGATAGCCTCGTTGGCCTCTCGCCACCTCCTCTACGAATGCTATTGCAGCAGAAAAGATATCGCGCAGGCGCCGACTGCCCCGCATGCGCCACCCGGCGCCTATCCGGGCACGTGCCGCGACCTGTCGGAATCCGAACGTGCGCAGCGC…	876	669	MAB_0278c	277369-278244	-
	TGCTCGCCGAACTACCGCCACGGTGT	ATGCTTGCCAAACCTGTCGCAAAAATCCCTGACGGCGCCTCCTACGAACCCAAGTGGGATGGATTCAGGTCGATCGTCTTTCGCGACGGCGACGAGGTGGAGCTGGGTAGCCGCAATGAGAAGCCACTGACCCGGTACTTCCCCGAGTTGGTAGCGGCGGTGCTCGCCGAACTACCGCCACGGTGTGTCGTCGACGGTGAGATCGTGATCGCCACCGAGGCGGGTCTGGATTTCGAGGCGCTGCAACAACGGATCCACCCGGCGGATTCGCGGGTACGGCTGTTGGCCGAGCAGACACCCTCCTCCTTCATCGCATTCGACCTGCTCGCCTTGGGCGACGAGGACTACACCGGGCGGCCCTTCAGCGAGCGCCGTGCCGCGCTGACGGAAGCGCTCTCG…	1032	172	MAB_0279c	278241-279272	-
	GGTATCCACGTGTATCTGCGTATCGC	ATGCCCACGCCCGCCGAGGAACTGGATGTCGACGGTATCGCCGTCCGGCTGAGTAACCCTGACAAGGTGTATTTCCCCCGGTTGGGAGCCGACGGTGGCACCAAGCGGCACCTTGCGGAGTACTACCGCACCGTCGCTGTCGGTCCGATGCTGCACGCATTACGGGACCGGCCCGCCCATCTGCAGCGCTTTCCCGACGGCATCGACGGCGAAGAGATCTATCAAAAACGGCTGCCGAAGCACTATCCCGATTATCTGGACAGCTGCGAAGTGACCTTTCCCTCGGGTCGTACCGCCGAGGTGCTGCGGGTGACCAAGCCGGCCGCCATCGTGTGGGCGGCACAGATGGGCACCGTGACATTGCATCCCTGGCAGGTCCGCTATCCCGATCTGGATCAC…	921	549	MAB_0280	279324-280244	+
	CCTGACAAGGTGTATTTCCCCCGGTT	ATGCCCACGCCCGCCGAGGAACTGGATGTCGACGGTATCGCCGTCCGGCTGAGTAACCCTGACAAGGTGTATTTCCCCCGGTTGGGAGCCGACGGTGGCACCAAGCGGCACCTTGCGGAGTACTACCGCACCGTCGCTGTCGGTCCGATGCTGCACGCATTACGGGACCGGCCCGCCCATCTGCAGCGCTTTCCCGACGGCATCGACGGCGAAGAGATCTATCAAAAACGGCTGCCGAAGCACTATCCCGATTATCTGGACAGCTGCGAAGTGACCTTTCCCTCGGGTCGTACCGCCGAGGTGCTGCGGGTGACCAAGCCGGCCGCCATCGTGTGGGCGGCACAGATGGGCACCGTGACATTGCATCCCTGGCAGGTCCGCTATCCCGATCTGGATCAC…	921	69	MAB_0280	279324-280244	+
	GACTTCGAGTCGTACATCACCGGCTG	GTGACGGTCCGCATTATGTCGTGGCGGACGGCCGGGTTCTGGCTGGCGGCCGGCCTTGTGGCTGTGCTGTTACAGCATTGGCTGATACCGCTGAACGCCCCAAACAGCTTCGGGTTGTTCAGCAACGGTGGTGATCTGATGACCTACCGGTTCGGCGGGCTGCGGGTACTGCACCGTGAACTGTTGTATGCCACAGAAATTCCCGACGCGGGATGGTTCACCTACACACCGTTCGCGGCGATGCTCTTCGCGCCATTGGGTTTTGTGACGTTGGGGGCGGCGAAGGTCATCTGGTTTCTGGTGAATCTGGGCGCGCTGTTCATCATCATCTGGCGCTGCTGGCGGGTGCTGGGATTCTCCGCGAATGCTCCCCTGGCCATCGCGTGCGTCGGAATGAAC…	1260	1113	MAB_0281	280352-281611	+
	CGACCAAGTCCCTACGTGCCGGTACC	GTGACGGTCCGCATTATGTCGTGGCGGACGGCCGGGTTCTGGCTGGCGGCCGGCCTTGTGGCTGTGCTGTTACAGCATTGGCTGATACCGCTGAACGCCCCAAACAGCTTCGGGTTGTTCAGCAACGGTGGTGATCTGATGACCTACCGGTTCGGCGGGCTGCGGGTACTGCACCGTGAACTGTTGTATGCCACAGAAATTCCCGACGCGGGATGGTTCACCTACACACCGTTCGCGGCGATGCTCTTCGCGCCATTGGGTTTTGTGACGTTGGGGGCGGCGAAGGTCATCTGGTTTCTGGTGAATCTGGGCGCGCTGTTCATCATCATCTGGCGCTGCTGGCGGGTGCTGGGATTCTCCGCGAATGCTCCCCTGGCCATCGCGTGCGTCGGAATGAAC…	1260	1234	MAB_0281	280352-281611	+
	TCGGCACGGTTGTACTGGGATGGATT	GTGACGGTCCGCATTATGTCGTGGCGGACGGCCGGGTTCTGGCTGGCGGCCGGCCTTGTGGCTGTGCTGTTACAGCATTGGCTGATACCGCTGAACGCCCCAAACAGCTTCGGGTTGTTCAGCAACGGTGGTGATCTGATGACCTACCGGTTCGGCGGGCTGCGGGTACTGCACCGTGAACTGTTGTATGCCACAGAAATTCCCGACGCGGGATGGTTCACCTACACACCGTTCGCGGCGATGCTCTTCGCGCCATTGGGTTTTGTGACGTTGGGGGCGGCGAAGGTCATCTGGTTTCTGGTGAATCTGGGCGCGCTGTTCATCATCATCTGGCGCTGCTGGCGGGTGCTGGGATTCTCCGCGAATGCTCCCCTGGCCATCGCGTGCGTCGGAATGAAC…	1260	640	MAB_0281	280352-281611	+
	CCGAACACCACCTACTGGATGGACGC	ATGAGACGTTGGGCGGCGACCTGTGCCGTCGCACTGTTCACGGTGAGTGGTTGTTCGGTATGGGACAAGGCGGAGTCCACCCCGACGTCCTACACACCGCAACAAACCGGGGCGTCGCCGGTGCGCTATGACTCGGACCCGCTGGAACAGCGGTTTCCCAAGCTGCCGAAGCCGGTGACCGGCGAGTGGGTGCAGGGCTTCTTCAGCGACGAGCCCCTGCCCGGACCGAACACCACCTACTGGATGGACGCGATCATCGAGATGCCGCCGCAGCAGCTGGCGGCGTACGTGGCGCCGTTCCGCGCGAGCATGGTCCTCGCCTCCAGGCCGCGCCTGTGGAAGACACTGGACACCGGCGTGCCGGCCGCTGCGCAATTCGAACGCAGCGACGAACTCGAT…	507	237	MAB_0282	281608-282114	+
	GTCCGCGCGAGGTAAGGACGCGGGCT	ATGAGACGTTGGGCGGCGACCTGTGCCGTCGCACTGTTCACGGTGAGTGGTTGTTCGGTATGGGACAAGGCGGAGTCCACCCCGACGTCCTACACACCGCAACAAACCGGGGCGTCGCCGGTGCGCTATGACTCGGACCCGCTGGAACAGCGGTTTCCCAAGCTGCCGAAGCCGGTGACCGGCGAGTGGGTGCAGGGCTTCTTCAGCGACGAGCCCCTGCCCGGACCGAACACCACCTACTGGATGGACGCGATCATCGAGATGCCGCCGCAGCAGCTGGCGGCGTACGTGGCGCCGTTCCGCGCGAGCATGGTCCTCGCCTCCAGGCCGCGCCTGTGGAAGACACTGGACACCGGCGTGCCGGCCGCTGCGCAATTCGAACGCAGCGACGAACTCGAT…	507	491	MAB_0282	281608-282114	+
	CGCGATGGTCACTATGTTCGGCGATC	ATGACACGGGTTGTCCTGATCGTGCTGTGTGCGCTGCAGGTCACCATGCAGCTCTACGTGTGGATCCCGATCCACGACATCGTGTCCGCGTCCTACGGCGGGCAGGACATGACGCCCGCGCTGTCCGCTGCGCTCTTCGGTTATGCGGCAGGCTTTCTGCTGTTCGGTCCCGTCACCGATCGGTTCGGACGGCGGCGTGTGCTACTTGCCGGGGTGGCAGTGATGGCCGTGCTCACCTTTCTGGTGCCCTTTGCCCCGACACCCGTGCTCTCAGGATTGTTCCGGGTAATCCAGGGTTTCGCCGGAGGCGCATTCTCGCCGTCTGCACTGAGCTATCTCGGGGAGGCGCTGCCGCGCCGTGCCGCCACTACCGCGATCGGCGCGGTGTCCACCGCGTAC…	1179	938	MAB_0284c	282881-284059	-
	TCTGCACTGAGCTATCTCGGGGAGGC	ATGACACGGGTTGTCCTGATCGTGCTGTGTGCGCTGCAGGTCACCATGCAGCTCTACGTGTGGATCCCGATCCACGACATCGTGTCCGCGTCCTACGGCGGGCAGGACATGACGCCCGCGCTGTCCGCTGCGCTCTTCGGTTATGCGGCAGGCTTTCTGCTGTTCGGTCCCGTCACCGATCGGTTCGGACGGCGGCGTGTGCTACTTGCCGGGGTGGCAGTGATGGCCGTGCTCACCTTTCTGGTGCCCTTTGCCCCGACACCCGTGCTCTCAGGATTGTTCCGGGTAATCCAGGGTTTCGCCGGAGGCGCATTCTCGCCGTCTGCACTGAGCTATCTCGGGGAGGCGCTGCCGCGCCGTGCCGCCACTACCGCGATCGGCGCGGTGTCCACCGCGTAC…	1179	333	MAB_0284c	282881-284059	-
	CGGTGGTGGACATAAGCACCCAGTCC	ATGACACGGGTTGTCCTGATCGTGCTGTGTGCGCTGCAGGTCACCATGCAGCTCTACGTGTGGATCCCGATCCACGACATCGTGTCCGCGTCCTACGGCGGGCAGGACATGACGCCCGCGCTGTCCGCTGCGCTCTTCGGTTATGCGGCAGGCTTTCTGCTGTTCGGTCCCGTCACCGATCGGTTCGGACGGCGGCGTGTGCTACTTGCCGGGGTGGCAGTGATGGCCGTGCTCACCTTTCTGGTGCCCTTTGCCCCGACACCCGTGCTCTCAGGATTGTTCCGGGTAATCCAGGGTTTCGCCGGAGGCGCATTCTCGCCGTCTGCACTGAGCTATCTCGGGGAGGCGCTGCCGCGCCGTGCCGCCACTACCGCGATCGGCGCGGTGTCCACCGCGTAC…	1179	1150	MAB_0284c	282881-284059	-
	GAGGTGTACGACTACACCGCGGACTG	ATGCGCGCCGCCTATATCCAACAGCGGGGACCAGCCGAAAACATCCGGTATGGAACACTTTCCGAACCTGTCGCCCAGCCAGGCGAGGTCATCGTCCAGGTTGACGCGGTGGCGGTCAATCCGGTCGATACCTTCGTCCGGTCTGGTTCGTACCCGACCGAGATCCCGCTGCCGTTCGTGGTGGGACGCGATCTGGTGGGCCGGGTGGTACACGGTGCCGCGGGGTTTCAGGCCGGCGAAAAGGTCTGGTGCGGCAGCCTCGGGTACGACGGAAGGCAAGGTGCCACAGCAGAATTGGTTGCTGTTCCGGCCGAGAGGCTGTACCGGCTGCCTGTGCAGGTAGATCCATTGGCGGCCGTGGCGGTGCTTCATCCCGCCTCGACCGCGTATCTGGCGACC…	975	573	MAB_0285	284155-285129	+
	GCCTCGGTGAAGTACTTCAGCAGCAC	ATGATCCTGCAGCGCATCGGAAACCGCGGTATCAAACTCGGTACGCTGTTCGAGCGCGCGGCCCGGCGGCACCCTGACAACACCCTGACCCTGGATCATCGGCCGTCGCTGGCCCCTCAGCTGGAGGGCACCGCGACCATCGCCGCGGTGGCGTCCGCCGTCGACGACATCGCGCGGCGGCTGCGGGCCGCCGGAGTTGCTCCCGGTGAAAAGCTGGTCATCCACAAGTCGGACGGTTTCGACATTACCCTGGCGGCATGCGCCGCCGCGCGTGTGGGCGCGATACCAGTGCTGTTGTCTCCCAAGCTCGATGGTTCAACGGTGGCAACGCTGATCGGACGGGTGGGCAACCCTGCGCTGCTGACCGACGCGGCCAAGCTCGACGGCGAACTGGCCGAC…	1566	873	MAB_0287	285782-287347	+
	GCCCGCCTCGTGTACCAGCCTTCGGG	ATGTCCGATCACCAGATTTGCATCATCGGCGCGGGGCCGCGTGGGCTGGCGGTCCTGGAGCGCCTGTGCGCCAATGAACGCCACGCACCCAGCGCGGACCGGATTGTCGTGCATGTGGTGGATCCCTACTCGCCGGGAGCCGGATCGGTGTGGCGCACCGATCAGTCCTGGCACCTGTTGATGAACACTGTCGCATCACAGATCACCGTCTTCACCGACGACAGCGTGGCCATCGACGGGCCCATCGAGCCCGGGCCGACGCTCTATGAATGGGCGCAAAGCCTTGCGTTGCTGGGAGATCCATCGCACAGTGGGCCGCGGGCGATCGAAGAGGCGCGAACATTGCGCCCCAACTCCTATCCGACGCGCGCCCTCTATGGGCACTATCTCAGCGATAGC…	1929	795	MAB_0289	288553-290481	+
	TTCGCCGAGTGCTACCTCAATGCGGC	ATGTCCGATCACCAGATTTGCATCATCGGCGCGGGGCCGCGTGGGCTGGCGGTCCTGGAGCGCCTGTGCGCCAATGAACGCCACGCACCCAGCGCGGACCGGATTGTCGTGCATGTGGTGGATCCCTACTCGCCGGGAGCCGGATCGGTGTGGCGCACCGATCAGTCCTGGCACCTGTTGATGAACACTGTCGCATCACAGATCACCGTCTTCACCGACGACAGCGTGGCCATCGACGGGCCCATCGAGCCCGGGCCGACGCTCTATGAATGGGCGCAAAGCCTTGCGTTGCTGGGAGATCCATCGCACAGTGGGCCGCGGGCGATCGAAGAGGCGCGAACATTGCGCCCCAACTCCTATCCGACGCGCGCCCTCTATGGGCACTATCTCAGCGATAGC…	1929	1068	MAB_0289	288553-290481	+
	TGCTGCGCGACTTACGCAATGAGATC	ATGTCCGATCACCAGATTTGCATCATCGGCGCGGGGCCGCGTGGGCTGGCGGTCCTGGAGCGCCTGTGCGCCAATGAACGCCACGCACCCAGCGCGGACCGGATTGTCGTGCATGTGGTGGATCCCTACTCGCCGGGAGCCGGATCGGTGTGGCGCACCGATCAGTCCTGGCACCTGTTGATGAACACTGTCGCATCACAGATCACCGTCTTCACCGACGACAGCGTGGCCATCGACGGGCCCATCGAGCCCGGGCCGACGCTCTATGAATGGGCGCAAAGCCTTGCGTTGCTGGGAGATCCATCGCACAGTGGGCCGCGGGCGATCGAAGAGGCGCGAACATTGCGCCCCAACTCCTATCCGACGCGCGCCCTCTATGGGCACTATCTCAGCGATAGC…	1929	1297	MAB_0289	288553-290481	+
	GGATATCGGCAGTACGACGGCATTTG	GTGAGCGGTTACGTGGACACCGGGCTGCTGTCTCCGGTCAGCGCGGGGACAGCAGCTGAGGCGGAACTGAGCGATGCGGCGTGGTTACAGGCCATGCTCGACGCAGAGGCCGCGCTGGCCGCTGCCCAGGCGGACATCGGTGTACTGCCGAGGGCGGCGGCAGATGTCATCGCCAGGGCGGCAGCCGGGCACGGCATCGACGTCCGTGCGGTGGCGCTGTCGGCGCGGGAGACGGCCAACCCCGTCGTCGGGCTGATCAAAGAACTGTCCCGCGCCGTGGATGAGATCGAGCCGAGTGCAACAGATTACGTGCATCGCGGATCAACCAGTCAGGATATTCTCGATACCGGCGCGATGATTGTGGCCAAGCGGGTGCTGGGGATCGTCGCGACGGATCTG…	1383	755	MAB_0290	290478-291860	+
	GGCTATGCCACATAAGCGTAATCCGG	GTGAGCGGTTACGTGGACACCGGGCTGCTGTCTCCGGTCAGCGCGGGGACAGCAGCTGAGGCGGAACTGAGCGATGCGGCGTGGTTACAGGCCATGCTCGACGCAGAGGCCGCGCTGGCCGCTGCCCAGGCGGACATCGGTGTACTGCCGAGGGCGGCGGCAGATGTCATCGCCAGGGCGGCAGCCGGGCACGGCATCGACGTCCGTGCGGTGGCGCTGTCGGCGCGGGAGACGGCCAACCCCGTCGTCGGGCTGATCAAAGAACTGTCCCGCGCCGTGGATGAGATCGAGCCGAGTGCAACAGATTACGTGCATCGCGGATCAACCAGTCAGGATATTCTCGATACCGGCGCGATGATTGTGGCCAAGCGGGTGCTGGGGATCGTCGCGACGGATCTG…	1383	884	MAB_0290	290478-291860	+
	GCTGAGCGCATTTATGGTCTCATCGA	TTGACTGACATTCAGGTGGGCGGGGCGCGCGAGGGGGTTCCCAGCGCGGGCCCCTCAGCGCTATCCGTGCTGCGGCTACTCGCGTCGGGGACGGCTCCCGACGTGTTCGAGGCCCGTCTGAAGGAAATGGCACGGGAATCCTCGCCGCCGTGGAGCGCCGCCGACCTGCACCGTGCCCGCGGATACGCTGAGCGCATTTATGGTCTCATCGAAGGGCAAAACCAGCGCGAGGCGCGTCTTTCCAACCTGGTCGGCATCGGCATCGACTTACTCGGCTGCCACGGCCTCGACGAGGCGTCCACGACATTGGTCAAACGCGCACGGATCATGCTCGACGCCGATTTCTCGTTCATCTCGGTGCGCGATGATTCGGAGCCGGAGACGCGGCATCACGTCCGG…	1854	198	MAB_0291	291987-293840	+
	CCAGTTTCGGTGTACCCATTGAAGAT	TTGACTGACATTCAGGTGGGCGGGGCGCGCGAGGGGGTTCCCAGCGCGGGCCCCTCAGCGCTATCCGTGCTGCGGCTACTCGCGTCGGGGACGGCTCCCGACGTGTTCGAGGCCCGTCTGAAGGAAATGGCACGGGAATCCTCGCCGCCGTGGAGCGCCGCCGACCTGCACCGTGCCCGCGGATACGCTGAGCGCATTTATGGTCTCATCGAAGGGCAAAACCAGCGCGAGGCGCGTCTTTCCAACCTGGTCGGCATCGGCATCGACTTACTCGGCTGCCACGGCCTCGACGAGGCGTCCACGACATTGGTCAAACGCGCACGGATCATGCTCGACGCCGATTTCTCGTTCATCTCGGTGCGCGATGATTCGGAGCCGGAGACGCGGCATCACGTCCGG…	1854	1020	MAB_0291	291987-293840	+
	AAGGGTGAGGACTATGTGACCGGCCT	ATGACTTCTGCGACCAAGACCCGGGCCGCGACCGAGCTGTTCGATACGCGCCCGCGTGTCAGTTCGGTCGACGCCATGGCGTCCGTAGCCGCGCACGTATGCCCGGAAGTGCTGCGATCGCTGCCGCGCTGCGATCAGCGCGCCAAGGGTGAGGACTATGTGACCGGCCTGCTGAAGGTGCGCGGGCGTAAGTCGGCACGCAACATGGCGGCCACCATGGGGCAATCGATGGGCCGGGAGGTGAGCGAGCAGAACCTGCATCACTTCGTGAACAGCTCCACCTGGGATTGGTGGGCGGTGCGCCGGGATCTGACGTCGTACCTCACCAGCGCCCACCACCCGGCGGCATGGGTGGTCACGCCGATGCTGATCCCCAAGGCCGGCGTGCACTCGGTGGGT…	1287	156	MAB_0292c	293736-295022	-
	CCACCTGATCAGTATTGCCAAGGTCC	ATGACTTCTGCGACCAAGACCCGGGCCGCGACCGAGCTGTTCGATACGCGCCCGCGTGTCAGTTCGGTCGACGCCATGGCGTCCGTAGCCGCGCACGTATGCCCGGAAGTGCTGCGATCGCTGCCGCGCTGCGATCAGCGCGCCAAGGGTGAGGACTATGTGACCGGCCTGCTGAAGGTGCGCGGGCGTAAGTCGGCACGCAACATGGCGGCCACCATGGGGCAATCGATGGGCCGGGAGGTGAGCGAGCAGAACCTGCATCACTTCGTGAACAGCTCCACCTGGGATTGGTGGGCGGTGCGCCGGGATCTGACGTCGTACCTCACCAGCGCCCACCACCCGGCGGCATGGGTGGTCACGCCGATGCTGATCCCCAAGGCCGGCGTGCACTCGGTGGGT…	1287	884	MAB_0292c	293736-295022	-
	TAGCCGCGCACGTATGCCCGGAAGTG	ATGACTTCTGCGACCAAGACCCGGGCCGCGACCGAGCTGTTCGATACGCGCCCGCGTGTCAGTTCGGTCGACGCCATGGCGTCCGTAGCCGCGCACGTATGCCCGGAAGTGCTGCGATCGCTGCCGCGCTGCGATCAGCGCGCCAAGGGTGAGGACTATGTGACCGGCCTGCTGAAGGTGCGCGGGCGTAAGTCGGCACGCAACATGGCGGCCACCATGGGGCAATCGATGGGCCGGGAGGTGAGCGAGCAGAACCTGCATCACTTCGTGAACAGCTCCACCTGGGATTGGTGGGCGGTGCGCCGGGATCTGACGTCGTACCTCACCAGCGCCCACCACCCGGCGGCATGGGTGGTCACGCCGATGCTGATCCCCAAGGCCGGCGTGCACTCGGTGGGT…	1287	97	MAB_0292c	293736-295022	-
	TATCTGATGGAGTACGCACACCCGGT	GTGATCACCCGGCGGGCGTTGCTAGGAACAACTTTTGCGTTGGCTGGCGCCGCAGTGCTTGCCGGGTGCGGCTCACCGGCCCGCGCCGCGGACCCGCAGGTGTCGGTAACCGGCGGGGCGATCCGCGGGACGACCGCAGGCAAGGTTCACGTGTTCCGCGGCATCCCCTATGCGCAACCGCCGACAGGAGAGAATCGCTTCCGGTCGCCGCGGCCGGTGAATCCGTGGGGAGGCACATTGAACGCCACCCGGTTCGGGTCCGACTTCATACAGCCCGCCGGTGGCGATCCAGCGCGTCAGGAAGACGCGCTGTACGCCAATGTGTGGACACCGTCGGTGGACGGCGGCGCCAAGCTGCCCGTGATCGTCTATATCCATGGCGGCGGCTGGTCCCGGGGT…	1626	1305	MAB_0294	295336-296961	+
	CCCGTGATCGTCTATATCCATGGCGG	GTGATCACCCGGCGGGCGTTGCTAGGAACAACTTTTGCGTTGGCTGGCGCCGCAGTGCTTGCCGGGTGCGGCTCACCGGCCCGCGCCGCGGACCCGCAGGTGTCGGTAACCGGCGGGGCGATCCGCGGGACGACCGCAGGCAAGGTTCACGTGTTCCGCGGCATCCCCTATGCGCAACCGCCGACAGGAGAGAATCGCTTCCGGTCGCCGCGGCCGGTGAATCCGTGGGGAGGCACATTGAACGCCACCCGGTTCGGGTCCGACTTCATACAGCCCGCCGGTGGCGATCCAGCGCGTCAGGAAGACGCGCTGTACGCCAATGTGTGGACACCGTCGGTGGACGGCGGCGCCAAGCTGCCCGTGATCGTCTATATCCATGGCGGCGGCTGGTCCCGGGGT…	1626	369	MAB_0294	295336-296961	+
	GGTCCGACTTCATACAGCCCGCCGGT	GTGATCACCCGGCGGGCGTTGCTAGGAACAACTTTTGCGTTGGCTGGCGCCGCAGTGCTTGCCGGGTGCGGCTCACCGGCCCGCGCCGCGGACCCGCAGGTGTCGGTAACCGGCGGGGCGATCCGCGGGACGACCGCAGGCAAGGTTCACGTGTTCCGCGGCATCCCCTATGCGCAACCGCCGACAGGAGAGAATCGCTTCCGGTCGCCGCGGCCGGTGAATCCGTGGGGAGGCACATTGAACGCCACCCGGTTCGGGTCCGACTTCATACAGCCCGCCGGTGGCGATCCAGCGCGTCAGGAAGACGCGCTGTACGCCAATGTGTGGACACCGTCGGTGGACGGCGGCGCCAAGCTGCCCGTGATCGTCTATATCCATGGCGGCGGCTGGTCCCGGGGT…	1626	268	MAB_0294	295336-296961	+
	AGCCTTCCGGTCTATGACGGTGCCGC	GTGATCACCCGGCGGGCGTTGCTAGGAACAACTTTTGCGTTGGCTGGCGCCGCAGTGCTTGCCGGGTGCGGCTCACCGGCCCGCGCCGCGGACCCGCAGGTGTCGGTAACCGGCGGGGCGATCCGCGGGACGACCGCAGGCAAGGTTCACGTGTTCCGCGGCATCCCCTATGCGCAACCGCCGACAGGAGAGAATCGCTTCCGGTCGCCGCGGCCGGTGAATCCGTGGGGAGGCACATTGAACGCCACCCGGTTCGGGTCCGACTTCATACAGCCCGCCGGTGGCGATCCAGCGCGTCAGGAAGACGCGCTGTACGCCAATGTGTGGACACCGTCGGTGGACGGCGGCGCCAAGCTGCCCGTGATCGTCTATATCCATGGCGGCGGCTGGTCCCGGGGT…	1626	417	MAB_0294	295336-296961	+
	GGACTGGGCACGTACCTTCGATGTCA	ATGGTAGCCGTCGTCACCGGCGCCGGTGGGGGGGTTGGGTCGCGGGTGGTGACCACCCTGGCTCGCCGGCACGAGCGGGTCGTTGCGGTGGACATCGACGAGGTGGCCATCAAGCAACTCGTCGAATACGCCGCCGATGAGGGGCTTGACGTTATCGGGCAGATTCTGGATATCACCGACGACACCGCCGTCGCGGTGGGAGTGTCCGATATCGAGTCGAGAGTGGGACCGATCACCGCGCTGGTCAACGGCGCGGGGGTGTTGAGGACCGGTGCGGCAGTGGAGTTCTCTGACGCGGACTGGGCACGTACCTTCGATGTCAATGTCCGTGCGCCCTTCGTGCTGAGCCGAGAGGTGGCCCGGCGTATGATTCCGCGCCGCGCGGGATCCGTCGTGACG…	759	308	MAB_0296	298153-298911	+
	ACCAAGTGGCGCTACAGCGCATTCCA	ATGACGACCGCCACTCGCGGTATTCCCATGATCGCCGAATATGACTTGCCGACAGTCGACCTGCTGCCGTCTAACACGGCAACCTGGCGGATCGACCCCGACCGGGCCGTGCTGCTCATTCACGATATGCAGCGCTATTTTCTGGAGCCACTTCCGGTTTCCTTGCGCCAGGCATTGGTGCGTAACGTCGCCGCCATCCGTGATCGCAGCGTGGCGGCAGGTATCCCGATCGCCTACACAGCGCAACCCGGCAGCATGACCCAGGAACAGCGGGGCCTGCTCAAGGATTTTTGGGGCCCGGGGATGCGCGTTGACGAGGAGCACCGTCAGATCGTCGATCCCATCGCTCCGGACGCGGGTGACTGGGTGTTCACCAAGTGGCGCTACAGCGCATTCCAC…	636	384	MAB_0297	298915-299550	+
	CTGGGCATGATCTATTGGCCTTGGTG	ATGAGCGATCTGCTGGGGCGCGTGCTGGCCGGAGGCGCCGGACCGTTCGCGCTGCTCTACCGGCCGGAATCCGGTGCGCCCGACACCGTCGACGTCGTGAGCGGTGCGGTGACCGCCGTCGAGCGGATTGCCGACCTGCCGCTTCGAGATGCGCACCCTGGGCATGATCTATTGGCCTTGGTGCCGTATCGGCAAATCGTCGAGCGTGGATTCGTAGCGCCTGACGACGGTGCCCCGCTCTTGGCCCTGGTGATCGAGGAGCAGGAGTCGGCGGCACTGTCCGATGTGCTGGACCGTATCTCCGAACATCCGGTAGTGGTGGGACACAGTGATTTCGATATTGATGACGAGGAGTACGCGCGGCTGGCCTCAGGGATTATTTCCGAGGAGATCGGCCAG…	1857	169	MAB_0298	299547-301403	+
	GCCCATACCGAGTATCTGATTTCGGG	ATGAGCGATCTGCTGGGGCGCGTGCTGGCCGGAGGCGCCGGACCGTTCGCGCTGCTCTACCGGCCGGAATCCGGTGCGCCCGACACCGTCGACGTCGTGAGCGGTGCGGTGACCGCCGTCGAGCGGATTGCCGACCTGCCGCTTCGAGATGCGCACCCTGGGCATGATCTATTGGCCTTGGTGCCGTATCGGCAAATCGTCGAGCGTGGATTCGTAGCGCCTGACGACGGTGCCCCGCTCTTGGCCCTGGTGATCGAGGAGCAGGAGTCGGCGGCACTGTCCGATGTGCTGGACCGTATCTCCGAACATCCGGTAGTGGTGGGACACAGTGATTTCGATATTGATGACGAGGAGTACGCGCGGCTGGCCTCAGGGATTATTTCCGAGGAGATCGGCCAG…	1857	810	MAB_0298	299547-301403	+
	ATCAGTGGCACCTATCGCTATGACGC	ATGAGCGATCTGCTGGGGCGCGTGCTGGCCGGAGGCGCCGGACCGTTCGCGCTGCTCTACCGGCCGGAATCCGGTGCGCCCGACACCGTCGACGTCGTGAGCGGTGCGGTGACCGCCGTCGAGCGGATTGCCGACCTGCCGCTTCGAGATGCGCACCCTGGGCATGATCTATTGGCCTTGGTGCCGTATCGGCAAATCGTCGAGCGTGGATTCGTAGCGCCTGACGACGGTGCCCCGCTCTTGGCCCTGGTGATCGAGGAGCAGGAGTCGGCGGCACTGTCCGATGTGCTGGACCGTATCTCCGAACATCCGGTAGTGGTGGGACACAGTGATTTCGATATTGATGACGAGGAGTACGCGCGGCTGGCCTCAGGGATTATTTCCGAGGAGATCGGCCAG…	1857	624	MAB_0298	299547-301403	+
	GGAAGACACCTTTACGTCGATGATCG	ATGAGCGATCTGCTGGGGCGCGTGCTGGCCGGAGGCGCCGGACCGTTCGCGCTGCTCTACCGGCCGGAATCCGGTGCGCCCGACACCGTCGACGTCGTGAGCGGTGCGGTGACCGCCGTCGAGCGGATTGCCGACCTGCCGCTTCGAGATGCGCACCCTGGGCATGATCTATTGGCCTTGGTGCCGTATCGGCAAATCGTCGAGCGTGGATTCGTAGCGCCTGACGACGGTGCCCCGCTCTTGGCCCTGGTGATCGAGGAGCAGGAGTCGGCGGCACTGTCCGATGTGCTGGACCGTATCTCCGAACATCCGGTAGTGGTGGGACACAGTGATTTCGATATTGATGACGAGGAGTACGCGCGGCTGGCCTCAGGGATTATTTCCGAGGAGATCGGCCAG…	1857	1307	MAB_0298	299547-301403	+
	CGAATCAGGGCGTACAGCGGCAGATC	ATGAGCGATCTGCTGGGGCGCGTGCTGGCCGGAGGCGCCGGACCGTTCGCGCTGCTCTACCGGCCGGAATCCGGTGCGCCCGACACCGTCGACGTCGTGAGCGGTGCGGTGACCGCCGTCGAGCGGATTGCCGACCTGCCGCTTCGAGATGCGCACCCTGGGCATGATCTATTGGCCTTGGTGCCGTATCGGCAAATCGTCGAGCGTGGATTCGTAGCGCCTGACGACGGTGCCCCGCTCTTGGCCCTGGTGATCGAGGAGCAGGAGTCGGCGGCACTGTCCGATGTGCTGGACCGTATCTCCGAACATCCGGTAGTGGTGGGACACAGTGATTTCGATATTGATGACGAGGAGTACGCGCGGCTGGCCTCAGGGATTATTTCCGAGGAGATCGGCCAG…	1857	1588	MAB_0298	299547-301403	+
	GGCCGCCGGTACTACAGCGGGGTAGC	ATGAGCGATCTGCTGGGGCGCGTGCTGGCCGGAGGCGCCGGACCGTTCGCGCTGCTCTACCGGCCGGAATCCGGTGCGCCCGACACCGTCGACGTCGTGAGCGGTGCGGTGACCGCCGTCGAGCGGATTGCCGACCTGCCGCTTCGAGATGCGCACCCTGGGCATGATCTATTGGCCTTGGTGCCGTATCGGCAAATCGTCGAGCGTGGATTCGTAGCGCCTGACGACGGTGCCCCGCTCTTGGCCCTGGTGATCGAGGAGCAGGAGTCGGCGGCACTGTCCGATGTGCTGGACCGTATCTCCGAACATCCGGTAGTGGTGGGACACAGTGATTTCGATATTGATGACGAGGAGTACGCGCGGCTGGCCTCAGGGATTATTTCCGAGGAGATCGGCCAG…	1857	948	MAB_0298	299547-301403	+
	GAACTGGGTATGTATGGCGCCTCGAT	ATGACAAGTGTGCGCATCGACATTCACGCTCACCTGTGGTCCGATGAGTATCTTTCGCTGTTGGACGGCTACGGGCGTCCCGCCACCGATGTCCATCGTGGGCTCGGCGCAGGGGCCACGCGTGACGATCTGGATGGGCGTTTCGAGCTGATGGATGAGGCGGGGGTTGACTTGCAGATCCTCACCGCGACACCGGCATCGCCGCATTTCGAGGATCAGGCGGCGGCGGTGGCGAGCGCCCGTTTTATCAATGACGAGTACGCGAAGCTCTCGAGTGAGTATCCGGGGCGGTTCGGGGCGCTGGCGTCCTTGCCGCTGCCGCATGTGCCGGCTGCACTGGAGGAACTGGCACGGGCTATCGACGAACTGGGTATGTATGGCGCCTCGATCACCACCTCG…	960	375	MAB_0299	301400-302359	+
	CACTCGCTCAGATAGAAGCCGTCGGC	GTGTCGACCGAGAAGAAACCACAGATCCGCGGCGTAAATCTTGAGCGCGCCGTGCTCGCCGCGACACTCGCTCAGATAGAAGCCGTCGGCATCGAACAAACACGGATCGCCGAGATCGCAGCCCGGGCCGGGGTTCATGAGACGTCCATCTACCGGCGCTGGAAAACGCTGCCGAGACTGTTGGCGGACGCGCTGATCATTCACATCGACGCGGACATCCCCATCCCCGACACCGGCTCACTCCGCGAAGACCTGATGAGCCTGGCCCGCGGTTTGGCGCAGTTTCTGGAGACGCCCCATGGTGATGCCCTGATGCGTGGCACCGTCCAGGTAAGCGACGATCCTGAGGTCGCCGAGGCACGCCGCGAATTCTGGAACCGGCGATTGACTGCCGTCGAG…	582	76	MAB_0300c	302356-302937	-
	ACCCTTGGCGGCTACGTACACCTGTG	GTGTCGACCGAGAAGAAACCACAGATCCGCGGCGTAAATCTTGAGCGCGCCGTGCTCGCCGCGACACTCGCTCAGATAGAAGCCGTCGGCATCGAACAAACACGGATCGCCGAGATCGCAGCCCGGGCCGGGGTTCATGAGACGTCCATCTACCGGCGCTGGAAAACGCTGCCGAGACTGTTGGCGGACGCGCTGATCATTCACATCGACGCGGACATCCCCATCCCCGACACCGGCTCACTCCGCGAAGACCTGATGAGCCTGGCCCGCGGTTTGGCGCAGTTTCTGGAGACGCCCCATGGTGATGCCCTGATGCGTGGCACCGTCCAGGTAAGCGACGATCCTGAGGTCGCCGAGGCACGCCGCGAATTCTGGAACCGGCGATTGACTGCCGTCGAG…	582	480	MAB_0300c	302356-302937	-
	GGTGTGTTGGGATATATGCGCGCACC	GTGGACGTCGTCGTTCATCGAGATATTCGCTATGCGCATGCCGCGCGGTTCTGTCCACCCGAGCCGTGTGCTGCCGGTGAACGTGGGCAGGTGGCGGGCATCGCGCCGCAGAATCCGTCGCGCTTGGAGACCGTGATGGGACGTCCTGAGGTGCGACCGATGTCGGAGGACTGTCTCGGGCTGACGATCACCGCGCCGGCCCGGCCGTCGCCGGCGGGCCACCCGGTGCTGGTGTGGTTGCACGGTGGGGCTTATGTGACGGGCAGCGGTTCATGGTCCTGCTATGACGCGAGTCGGCTCGTGGCAGAGACGGGGATTGTTGTCGTCGCGGTCAGTCATCGCTTGGGTGTGTTGGGATATATGCGCGCACCGGGCATTTCCCAGGGCAACCTAGGATTG…	1209	357	MAB_0301	303030-304238	+
	CACGGTGGGGCTTATGTGACGGGCAG	GTGGACGTCGTCGTTCATCGAGATATTCGCTATGCGCATGCCGCGCGGTTCTGTCCACCCGAGCCGTGTGCTGCCGGTGAACGTGGGCAGGTGGCGGGCATCGCGCCGCAGAATCCGTCGCGCTTGGAGACCGTGATGGGACGTCCTGAGGTGCGACCGATGTCGGAGGACTGTCTCGGGCTGACGATCACCGCGCCGGCCCGGCCGTCGCCGGCGGGCCACCCGGTGCTGGTGTGGTTGCACGGTGGGGCTTATGTGACGGGCAGCGGTTCATGGTCCTGCTATGACGCGAGTCGGCTCGTGGCAGAGACGGGGATTGTTGTCGTCGCGGTCAGTCATCGCTTGGGTGTGTTGGGATATATGCGCGCACCGGGCATTTCCCAGGGCAACCTAGGATTG…	1209	252	MAB_0301	303030-304238	+
	TGCACTCGCTGCTACGTGATCGGCTC	ATGAGCAGCGGGCACGCCGAGGTGGTCGGCGGTGGAATTGGTGGCCTCACGGCTGCCACTGCACTGGCGTTGCGGGGATGGACCGTGCGCCTGCATGAGCGCGACACCCGAATCCGGACGGTAGGCGCTGGGATCTATGTGTGGGACAACGGCCTTGAAGCACTTGACACCATTGGGGCGGCGGCAGAGGGGCTTGACGATGCATATGAGGCACCGGCGATCACGGTTCGCGCATCCGATGGCAGACCGTTGTACCGCATTGACGTCAATCAGCCGGGAGGTGCGCGGTGCGTGACATTGTTGCGTGACCGGCTTATCGGCGCGTTGCATGTGGCGGCGGAACATGCGGGCGTCGAGGTGTGTACAGGATCGGCGGCTGTCTCCGCCACTGCGGACGGC…	1128	472	MAB_0302	304263-305390	+
	ACCCCGTCCTATTAGACTGGGAGGCC	GTGGAGGCGGCGGTTGATGCTGTCTGCGCTGAGTCGATCGAGGATTTGATCGCCGGTGAGGCGGCTGCACCCACCCAGGCTGCCACGTCCCCGGATACCTCTGCGAGGCCCACCACATCACCGAATGGGCCCACGACGGCCCCACCGACATCGACAACCTCACCTTCGCCTGCGCACCGCATCACCGTCTCCTCAACCACGGCTGGACCACCCGAAACACCCCAACGGCGCCACCCAATGGATACCCCCACCACAGTTAACGCTGGGGGAGGAAAGGCAGCTGACCCCGTCCTATTAGACTGGGAGGCCGGACCCCGCGCGGCGTCCATCCTGTGA	336	295	MAB_0304	306257-306592	+
	GGTGCCGGCACCTACGAGGTGCTCAA	GTGACGCGCATACTGCCCATCGGCGCGATATCCGCTGCGCTGATCATCGTCTCGGCGTGCACCAGCGTCGTGGAGGGCGAGGCGAAGACAGACGGCTCGCCCGGCCTGCCCAACGGCGACCCGGAAAGTCTGCTCCTACCGCGCGAAGACTTTCCGGCCGGTGCCGGCACCTACGAGGTGCTCAAGCAGCCCGGCGACGATGGCCCCAGCGTGAGCCCGGTTGAGTGCAATATTTTCGTCAATCACGACACCGTGCCCTTCGAGCAGGCCGCCGCGCAATACGAGGATGGAGCCATCCGGGTGGACGTGGTGGTCGGCAAGGGCATCACCGACTCGTTCTCGGCACTGGAAGAAAAGGCCGGGCGGTGCAAGTCCGTCACCCTGGATCTCGACGGAGTT…	657	171	MAB_0306c	307986-308642	-
	CCGCCCGGGTGCTACGAGTTCATTTC	ATGAAGACACCTTGCGTTGATATGAGCACTGCGTTAGCGGTCGGCGCGAGTGTCATCGCGCTCGCATTCACCGCCGCTTGCTCCCGGGAATCCCGGGAGACGCCGAACGATCCGGCGGCATCGTCGTCGAGTTCGCAACAGTCGGCCGAACCGACCGTAAAACTGCCCATCGGCCCGGCGACCGCATTGCTGCTCACCCGGGAAGACTTCCCCGCCGGCAATGGCACGTTCACCATCGAGGACAAGCCCAAGTTGGACCAGGAAAAAACTGGTAAATCCAAGCCGGAGAAGGTCGATCCGCCCGGGTGCTACGAGTTCATTTCCGAGGGCGACGGCGATTACGACAGGGCGCGCGCCAAGTACGACGCCGACACCGTGATGGCGGAGAGCAGCGTCGGG…	735	309	MAB_0307c	308674-309408	-
	TGGTGTTGGATCTACTCAACAAGCAG	ATGAAGACACCTTGCGTTGATATGAGCACTGCGTTAGCGGTCGGCGCGAGTGTCATCGCGCTCGCATTCACCGCCGCTTGCTCCCGGGAATCCCGGGAGACGCCGAACGATCCGGCGGCATCGTCGTCGAGTTCGCAACAGTCGGCCGAACCGACCGTAAAACTGCCCATCGGCCCGGCGACCGCATTGCTGCTCACCCGGGAAGACTTCCCCGCCGGCAATGGCACGTTCACCATCGAGGACAAGCCCAAGTTGGACCAGGAAAAAACTGGTAAATCCAAGCCGGAGAAGGTCGATCCGCCCGGGTGCTACGAGTTCATTTCCGAGGGCGACGGCGATTACGACAGGGCGCGCGCCAAGTACGACGCCGACACCGTGATGGCGGAGAGCAGCGTCGGG…	735	694	MAB_0307c	308674-309408	-
	GCGCGCGCCAAGTACGACGCCGACAC	ATGAAGACACCTTGCGTTGATATGAGCACTGCGTTAGCGGTCGGCGCGAGTGTCATCGCGCTCGCATTCACCGCCGCTTGCTCCCGGGAATCCCGGGAGACGCCGAACGATCCGGCGGCATCGTCGTCGAGTTCGCAACAGTCGGCCGAACCGACCGTAAAACTGCCCATCGGCCCGGCGACCGCATTGCTGCTCACCCGGGAAGACTTCCCCGCCGGCAATGGCACGTTCACCATCGAGGACAAGCCCAAGTTGGACCAGGAAAAAACTGGTAAATCCAAGCCGGAGAAGGTCGATCCGCCCGGGTGCTACGAGTTCATTTCCGAGGGCGACGGCGATTACGACAGGGCGCGCGCCAAGTACGACGCCGACACCGTGATGGCGGAGAGCAGCGTCGGG…	735	360	MAB_0307c	308674-309408	-
	GTGTGGGGGCTGTACATGGCCGGGTC	ATGACAACGACACAGGCCAAGAATGCGCGGGGCGAAAACGGCAAGCTTTCGCTGGCCGAAATCTTGGAACTCATGGCAGCCGGTGACCTGCCGCTGCGCTTCAGCGCGTATGACGGCAGCACCGCAGGGCCCGAGAACGCCGAACTGGGGCTCGACCTGCTGACGCCGCGCGGCACAACGTATCTGGCTACAGCACCCGGGGATCTAGGGCTGGCACGCGCATATGTCTCCGGTGATATCGAAATGCAGGGGGTACACCCCGGAGACCCCTACGAGCTGCTGAAGGCCATGGCCGAGCGGCTGGACTTCAAGCGCCCACCGGCACGGGTGCTGGCCAATATCGTCAGATCGATAGGACTTGAGCATCTGCGCCCCATCGCCCCGCCGCCACAGGAGGCC…	1311	1188	MAB_0310c	312258-313568	-
	TTATCACCGAGATACAGAACGTCGGG	ATGACAACGACACAGGCCAAGAATGCGCGGGGCGAAAACGGCAAGCTTTCGCTGGCCGAAATCTTGGAACTCATGGCAGCCGGTGACCTGCCGCTGCGCTTCAGCGCGTATGACGGCAGCACCGCAGGGCCCGAGAACGCCGAACTGGGGCTCGACCTGCTGACGCCGCGCGGCACAACGTATCTGGCTACAGCACCCGGGGATCTAGGGCTGGCACGCGCATATGTCTCCGGTGATATCGAAATGCAGGGGGTACACCCCGGAGACCCCTACGAGCTGCTGAAGGCCATGGCCGAGCGGCTGGACTTCAAGCGCCCACCGGCACGGGTGCTGGCCAATATCGTCAGATCGATAGGACTTGAGCATCTGCGCCCCATCGCCCCGCCGCCACAGGAGGCC…	1311	1039	MAB_0310c	312258-313568	-
	TGTCCGCTTGGCTAAGCCCACGTCAA	GTGCCTATCGCATCGGGATCGGCGCACGCCGAGGGAGTGAACCGGCTACTGCGAAGTTACCGGGCCATTCCCACGACGGCGACTGTCCGCTTGGCTAAGCCCACGTCAAATCTGTTCCGCGCAAGGGCAAAGCCGACTACACCGGGCCTGGATACTTCGGGGCTTACCGGTGTCATCGACGTGGACCCCGTCAACAGGACGGCCGAGGTGGCCGGCATGTGCACGTACGAAGACCTGGTGGCCGCCACGCTTGCCCACGGACTCTCACCACTGGTCGTACCGCAACTCAAGACGATCACGCTGGGCGGAGCGGTAACTGGACTCGGCATCGAATCGGCGTCCTTCCGCAATGGGCTTCCACACGAGTCGGTTCTGGAGATGGACATCCTCACCGGCTCC…	1371	95	MAB_0311c	313565-314935	-
	TCCGAATCCTTCTATACACGCGATGA	GTGCCTATCGCATCGGGATCGGCGCACGCCGAGGGAGTGAACCGGCTACTGCGAAGTTACCGGGCCATTCCCACGACGGCGACTGTCCGCTTGGCTAAGCCCACGTCAAATCTGTTCCGCGCAAGGGCAAAGCCGACTACACCGGGCCTGGATACTTCGGGGCTTACCGGTGTCATCGACGTGGACCCCGTCAACAGGACGGCCGAGGTGGCCGGCATGTGCACGTACGAAGACCTGGTGGCCGCCACGCTTGCCCACGGACTCTCACCACTGGTCGTACCGCAACTCAAGACGATCACGCTGGGCGGAGCGGTAACTGGACTCGGCATCGAATCGGCGTCCTTCCGCAATGGGCTTCCACACGAGTCGGTTCTGGAGATGGACATCCTCACCGGCTCC…	1371	1251	MAB_0311c	313565-314935	-
	GCTACCTATCCTTAGGTGCTCTGACG	GTGCCTATCGCATCGGGATCGGCGCACGCCGAGGGAGTGAACCGGCTACTGCGAAGTTACCGGGCCATTCCCACGACGGCGACTGTCCGCTTGGCTAAGCCCACGTCAAATCTGTTCCGCGCAAGGGCAAAGCCGACTACACCGGGCCTGGATACTTCGGGGCTTACCGGTGTCATCGACGTGGACCCCGTCAACAGGACGGCCGAGGTGGCCGGCATGTGCACGTACGAAGACCTGGTGGCCGCCACGCTTGCCCACGGACTCTCACCACTGGTCGTACCGCAACTCAAGACGATCACGCTGGGCGGAGCGGTAACTGGACTCGGCATCGAATCGGCGTCCTTCCGCAATGGGCTTCCACACGAGTCGGTTCTGGAGATGGACATCCTCACCGGCTCC…	1371	667	MAB_0311c	313565-314935	-
	CCCTGCGGCACATAAGATTCCACAGC	GTGCCTATCGCATCGGGATCGGCGCACGCCGAGGGAGTGAACCGGCTACTGCGAAGTTACCGGGCCATTCCCACGACGGCGACTGTCCGCTTGGCTAAGCCCACGTCAAATCTGTTCCGCGCAAGGGCAAAGCCGACTACACCGGGCCTGGATACTTCGGGGCTTACCGGTGTCATCGACGTGGACCCCGTCAACAGGACGGCCGAGGTGGCCGGCATGTGCACGTACGAAGACCTGGTGGCCGCCACGCTTGCCCACGGACTCTCACCACTGGTCGTACCGCAACTCAAGACGATCACGCTGGGCGGAGCGGTAACTGGACTCGGCATCGAATCGGCGTCCTTCCGCAATGGGCTTCCACACGAGTCGGTTCTGGAGATGGACATCCTCACCGGCTCC…	1371	538	MAB_0311c	313565-314935	-
	GAGTCCGTGGACTATCTCGATGGCGT	GTGCCTATCGCATCGGGATCGGCGCACGCCGAGGGAGTGAACCGGCTACTGCGAAGTTACCGGGCCATTCCCACGACGGCGACTGTCCGCTTGGCTAAGCCCACGTCAAATCTGTTCCGCGCAAGGGCAAAGCCGACTACACCGGGCCTGGATACTTCGGGGCTTACCGGTGTCATCGACGTGGACCCCGTCAACAGGACGGCCGAGGTGGCCGGCATGTGCACGTACGAAGACCTGGTGGCCGCCACGCTTGCCCACGGACTCTCACCACTGGTCGTACCGCAACTCAAGACGATCACGCTGGGCGGAGCGGTAACTGGACTCGGCATCGAATCGGCGTCCTTCCGCAATGGGCTTCCACACGAGTCGGTTCTGGAGATGGACATCCTCACCGGCTCC…	1371	621	MAB_0311c	313565-314935	-
	TTGCTGGATCTCTATGCGAAGGCGGT	GTGCCTATCGCATCGGGATCGGCGCACGCCGAGGGAGTGAACCGGCTACTGCGAAGTTACCGGGCCATTCCCACGACGGCGACTGTCCGCTTGGCTAAGCCCACGTCAAATCTGTTCCGCGCAAGGGCAAAGCCGACTACACCGGGCCTGGATACTTCGGGGCTTACCGGTGTCATCGACGTGGACCCCGTCAACAGGACGGCCGAGGTGGCCGGCATGTGCACGTACGAAGACCTGGTGGCCGCCACGCTTGCCCACGGACTCTCACCACTGGTCGTACCGCAACTCAAGACGATCACGCTGGGCGGAGCGGTAACTGGACTCGGCATCGAATCGGCGTCCTTCCGCAATGGGCTTCCACACGAGTCGGTTCTGGAGATGGACATCCTCACCGGCTCC…	1371	1344	MAB_0311c	313565-314935	-
	CGCACCATCTGGTAGACGTCGACGCC	ATGACCGGAACACGAATCAGCAGAGTCCACGCCCGACGAGTATGGGACTCCCGGGGGCGTCCGACCATCGAGGCGGAGTTGCTGCTGAGCGACGGCAGTACCGGGCGCGCAATCGCCCCGGCAGGCGCGTCCCGCGGCAGCGGTGAGGTTACCGATTTACGGGACGGCGGCGGGCCTTTCGCGGGGTACGACGTGACAGCGGCCGTGGCCGCGGCCCGCGGGCTGGCGCACCATCTGGTAGACGTCGACGCCGCGAATCAGCAGGCCGTGGATGCGGCGCTGACGGCTGCCGACCAATCGGCCGAGTTCGCAGCCATCGGCGGCAATACCGCGGTGGCGATGTCCATGGCGGCCGCCCACGCCGCGGCCGCATCACACGGAATCCCGTTGTGGCGGTAT…	1275	238	MAB_0312c	315003-316277	-
	TCAATCATCTACTACTCAAGCGGATA	ATGGCGCTACCTGACTGGGTGGTCACACTTCTGTCCCGCGCCGGACTCACGCCAGTGCAGGCCCAGCCACTGACCGGAGGGGTGTCCTCTGAGGTATGGCGGGTCCGGCTCAGCTCTGGGGAATCGGTGGTGGTCAAGCGCGCCGTCGAACGGCTACGCGTGCAAGCGCAGTGGGTGGTTCCGCTGGAGCGCAATACCTTCGAGGCGCGCTACCTCGCAGCCGCCGCCACGATCGTTCCGGCATTCGCCCCGCAGATCGTGGTGGCCGACGACGATCTGCACGCGTTCGCGATGACCGATCTGGGCCCAATTCCGTCCTGGCGAGATGATCTGGCGGCCGGCCGCGTCGATGCGGACGTGGGCGCCGTGCTGGGTGACCGCCTTGCCGCGATACACGCC…	975	688	MAB_0313c	316274-317248	-
	TCACCCGTGGACTACTTGTCTACCGC	ATGGCGCTACCTGACTGGGTGGTCACACTTCTGTCCCGCGCCGGACTCACGCCAGTGCAGGCCCAGCCACTGACCGGAGGGGTGTCCTCTGAGGTATGGCGGGTCCGGCTCAGCTCTGGGGAATCGGTGGTGGTCAAGCGCGCCGTCGAACGGCTACGCGTGCAAGCGCAGTGGGTGGTTCCGCTGGAGCGCAATACCTTCGAGGCGCGCTACCTCGCAGCCGCCGCCACGATCGTTCCGGCATTCGCCCCGCAGATCGTGGTGGCCGACGACGATCTGCACGCGTTCGCGATGACCGATCTGGGCCCAATTCCGTCCTGGCGAGATGATCTGGCGGCCGGCCGCGTCGATGCGGACGTGGGCGCCGTGCTGGGTGACCGCCTTGCCGCGATACACGCC…	975	867	MAB_0313c	316274-317248	-
	GCTGGAGCGCAATACCTTCGAGGCGC	ATGGCGCTACCTGACTGGGTGGTCACACTTCTGTCCCGCGCCGGACTCACGCCAGTGCAGGCCCAGCCACTGACCGGAGGGGTGTCCTCTGAGGTATGGCGGGTCCGGCTCAGCTCTGGGGAATCGGTGGTGGTCAAGCGCGCCGTCGAACGGCTACGCGTGCAAGCGCAGTGGGTGGTTCCGCTGGAGCGCAATACCTTCGAGGCGCGCTACCTCGCAGCCGCCGCCACGATCGTTCCGGCATTCGCCCCGCAGATCGTGGTGGCCGACGACGATCTGCACGCGTTCGCGATGACCGATCTGGGCCCAATTCCGTCCTGGCGAGATGATCTGGCGGCCGGCCGCGTCGATGCGGACGTGGGCGCCGTGCTGGGTGACCGCCTTGCCGCGATACACGCC…	975	194	MAB_0313c	316274-317248	-
	GACTACTTCTGTTACGTCTGGCTGGT	ATGGACGCCGCGCGCGTGGTCATCTCCAGAGTCGGGTACGCCGAGACGCGGGTTATCGACATCACCACCGAGGCCGGGAAATCCGTCGGAGTTTTCTACAACTACTTCACCGACAAGGCCGAGTTGCTGCGCACCATGGTCGATGAGTTCCGCGATGACGCCTATGCGCGCGGGGACACGGTGGCCACCAGTGATCGCCCGCCCCATGAGGTGATCAGGGACATCGTGACGGTGTACTGGACCACCTATCGCGAGCACGCACCGGTCCTCTCCGGCGTGTTCCAGGCGGCACAGGTCGACCCCACATTCGTGGATTACTGGCGCAACCTGCGGGCACCGGCACGCACGATGATCGCCAACAACATCCGACACCTGCAGGCGCGCGGGTACTGCCCCGGC…	585	453	MAB_0314c	317235-317819	-
	ACATCGTCGAGGTATGCAAGCAGGCC	ATGACGAGTTCGACAGCAGTGCAGCCAGATGCCGTACAGCGTGCGCGTGAGCTCGCTCCGGCGATCGCAGCCCGGGCGCTGGAGGCCGAGCGGCTGCGTCGAATGCCCGATGAGACCATCGCCGAGTTGTCGCGATCGGGACTGTTCAGTTTGATGGCGCCGCGGCGATACGGTGGCGATGAGGCAAGCCTGGAGACCTTGGTCGGTGCGGTCATCGAGGTGGGCAAGGTCTGTGGATCGACCGCCTGGACCTTCTGTATCTACGGGATTCACAACTGGCTGGCCGGACTGTTTCCCGAACAGTTGCAGGACGAGATGTTCGGCTCGGTGCCCGCCGGCTCTCCCTTGCTGTTTCCGGGCAGCTGGTCGCCCTCGGGTATCGCCACCCCGGTCGAGGGC…	1194	1003	MAB_0315	317998-319191	+
	TCCGGACCTGCGTACCTTCATGATCC	ATGACGAGTTCGACAGCAGTGCAGCCAGATGCCGTACAGCGTGCGCGTGAGCTCGCTCCGGCGATCGCAGCCCGGGCGCTGGAGGCCGAGCGGCTGCGTCGAATGCCCGATGAGACCATCGCCGAGTTGTCGCGATCGGGACTGTTCAGTTTGATGGCGCCGCGGCGATACGGTGGCGATGAGGCAAGCCTGGAGACCTTGGTCGGTGCGGTCATCGAGGTGGGCAAGGTCTGTGGATCGACCGCCTGGACCTTCTGTATCTACGGGATTCACAACTGGCTGGCCGGACTGTTTCCCGAACAGTTGCAGGACGAGATGTTCGGCTCGGTGCCCGCCGGCTCTCCCTTGCTGTTTCCGGGCAGCTGGTCGCCCTCGGGTATCGCCACCCCGGTCGAGGGC…	1194	512	MAB_0315	317998-319191	+
	TGACACCTGGTTTACTTCCGGCCTGC	ATGACGAGTTCGACAGCAGTGCAGCCAGATGCCGTACAGCGTGCGCGTGAGCTCGCTCCGGCGATCGCAGCCCGGGCGCTGGAGGCCGAGCGGCTGCGTCGAATGCCCGATGAGACCATCGCCGAGTTGTCGCGATCGGGACTGTTCAGTTTGATGGCGCCGCGGCGATACGGTGGCGATGAGGCAAGCCTGGAGACCTTGGTCGGTGCGGTCATCGAGGTGGGCAAGGTCTGTGGATCGACCGCCTGGACCTTCTGTATCTACGGGATTCACAACTGGCTGGCCGGACTGTTTCCCGAACAGTTGCAGGACGAGATGTTCGGCTCGGTGCCCGCCGGCTCTCCCTTGCTGTTTCCGGGCAGCTGGTCGCCCTCGGGTATCGCCACCCCGGTCGAGGGC…	1194	560	MAB_0315	317998-319191	+
	GCGGTCAGACTGTAGAGGGGGAACGC	GTGAACGCTGGGATACCGGAGCTCACCGGGTTGCGTTGTGCGCTCGATGACCGGGTGCTGACGGTCCTGTTCGATCACGGCCAGCTCAATCTTCTTGACGGGCCGCTCATGTCGAGCCTGTCGCGGCTTGCACGGTGGCTTTCTGGGAGCGACGACGTGACCGTGGTGCTGTTCGGCAGTGCCAACCCGGATTTCTTCATCGCTCACCTGAATGTCGAAATCCTGCAATCGGCCACGGCTCGTACGGCGGAATCGGTCGCGTCCTTCCAGCGCCTGGTCGGCAGGTTTCGCGCACTGCGGCAAGCCACCATCGCCCTGGTGGAGGGCAGGGTCGCGGGTGGGGGCAGTGAGTTCCTGCTGAACCTGGACATGCGGTTCGCGGTACGCGGCAAGGCCCTC…	822	778	MAB_0316	319205-320026	+
	GCCATCGGCACCTACCACCTTCACCG	GTGCGAGTGAGTTTCTGGCGCGCCGCGGGTCTAGCTGGGACGGCGCTACTAACAGCGGCATCGGTGACGGTGCTGCCGGTCGCCACGCCATCGGCACCTACCACCTTCACCGCAGGCGCGGCACCCGGTATCGCCGGACGCATCGTTGTGCTCGATCCCGGGCACAACGGCGCCAATGACAGTTCGATCAACAATCAGGTGCCCGACGGCCGCGGTGGCACCAAGAGCTGTCAGACCAGCGGCACCGCCACCGACGGCGGATACCCCGAGCACACCTTCACGTGGAACACCGTGCTGCTTATTCGGCAGCAGCTGACCCAACTGGGCGTGCGTACCGCCATGACACGCGGAGACGACAATAAGCTCGGCCCTTGCATCGACAAGCGCGCGGAGATCGAG…	819	98	MAB_0318c	320513-321331	-
	ATCGAGAACAGCTACAACCCGGACGC	GTGCGAGTGAGTTTCTGGCGCGCCGCGGGTCTAGCTGGGACGGCGCTACTAACAGCGGCATCGGTGACGGTGCTGCCGGTCGCCACGCCATCGGCACCTACCACCTTCACCGCAGGCGCGGCACCCGGTATCGCCGGACGCATCGTTGTGCTCGATCCCGGGCACAACGGCGCCAATGACAGTTCGATCAACAATCAGGTGCCCGACGGCCGCGGTGGCACCAAGAGCTGTCAGACCAGCGGCACCGCCACCGACGGCGGATACCCCGAGCACACCTTCACGTGGAACACCGTGCTGCTTATTCGGCAGCAGCTGACCCAACTGGGCGTGCGTACCGCCATGACACGCGGAGACGACAATAAGCTCGGCCCTTGCATCGACAAGCGCGCGGAGATCGAG…	819	405	MAB_0318c	320513-321331	-
	ACCCCGGCGACATACATCGGCACCGG	GTGCGAGTGAGTTTCTGGCGCGCCGCGGGTCTAGCTGGGACGGCGCTACTAACAGCGGCATCGGTGACGGTGCTGCCGGTCGCCACGCCATCGGCACCTACCACCTTCACCGCAGGCGCGGCACCCGGTATCGCCGGACGCATCGTTGTGCTCGATCCCGGGCACAACGGCGCCAATGACAGTTCGATCAACAATCAGGTGCCCGACGGCCGCGGTGGCACCAAGAGCTGTCAGACCAGCGGCACCGCCACCGACGGCGGATACCCCGAGCACACCTTCACGTGGAACACCGTGCTGCTTATTCGGCAGCAGCTGACCCAACTGGGCGTGCGTACCGCCATGACACGCGGAGACGACAATAAGCTCGGCCCTTGCATCGACAAGCGCGCGGAGATCGAG…	819	579	MAB_0318c	320513-321331	-
	TTCCACGTCAACTACTCGAACCCTCC	GTGCGAGTGAGTTTCTGGCGCGCCGCGGGTCTAGCTGGGACGGCGCTACTAACAGCGGCATCGGTGACGGTGCTGCCGGTCGCCACGCCATCGGCACCTACCACCTTCACCGCAGGCGCGGCACCCGGTATCGCCGGACGCATCGTTGTGCTCGATCCCGGGCACAACGGCGCCAATGACAGTTCGATCAACAATCAGGTGCCCGACGGCCGCGGTGGCACCAAGAGCTGTCAGACCAGCGGCACCGCCACCGACGGCGGATACCCCGAGCACACCTTCACGTGGAACACCGTGCTGCTTATTCGGCAGCAGCTGACCCAACTGGGCGTGCGTACCGCCATGACACGCGGAGACGACAATAAGCTCGGCCCTTGCATCGACAAGCGCGCGGAGATCGAG…	819	477	MAB_0318c	320513-321331	-
	AGGCGCCCCGGATATGTCGGCCCTGC	ATGCAACCCGGAGGCGCCCCGGATATGTCGGCCCTGCTCGCGCAGGCACAGCAGATGCAGCAGCAGTTGATGGCTGCTCAGGCGCAGATCGCGGCGGCCGAGGTCACGGGGGAGTCCGGCGGCGGTCTGGTGCGGATCACCGGCAAGGGCAGCGGTGAGGTGACCAGCGTCCAGATCGATCCCAAGATCGTCGACCCGGAGGACGTGGAAACCCTGCAGGACCTGATCATCGGCGCACTTGCCGATCTGACGTCGAAGACCCAGGAGCTGGCAAGCCAGCGGCTGGGCCCGCTGGCGGGTGGTCTCGGCGATCTTGGCGGAGGGCTGGGATTGCCCGGTGTTTGA	345	23	MAB_0319	321428-321772	+
	AGCTCCGCCGGATACTGGGCCGCCTT	ATGAGTGAATCCGATGAGATCGAGCCGCTCGGTTACCTGATGTTCCGGGCCGGGGCGGTGATGCGCCCACGGGTTCTTGCCGTGCTGCGGCCGCTGGGGCTCGGGATGCCGGAGTTCATGTGCCTGCGGATGCTCAACGAGAACCCCGGCCGTACCAGTGCGGAGCTGGCGCGCGAGAACAACGTCTCGGCGCAGGCGATGAATCAGGTGCTCAACGGATTGCAGAACATCTCGCTGGTTTCCCGGCCGGCCGTGCCTGCCTCGGGGCGGGCGTTACCGGCGAAGGTCACCGCCAAGGGCAAGGCGCTACTCAAACGTGTGGAGTCGGCCATTTGGGCAGCAGAGGATGAGATGTTCAGCCGGCTGGGCGTCGATGATCAACGAGAGCTCCGCCGGATA…	438	397	MAB_0326	326824-327261	+
	GCGAACCTCAACTACTTGGTGGTCCT	GTGTCACAGTCGACCGGCCAATTCCGCGCTCATCACCAGAGCACGTCGCAGGATTGGGCGGCGCTCTCGGCCTGGGTGGCGCGGCAGGGGCACACGCTGGAAACGTCCGGGGCCCGGCAGTTCGCCGGCGGCAAGGCGAACCTCAACTACTTGGTGGTCCTCGACGGGCAACCTGCCGTGTTTCGCCGCCCGCCCGCGGGGCCGATCGCCGAAGGCGCCAACGACATGGCCCGCGAGTGGCGGGTGCTGTCCCGGCTGGGCGATGGCTTCGCGCTGGCGCCGCGCGGGCTGTTGTACTGCGACGACCTGGATGTGCTGGCAGCCCCCTTCCAGTTCCTGGAGTACCGCGAGGGGCTGGCAATTGGCGGAGAGCTACCGGCGGGCTTGCCCGTCGATGCG…	1059	147	MAB_0327	327310-328368	+
	GAGGTGCACAAGTACGCCATCGGACG	ATGATCGACTTCAGCATTCCGGAAGAGCTGGCCGCGAAGGCGCAGCGGGTGCGTGAGTTCGTCACCGAGACCGTGATTCCGTACGAGCGCGATCCTCGCCTGACCGCGCACGGACCCACCGAGGAGCTGCGCGACGAGTTGGTCGGTAAGGCCAGGGCGGCCGGTCTGCTGACCGTTCAGGCGCCAGAATCCTATGGTGGGTGGGGTCTTTCGCACATCGGCCAGGCGGTGATCTTCGAGGCCGCGGGCTGGTCGACCCTGGGGCCCATCGCCATGAACTGTGCGGCACCCGATGAGGGCAACATGTTCCTGCTCGGCAAGATCACCAACGAGGAACAATCCGAGAAGTTTCTGCGTCCCGTCATCGAGGGGTATCAGCGCTCGGCGTTCGCGATGACC…	1182	1140	MAB_0328	328365-329546	+
	GATCTTCCGTGATATGCGCGCCTTCC	ATGATCGACTTCAGCATTCCGGAAGAGCTGGCCGCGAAGGCGCAGCGGGTGCGTGAGTTCGTCACCGAGACCGTGATTCCGTACGAGCGCGATCCTCGCCTGACCGCGCACGGACCCACCGAGGAGCTGCGCGACGAGTTGGTCGGTAAGGCCAGGGCGGCCGGTCTGCTGACCGTTCAGGCGCCAGAATCCTATGGTGGGTGGGGTCTTTCGCACATCGGCCAGGCGGTGATCTTCGAGGCCGCGGGCTGGTCGACCCTGGGGCCCATCGCCATGAACTGTGCGGCACCCGATGAGGGCAACATGTTCCTGCTCGGCAAGATCACCAACGAGGAACAATCCGAGAAGTTTCTGCGTCCCGTCATCGAGGGGTATCAGCGCTCGGCGTTCGCGATGACC…	1182	1094	MAB_0328	328365-329546	+
	GTTGACGCACTGTATGCGCTGGCTCG	ATGATCGACTTCAGCATTCCGGAAGAGCTGGCCGCGAAGGCGCAGCGGGTGCGTGAGTTCGTCACCGAGACCGTGATTCCGTACGAGCGCGATCCTCGCCTGACCGCGCACGGACCCACCGAGGAGCTGCGCGACGAGTTGGTCGGTAAGGCCAGGGCGGCCGGTCTGCTGACCGTTCAGGCGCCAGAATCCTATGGTGGGTGGGGTCTTTCGCACATCGGCCAGGCGGTGATCTTCGAGGCCGCGGGCTGGTCGACCCTGGGGCCCATCGCCATGAACTGTGCGGCACCCGATGAGGGCAACATGTTCCTGCTCGGCAAGATCACCAACGAGGAACAATCCGAGAAGTTTCTGCGTCCCGTCATCGAGGGGTATCAGCGCTCGGCGTTCGCGATGACC…	1182	770	MAB_0328	328365-329546	+
	GCCGGAGCTCAGTACTCGCTGTTTTG	ATGCCGATCTGGGGGCAGACGCCCGACCACAGCCCCAAGTGGGTGGTGGTTGACCTGGAGACTTCAGGTTTCCAGCCGGGGCGGGCGCGTGTCATCAGCGTTGCGGCATTGGCGATGGATGCCGACGGGACCATCACCGACAGCGTGGTGAGTCTGCTCAACCCCGGTGTCGATCCGGGCCCCACGCACGTCCACGGCCTCACCCCGGAGATGCTGGAGGGCCAGCCGGAGTTCTCCGATATCGCGCCCGATCTGATCGCGCTGCTGCGCGGGCGGACGTTGGTCGCGCACAACGTCGGCTTCGACTACTCGTTCCTGGCGGCCGAGGCCGAGCTGGTGGGAGCCGAACTGCCCACCGAGGCCGTCATGTGCACCGTCGAGCTGACGCGCCGTCTCGAA…	984	969	MAB_0329	329582-330565	+
	CAACGGCCGCGTTACGCACGATGAGC	ATGCCGATCTGGGGGCAGACGCCCGACCACAGCCCCAAGTGGGTGGTGGTTGACCTGGAGACTTCAGGTTTCCAGCCGGGGCGGGCGCGTGTCATCAGCGTTGCGGCATTGGCGATGGATGCCGACGGGACCATCACCGACAGCGTGGTGAGTCTGCTCAACCCCGGTGTCGATCCGGGCCCCACGCACGTCCACGGCCTCACCCCGGAGATGCTGGAGGGCCAGCCGGAGTTCTCCGATATCGCGCCCGATCTGATCGCGCTGCTGCGCGGGCGGACGTTGGTCGCGCACAACGTCGGCTTCGACTACTCGTTCCTGGCGGCCGAGGCCGAGCTGGTGGGAGCCGAACTGCCCACCGAGGCCGTCATGTGCACCGTCGAGCTGACGCGCCGTCTCGAA…	984	593	MAB_0329	329582-330565	+
	GGACTCTTCAACTATTCGATGTCACT	GTGCCGGAGCTCAGTACTCGCTGTTTTGATGAGTCCAGCCTGATGCGCCGAATCCTCGCTGTAGTGCTGACGATTGCGCTGCTGGTCAGCGCATGCGGGAAGCACTCGGCGATCGTGGTGGCCGAGCTGGATCCGCAGACCACGGCCAAGCTGGACTCTGCCATCAACGAGATACTGACGAGCGCCGCGGTCCCGGGTGCGATCGTCGGAGTATGGGGGCCCAAAGGGCAATACGTGCGGACGTTCGGAGTCGCGAACACGGCGACTCGCGCGCCGCTGCGGCCGGACTTCTACCACCGGATCGGCAGTGTGACAAAGACCTTCACCGTCACGGCGGTGCTGCAACTTGTCGATGAGGGCAAGGTCGAACTTGACGACCCGATCGCCAAGTATGTCGAC…	1194	465	MAB_0330	330537-331730	+
	ACACTTGCCATCTACTCGCCGGCCGA	GTGCCGGAGCTCAGTACTCGCTGTTTTGATGAGTCCAGCCTGATGCGCCGAATCCTCGCTGTAGTGCTGACGATTGCGCTGCTGGTCAGCGCATGCGGGAAGCACTCGGCGATCGTGGTGGCCGAGCTGGATCCGCAGACCACGGCCAAGCTGGACTCTGCCATCAACGAGATACTGACGAGCGCCGCGGTCCCGGGTGCGATCGTCGGAGTATGGGGGCCCAAAGGGCAATACGTGCGGACGTTCGGAGTCGCGAACACGGCGACTCGCGCGCCGCTGCGGCCGGACTTCTACCACCGGATCGGCAGTGTGACAAAGACCTTCACCGTCACGGCGGTGCTGCAACTTGTCGATGAGGGCAAGGTCGAACTTGACGACCCGATCGCCAAGTATGTCGAC…	1194	1035	MAB_0330	330537-331730	+
	GCCGGAGCTCAGTACTCGCTGTTTTG	GTGCCGGAGCTCAGTACTCGCTGTTTTGATGAGTCCAGCCTGATGCGCCGAATCCTCGCTGTAGTGCTGACGATTGCGCTGCTGGTCAGCGCATGCGGGAAGCACTCGGCGATCGTGGTGGCCGAGCTGGATCCGCAGACCACGGCCAAGCTGGACTCTGCCATCAACGAGATACTGACGAGCGCCGCGGTCCCGGGTGCGATCGTCGGAGTATGGGGGCCCAAAGGGCAATACGTGCGGACGTTCGGAGTCGCGAACACGGCGACTCGCGCGCCGCTGCGGCCGGACTTCTACCACCGGATCGGCAGTGTGACAAAGACCTTCACCGTCACGGCGGTGCTGCAACTTGTCGATGAGGGCAAGGTCGAACTTGACGACCCGATCGCCAAGTATGTCGAC…	1194	14	MAB_0330	330537-331730	+
	ACCGGATACACGTACGTCACCCGCAA	ATGGCACGCAATGAGATTCGCCCCATTGTGAAGCTGCGATCCACCGCGGGTACCGGATACACGTACGTCACCCGCAAGAACCGGCGCAACGACCCCGATCGGATGGTGCTGCGCAAGTATGACCCCGTCGTGCGCAAGCACGTCGATTTTCGCGAGGAGCGCTGA	165	63	MAB_0333c	332286-332450	-
	CAACTCAAGACCTACTACCTGCCCTC	ATGGAGCTCCCCTTGTCCGCACATTGCGAGGTGACCGGACGGTCGCCGGGCTTCGGCAACGCGGTATCGCATTCGCACCGCCGCACCCGTCGCCGCTGGTCACCCAACATCCAACTCAAGACCTACTACCTGCCCTCTGAGGACCGGCGTATCAAGCTCCGGGTGAGCACCAAGGGCATCAAGGTGATCGACCGCGACGGTATCGAGGCCGTGGTGGCCCGGCTACGCGCGCAGGGGCGGAAATTCTGA	249	123	MAB_0334c	332450-332698	-
	CGTGGACAGCGCTAACTGGCTGGAAC	ATGCGCACGCCGGTGCTACTCGTGTCCGGACAGACCGATACCGACGCGGTCACTCAGGTCTTGGCGCGCGACCCGGGCACAGTCGTCGTCACGCACCGCTTTGACGGACACATCGTCATGCGGTCCGTCGCGGGTATTCGGGGAGTCACCGAGACCGTGCTGGAGCTGGCCCACGGCTGCGTCTCGTGCACGATCCGTGACGATTTGCTCGTCTTGCTGCGCAAACTGCATCGGCGCGACGACGTGGGAAGAATCGTCCTTCATCTCGAACCGTGGCTCGAGGCCGACCCGATCTGCTGGGCGATCAACACCGTGCCTGTGCGGGTGGGGCCCGGATTCGTCGATGGTCCGGCCGCGCGTGACGTCCAGATCGCCGGAGTGGTCAGCTGCGTGGACAGC…	1188	401	MAB_0335	332819-334006	+
	CCTCGCGGCTGGTAGAGTCCCCTGCT	ATGAATGGGCTCCTCGCGGCTGGTAGAGTCCCCTGCTATGCAGCGGACGCTCCTCCTCCGACGCCGCGACAGGGTCTGATCCAGACCGGCTTCCTGTCGCGGGTTGTTGGCGTGCCGGTCGAGATCCCCATTCAAACTCCCGGAGCCTTCCCATGA	156	23	MAB_0338c	336140-336295	-
	GCGAATACGAGGTACCTCTGGGTCTC	ATGGCGGCGCTGGTGATCCTGCTGGTGGCCACCGGCTGCACGCGCACGGTCGCCGGGCAGGCCCGAGGCGGCGAACCCGTTCCCGGGGCCGACTTTTTCTTTCAAGGTGAACAACCGGACTACGGCCAAAAGCTCGATGCTCAGGAGAAGGCGACACTGATCTATGCGCGAGCGCTGCGCCGGGTGGACCCCTGCGGCTTCGCGAGCGCTCTCAAGGAGTACGGCGATCCGGGACAAGTCGTCGGCGACTTTCAGATGTGTTATGCCAGCGTGAAGGTCACGGGTGACCCCAGTCTCACCGAGGTGTCCTACGAATACTCGATGCAGGACAAGCGCGACGCCTCGGCTGCCTTCCGGGTGGGGCCTGTGCCGGTCTATGAGACCGGAGAAGAGTGCGAA…	1038	406	MAB_0339	336332-337369	+
	GCTCTCAAGGAGTACGGCGATCCGGG	ATGGCGGCGCTGGTGATCCTGCTGGTGGCCACCGGCTGCACGCGCACGGTCGCCGGGCAGGCCCGAGGCGGCGAACCCGTTCCCGGGGCCGACTTTTTCTTTCAAGGTGAACAACCGGACTACGGCCAAAAGCTCGATGCTCAGGAGAAGGCGACACTGATCTATGCGCGAGCGCTGCGCCGGGTGGACCCCTGCGGCTTCGCGAGCGCTCTCAAGGAGTACGGCGATCCGGGACAAGTCGTCGGCGACTTTCAGATGTGTTATGCCAGCGTGAAGGTCACGGGTGACCCCAGTCTCACCGAGGTGTCCTACGAATACTCGATGCAGGACAAGCGCGACGCCTCGGCTGCCTTCCGGGTGGGGCCTGTGCCGGTCTATGAGACCGGAGAAGAGTGCGAA…	1038	219	MAB_0339	336332-337369	+
	ACCGAGGTGTCCTACGAATACTCGAT	ATGGCGGCGCTGGTGATCCTGCTGGTGGCCACCGGCTGCACGCGCACGGTCGCCGGGCAGGCCCGAGGCGGCGAACCCGTTCCCGGGGCCGACTTTTTCTTTCAAGGTGAACAACCGGACTACGGCCAAAAGCTCGATGCTCAGGAGAAGGCGACACTGATCTATGCGCGAGCGCTGCGCCGGGTGGACCCCTGCGGCTTCGCGAGCGCTCTCAAGGAGTACGGCGATCCGGGACAAGTCGTCGGCGACTTTCAGATGTGTTATGCCAGCGTGAAGGTCACGGGTGACCCCAGTCTCACCGAGGTGTCCTACGAATACTCGATGCAGGACAAGCGCGACGCCTCGGCTGCCTTCCGGGTGGGGCCTGTGCCGGTCTATGAGACCGGAGAAGAGTGCGAA…	1038	309	MAB_0339	336332-337369	+
	CCTGCCTGGCAGTACGAGCGATACAC	ATGCCATACGTCGAATCGGCGCAGCGCACCAAGGAGGCGGTCGCCGCCGCGCGGATCGTGTTGATGCGCGAGGGAGTGGGGCGCACCACGATGCGTGCCGTCGCCGCCGAGGCGGGTATCCCGTTGGGAACCCTGCAATACGTCTTCCCCAGTAAGCAGGGCCTGCTCAAGGCGGTCATCGAGGACGTCGTGGACGAGATCGCGGGAGTCCTGCGCGGTGCCGCGGACACCAAGGCCGGCCTGAATGACGCCGTCCGCCGCGGCACGCGGAATTTCTGGTCGCAGTTGGTTGACGAACACCGCAACCTGCAGCTGGTCCAGTACGAGTTGGTCACCCATGCGCTTCGCACATCCGGCTTGGAGGATTTGCCTGCCTGGCAGTACGAGCGATACACCGGG…	606	381	MAB_0341	338405-339010	+
	AACACCGCGGTCTATGCGACCGTGGA	ATGGGCAACCCCACCGAACGCATTGCCAACACCACGGTTCCGATCCAGCCGCTGATCGCCTCGCGATGGAGTCCGCGGAACTTCGATCCGGACGCCGATCTCGCTCCGGAAACGCTGACGGCCCTGCTCGAAGCCGGTCGCTGGGCTGCGAGTTGGGGAAAGCGTTTCCCGGTGCGGTACATCGTGGGGCGCCGCGGTGACGCCACCTACGAGGCCCTCGCCGACGTGCTGAATCGCGGAAACACTTACGCGAAAGTTGCGGCGGCGCTCGTCCTGGTCAGCACCGACCTCGGTGATGATGACAACACCGCGGTCTATGCGACCGTGGACGCCGGGCTCGCGATCGCCCAGCTGGGTGTCGAGGCGCGATCCCACGGGCTGCATACGCATCCGATGGCC…	603	315	MAB_0342c	339391-339993	-
	CGCGGAAACACTTACGCGAAAGTTGC	ATGGGCAACCCCACCGAACGCATTGCCAACACCACGGTTCCGATCCAGCCGCTGATCGCCTCGCGATGGAGTCCGCGGAACTTCGATCCGGACGCCGATCTCGCTCCGGAAACGCTGACGGCCCTGCTCGAAGCCGGTCGCTGGGCTGCGAGTTGGGGAAAGCGTTTCCCGGTGCGGTACATCGTGGGGCGCCGCGGTGACGCCACCTACGAGGCCCTCGCCGACGTGCTGAATCGCGGAAACACTTACGCGAAAGTTGCGGCGGCGCTCGTCCTGGTCAGCACCGACCTCGGTGATGATGACAACACCGCGGTCTATGCGACCGTGGACGCCGGGCTCGCGATCGCCCAGCTGGGTGTCGAGGCGCGATCCCACGGGCTGCATACGCATCCGATGGCC…	603	246	MAB_0342c	339391-339993	-
	GTGCTGGACAACTACGACGGCGCGGA	ATGGGCAACCCCACCGAACGCATTGCCAACACCACGGTTCCGATCCAGCCGCTGATCGCCTCGCGATGGAGTCCGCGGAACTTCGATCCGGACGCCGATCTCGCTCCGGAAACGCTGACGGCCCTGCTCGAAGCCGGTCGCTGGGCTGCGAGTTGGGGAAAGCGTTTCCCGGTGCGGTACATCGTGGGGCGCCGCGGTGACGCCACCTACGAGGCCCTCGCCGACGTGCTGAATCGCGGAAACACTTACGCGAAAGTTGCGGCGGCGCTCGTCCTGGTCAGCACCGACCTCGGTGATGATGACAACACCGCGGTCTATGCGACCGTGGACGCCGGGCTCGCGATCGCCCAGCTGGGTGTCGAGGCGCGATCCCACGGGCTGCATACGCATCCGATGGCC…	603	492	MAB_0342c	339391-339993	-
	GGACGCGCAGGGTAAGGGAGCGTGGG	GTGGCGCCGGGTGGTGCCGGACGGGAGACGCGCGTGCGGCTGGTCGCGGTGTTGGTAACCGCCGCAACGCTTGTCGTCGCCGAGCTGTTGGGTGACGCATCGGCATCGGCGGACCCGCTGCGCCCCGTTTCGCCACCGCTTGATCCCGGCGAGGTGGTGCGCATCGGGCCCGTCGCGGGCACCGGCACCGCGACCGCCGAGTACAACCTGGGTGCGACCGATTTATGCGAGTTCATGGTCTTCACCGGCGGCATGCTGCAGGTCTGTGGTGACAGCTTCGCCGGTCAGGGCGTGGGGTATGGCGGGTGGCACTCGCCCGTCGCGCTGCGTGTGGACACCGAGTCCGTGCCGGACGCCACCGGCGTCCGGCACTCCGGCGTCCTGGGCACCGACCGGCCG…	1167	776	MAB_0346	343042-344208	+
	CGTCCGGGTGACTATGAGGGCGGCCG	GTGGCGCCGGGTGGTGCCGGACGGGAGACGCGCGTGCGGCTGGTCGCGGTGTTGGTAACCGCCGCAACGCTTGTCGTCGCCGAGCTGTTGGGTGACGCATCGGCATCGGCGGACCCGCTGCGCCCCGTTTCGCCACCGCTTGATCCCGGCGAGGTGGTGCGCATCGGGCCCGTCGCGGGCACCGGCACCGCGACCGCCGAGTACAACCTGGGTGCGACCGATTTATGCGAGTTCATGGTCTTCACCGGCGGCATGCTGCAGGTCTGTGGTGACAGCTTCGCCGGTCAGGGCGTGGGGTATGGCGGGTGGCACTCGCCCGTCGCGCTGCGTGTGGACACCGAGTCCGTGCCGGACGCCACCGGCGTCCGGCACTCCGGCGTCCTGGGCACCGACCGGCCG…	1167	585	MAB_0346	343042-344208	+
	CGTCTCAGCATCTACGTCAGCCAGTG	GTGGCGCCGGGTGGTGCCGGACGGGAGACGCGCGTGCGGCTGGTCGCGGTGTTGGTAACCGCCGCAACGCTTGTCGTCGCCGAGCTGTTGGGTGACGCATCGGCATCGGCGGACCCGCTGCGCCCCGTTTCGCCACCGCTTGATCCCGGCGAGGTGGTGCGCATCGGGCCCGTCGCGGGCACCGGCACCGCGACCGCCGAGTACAACCTGGGTGCGACCGATTTATGCGAGTTCATGGTCTTCACCGGCGGCATGCTGCAGGTCTGTGGTGACAGCTTCGCCGGTCAGGGCGTGGGGTATGGCGGGTGGCACTCGCCCGTCGCGCTGCGTGTGGACACCGAGTCCGTGCCGGACGCCACCGGCGTCCGGCACTCCGGCGTCCTGGGCACCGACCGGCCG…	1167	1074	MAB_0346	343042-344208	+
	AAGGGCTGGGTGTACATCGTCAGCGA	GTGGCGCCGGGTGGTGCCGGACGGGAGACGCGCGTGCGGCTGGTCGCGGTGTTGGTAACCGCCGCAACGCTTGTCGTCGCCGAGCTGTTGGGTGACGCATCGGCATCGGCGGACCCGCTGCGCCCCGTTTCGCCACCGCTTGATCCCGGCGAGGTGGTGCGCATCGGGCCCGTCGCGGGCACCGGCACCGCGACCGCCGAGTACAACCTGGGTGCGACCGATTTATGCGAGTTCATGGTCTTCACCGGCGGCATGCTGCAGGTCTGTGGTGACAGCTTCGCCGGTCAGGGCGTGGGGTATGGCGGGTGGCACTCGCCCGTCGCGCTGCGTGTGGACACCGAGTCCGTGCCGGACGCCACCGGCGTCCGGCACTCCGGCGTCCTGGGCACCGACCGGCCG…	1167	663	MAB_0346	343042-344208	+
	ATCAGCGGCTACTACGACCCGCTGTG	GTGGCGCCGGGTGGTGCCGGACGGGAGACGCGCGTGCGGCTGGTCGCGGTGTTGGTAACCGCCGCAACGCTTGTCGTCGCCGAGCTGTTGGGTGACGCATCGGCATCGGCGGACCCGCTGCGCCCCGTTTCGCCACCGCTTGATCCCGGCGAGGTGGTGCGCATCGGGCCCGTCGCGGGCACCGGCACCGCGACCGCCGAGTACAACCTGGGTGCGACCGATTTATGCGAGTTCATGGTCTTCACCGGCGGCATGCTGCAGGTCTGTGGTGACAGCTTCGCCGGTCAGGGCGTGGGGTATGGCGGGTGGCACTCGCCCGTCGCGCTGCGTGTGGACACCGAGTCCGTGCCGGACGCCACCGGCGTCCGGCACTCCGGCGTCCTGGGCACCGACCGGCCG…	1167	621	MAB_0346	343042-344208	+
	GCGGTGCTGTCGTACTTCAACCAGAC	GTGGCGCCGGGTGGTGCCGGACGGGAGACGCGCGTGCGGCTGGTCGCGGTGTTGGTAACCGCCGCAACGCTTGTCGTCGCCGAGCTGTTGGGTGACGCATCGGCATCGGCGGACCCGCTGCGCCCCGTTTCGCCACCGCTTGATCCCGGCGAGGTGGTGCGCATCGGGCCCGTCGCGGGCACCGGCACCGCGACCGCCGAGTACAACCTGGGTGCGACCGATTTATGCGAGTTCATGGTCTTCACCGGCGGCATGCTGCAGGTCTGTGGTGACAGCTTCGCCGGTCAGGGCGTGGGGTATGGCGGGTGGCACTCGCCCGTCGCGCTGCGTGTGGACACCGAGTCCGTGCCGGACGCCACCGGCGTCCGGCACTCCGGCGTCCTGGGCACCGACCGGCCG…	1167	870	MAB_0346	343042-344208	+
	GCGGTGGTGCTGTACGCCCGACGGCA	GTGACTTCAGCTGACGATACCCCGTTGGCTCGTGCGCTGATGATCGAAGAGCTGATCGGGATACGCCAGTACGACACCGCACGGATTCAACTTGCCGAGGCGCTGACTACCTGGCCCGATGAGCCGGATCTGTTGTCGACCGGCGCATACCTGGATCTGCAGCTCGGGCACTACGCCGGGGCGATGTGGTACGCGGATAACGCGTTGCGTTTCGATCCCGGTAACGGCCAGGCCCAGCGGATCCGCATTTCGGTGCTGCTTCGCGGCTGGAACAAGATGCCGGCCATGGCGGCCGCGCAACACCTGGTGCGGACACACCCGAATCGGGCATCGAGCCACTACATGATGGCGGTGGTGCTGTACGCCCGACGGCACAAACGTGCGGCGCTGGCTGCTATC…	1056	360	MAB_0348	345585-346640	+
	TTCACGGCCATGTACCCACACAGAGC	ATGGGCAGCGCCGCATTGCAGGACCGATACCTCCAGAGCTGCCTCGGTGGGCTGCATGTGCGGATCGGAGGCGAAGGACCCGTCATCCTCTTTTGGCCCAGCCTCTTGATGACGGGATCGATGTGGGCCGCCCAGGCCGAATACTTCGCCGACCGCTACACCGTGATCCTGGTCGACCCGCCCGGCCACGGCGACAGCCAGTCGCTCACCCGGATGTTCCGCTTCGAGGACTGCGCACATGCCATCACACAGATCCTCGACTCCCTCGGTATCGAGCGCGCCCACGTCGTCGGCAATTCTTGGGGCGGGATGATCGGGGGGACCTTCACGGCCATGTACCCACACAGAGCGGGAGCGTCGGTGCTGATGAACGCCACCGCGTCGCGGGCAAGCATGCGC…	834	336	MAB_0349c	346637-347470	-
	GACGTCTCGAAGTACACCAAGGCGAA	ATGTCCAACCGCACCACAACGAATACCGGAATCGCGGTCGAGAGTGACGACGAGTCGCTGACCGCGGGTACGCAGGGCCCGGTGTTGCTGCATGACCATTACCTGATCGAGAAGCTTGCCCAGTTCAACCGGGAGCGGGTTCCCGAGCGCATCGTGCACGCCAAGGGCGCCGGGGCATACGGGGAGCTCGTGATCACCGCCGACGTCTCGAAGTACACCAAGGCGAAGTTGTTCCAGCCCGGAGCAAAAACCGAATCTTTGGCTCGCTTTTCGACTGTCGCCGGGGAGCAGGGCAGCCCCGATAGCTGGCGCGATCCGCGCGGATTCGCGGTCAAGTTCTACACCGAAGACGGCAACTACGATCTCGTCGGCAACAACACTCCGGTGTTTTTCATCCGC…	1464	213	MAB_0351	348158-349621	+
	GAAGACGGCAACTACGATCTCGTCGG	ATGTCCAACCGCACCACAACGAATACCGGAATCGCGGTCGAGAGTGACGACGAGTCGCTGACCGCGGGTACGCAGGGCCCGGTGTTGCTGCATGACCATTACCTGATCGAGAAGCTTGCCCAGTTCAACCGGGAGCGGGTTCCCGAGCGCATCGTGCACGCCAAGGGCGCCGGGGCATACGGGGAGCTCGTGATCACCGCCGACGTCTCGAAGTACACCAAGGCGAAGTTGTTCCAGCCCGGAGCAAAAACCGAATCTTTGGCTCGCTTTTCGACTGTCGCCGGGGAGCAGGGCAGCCCCGATAGCTGGCGCGATCCGCGCGGATTCGCGGTCAAGTTCTACACCGAAGACGGCAACTACGATCTCGTCGGCAACAACACTCCGGTGTTTTTCATCCGC…	1464	357	MAB_0351	348158-349621	+
	GACCGTACCTGCTATATCGAGATGCG	ATGTCCTACGGCGTACGTGTGCTCCTCGCGGCAGTTTCGGCGGTCGCATTGGCTTTGGCGCCCGAGGCGCATGCGATAGGCCCAGAGGTCATCGGCAGTGTCCTGCAGGAGCCGGCGGCGCTCAGCAGAATAGTCGGGATTGAGCTACAAGCCTCCCGAACGCTCAAGGCGCCGTCCACGGCCGTTCGGGTGAGCGAGCCCAGCTGTGTGGACTTCGCCGATGTCGGGCTATCCCAGGTCTTCAACGGAAATGAGGGAACACTCGTCGCCTACCAGGGCACGTCGTCCCAGAAGTCTGCCTCGGACGCGCGGTATTCGGTGAAACAGGCTGTGGGGGTGTTCAACAGCTCGATGGCGGCGGTCGATCCAGTGGTGGCGTTGCTGTTCATGTCGGACTGT…	639	525	MAB_0352	349685-350323	+
	CGGCCACCTTGATACTGGACGACGGC	ATGAGGACTGCCCGGACTGTGCTGACCTCGGTGGCGGCAGCCGCCTTTGGTCTGACAGCGACCCCGGCGGCGGGCGCGGTTCCGTCGGACCCGGGCGTCGTCAACTATGCGGTCCTCGCACGCGGATCGGTAAGCAATGTCATCGGCGCACAACTTGGTTCGCATAGCGAGTTCACGCAGCCGTTCCAGGCGTTCTCGGTGGACGTTCCGGACTGCAACAACTGGTCCGATATCGGCCTCGACGAGGTGTACGCGGATCCGGACCTGGCATCGTTCCGTGGGGCGACAACACAAGATTCCGCCACAGACGCAACACATTTGGTAAAACAGGCGATCGGGGTGTTCGCCAATAGCGACGCCGCCGACCGGGCCTACCATCGGGTGGTGGACCGCACCCGG…	651	427	MAB_0353	350323-350973	+
	CGTCATCCCCAATAAATACGAGGGCA	ATGCACACCCCCATCTGCGACGAACTCGGCATCGAGTTCCCGATTTTCGCCTTCACCCACTGCCGCGATGTTGTCGTCGCGGTAAGTAAAGCCGGAGGCTTCGGCGTCCTGGGCGCCGTCGGATTCACCCCGGAGCAGCTCGAGATCGAGCTGAACTGGATCGATGAGCACATCGGCGATCACCCGTACGGCGTCGACATCGTCATCCCCAATAAATACGAGGGCATGGACGCGAACATGTCTGCCGAGGAGCTCACCAAGATGCTCCAGTCGATGGTTCCGCAGGAACACCTGGACTTCGGCCGCAAGCTGCTGGCAGACCACGGCGTGCCGGTCGAGGAGGGTAACGACAACGCCTTGCAGCTGCTGGGCTGGACGGAGGCCACCGCGACACCCCAG…	1134	212	MAB_0354c	351329-352462	-
	CGTCGCGGTAAGTAAAGCCGGAGGCT	ATGCACACCCCCATCTGCGACGAACTCGGCATCGAGTTCCCGATTTTCGCCTTCACCCACTGCCGCGATGTTGTCGTCGCGGTAAGTAAAGCCGGAGGCTTCGGCGTCCTGGGCGCCGTCGGATTCACCCCGGAGCAGCTCGAGATCGAGCTGAACTGGATCGATGAGCACATCGGCGATCACCCGTACGGCGTCGACATCGTCATCCCCAATAAATACGAGGGCATGGACGCGAACATGTCTGCCGAGGAGCTCACCAAGATGCTCCAGTCGATGGTTCCGCAGGAACACCTGGACTTCGGCCGCAAGCTGCTGGCAGACCACGGCGTGCCGGTCGAGGAGGGTAACGACAACGCCTTGCAGCTGCTGGGCTGGACGGAGGCCACCGCGACACCCCAG…	1134	86	MAB_0354c	351329-352462	-
	ATCCCCAATAAATACGAGGGCATGGA	ATGCACACCCCCATCTGCGACGAACTCGGCATCGAGTTCCCGATTTTCGCCTTCACCCACTGCCGCGATGTTGTCGTCGCGGTAAGTAAAGCCGGAGGCTTCGGCGTCCTGGGCGCCGTCGGATTCACCCCGGAGCAGCTCGAGATCGAGCTGAACTGGATCGATGAGCACATCGGCGATCACCCGTACGGCGTCGACATCGTCATCCCCAATAAATACGAGGGCATGGACGCGAACATGTCTGCCGAGGAGCTCACCAAGATGCTCCAGTCGATGGTTCCGCAGGAACACCTGGACTTCGGCCGCAAGCTGCTGGCAGACCACGGCGTGCCGGTCGAGGAGGGTAACGACAACGCCTTGCAGCTGCTGGGCTGGACGGAGGCCACCGCGACACCCCAG…	1134	216	MAB_0354c	351329-352462	-
	CTGGCCTTCTTCTACGGCGGCATGGT	ATGTTTCCGCATATGGGAGTGCCGGACGCGGCCAATACGGCCTGGGTGTTGACGAGTGCCGCGCTGGTGCTCCTGATGACCCCGGCACTGGCCTTCTTCTACGGCGGCATGGTGCGCGCCAAGAGCGTGCTCAACATGATGATGATGTGCTTTTCGGCCGTCGCCGTGGTGTGGCTGCTCTGGGTGATCTTCGGATATTCGATGGCGTTCGGAACCGATATCGGCGGTGGACTGCTCGGTGATCCGTTCCAGTTCGCCGGGCTGCAACATTTGTTCGAGGGCGACTACAAGGCACCCTCGGTTCCGTTGTGGGGGCCGACGAATATCCCGGCGCTGGTGTTCGTCATGTTCCAGGCCGGGTTCGCGATGGTGACGGTAGCGCTCATCGCGGGCGCAGTG…	1326	99	MAB_0355	352611-353936	+
	AGGAGCCCTATCTATTAGCGGCGCAC	ATGGCTGTGGCAGCACTCGCCCTGTACGTGGTCTTCATCGCCGCAGGATTCGGCTGGAAGAGCTACCGGCAGTGGCGCACGACCGGATCCACCGGCTTCCGCGGATTCCACGGCCGCCCTGGTTCACGCGAATGGCTGGCAGGCGTGGGATTCAGCGCGGCAATAGCGATGGCACTGCTCGCACCCTTGGCTCAATTGTCCGGGGTCGCCGCTGCCCTTGCCGCCCTTGACAACCGACCAACCCAGGCGGCCGGAACCGTGCTCGCGGTGGGCGGAATCATCGCGACGGTCTGGGCGCAACGAGCAATGGGCGAATCCTGGCGGGTGGGCGTCGATACCCGAGAGACCACCGCACTGGTGAGTACCGGCGTCTTCGGCTGGGTGCGGAACCCGATCTTC…	615	523	MAB_0356c	353920-354534	-
	ACAGCGGGCGCGTAGATATGACGCCG	GTGTCACAGTCCCGAATCGATGACGTTGTCGCAGGCGCCCTGACGTGGACCGAGGTGGACCTCGTCAACATCGACGATTCGTCTTCCCGGCCACTACGGGATGCGCTGGAGGAGTTCGGGATCAGGGTGCATTACCACCCGGTCGGACAACCCCGCCACATCGTCACTGCGCTAGGAAGCGACCGAACTGTCGCCCCATTTGTGGTCCTTGGCTGCCACGGCGACGAAGGCCGGATCCTGCTCCCCGAGCTCGGCGAGCCGATCGCCTCCGATCAGCCGTTCAATGGATTACTGGGTCCTGACGAAGTACGCCGGCACCTACGGCTTCCCGGGAGTTTCGTGGTTTCCATCGGATGTGAAACAGGGAGACCCGAACTCGCGGAAGCATTCCTGGACGCA…	570	524	MAB_0357c	354629-355198	-
	GGTGGAGTCATATATTGCCAGCACGC	TTGGGGGTGGCGTCGTACCTTTGCGTGCTGGCGATGACAGTGGCGTCCGCGGGCACCGCCTCGGCGAATCCAGATGAGCTGCCTGTGCAGACAGAGGCGTTGTCCAGCCTGATGCTCGAGCCCGGGGACGTGGCACCCGTCATGGGGGCCGGCATGTACGTGGCCGGAGATTGGGCCGCGTTGGTATCGGATCGGACCGACAGGCCCGAATGCGGCAGCGTGGTACTCGCGTCGGGCGCGAGCTATGAATCGTCCAATTATCTGTCCGGGCGGTACCGGTCATTGATCGACAGCCCCAACTGGACGCGGCTGGTCGACCAGAGCATGGTGATTTTTCCCGAGTGGTCGGATGCCACGGACTTCGCGCTCGCCGAGGCCGATCGCTGGCGCGCTTGCGAG…	663	537	MAB_0358	355347-356009	+
	TTGGAGTTCCTATATCCGGGTGTATC	GTGGCCGATGGAGGCGGCATCCTTGTCTGTGGCGAGACGCTCGTCGATCTGGTCCCGGTTGCCGGCGGGTTGCGGCGCCCGGTACCCGGTGGCGGTCCGTATAACACCGCGATCGCGGCGGCGAAGCTGGGTGCGCCGACCGCTCTGCTCACCCATGTGTCCCACGACGCGTTCGGTAGTCGGTGCGTGCAGGACCTTGCCGCGGCGGGAGTCGATGAGTCATTGGTGATGCGCCATGACGTTCCGACGACATTGGCCGTTGCCGACGTCGACGAACACGGAGCCGCCCGTTACCTGTTCTATTGGCAGGGAACTTCCAATGATGTTGCGATCCAATCGTTTCCAGATCCGGTGCGGACTCCGGTGGCAATCTGGGCGGGTTCGATCGCCAGCGTGCTC…	927	582	MAB_0359	356059-356985	+
	TGGCGGTCCGTATAACACCGCGATCG	GTGGCCGATGGAGGCGGCATCCTTGTCTGTGGCGAGACGCTCGTCGATCTGGTCCCGGTTGCCGGCGGGTTGCGGCGCCCGGTACCCGGTGGCGGTCCGTATAACACCGCGATCGCGGCGGCGAAGCTGGGTGCGCCGACCGCTCTGCTCACCCATGTGTCCCACGACGCGTTCGGTAGTCGGTGCGTGCAGGACCTTGCCGCGGCGGGAGTCGATGAGTCATTGGTGATGCGCCATGACGTTCCGACGACATTGGCCGTTGCCGACGTCGACGAACACGGAGCCGCCCGTTACCTGTTCTATTGGCAGGGAACTTCCAATGATGTTGCGATCCAATCGTTTCCAGATCCGGTGCGGACTCCGGTGGCAATCTGGGCGGGTTCGATCGCCAGCGTGCTC…	927	101	MAB_0359	356059-356985	+
	CGATGGTGCGCGTATGTCCTGCTCCC	ATGACGATCGTGCTGTCGGCGGCATTGGCTTGTGCCGCACCTGCTTTGGCTGAGCAAGGCTCGCCGATACCGCCCGCCGCGATCGACGATCTGATGGTCACACCGGATGAGGCGTCCTCGGTGATGAAGACGGGCTTTCCGGTGGTTGATCGGTTCAACGCGCTCTCGGCCCTCACGACGGACAGGCCGGACTGTGGCAGCGTGGTGCTGCCGTCGGTGGCCACCTACGACCGCGGGCCATACATGGCCGCGCACCAGCAGTACCTACAGGACAGCGCTCCCTGGAACGTCCAGCTTGCCCAGAGCATCGCTGTTTTCCCCACGGACGATGAGGCCCGCGACTTCGCGTCCACGGAGATGGACATGTGGTTGAAGTGTTCGAAGCACACCGTGCACGAT…	627	491	MAB_0361	357727-358353	+
	GCATGGCGGATCTACACCGGTTCGCG	ATGTCCGTGACCGCTCCCGGATTTTTCGATATGCACGTACACGGCGGGGGCGGCGCATCATTCGGACGCGACGCCGAGGCCAATCTGGTTGCCGCCACCTGGCACCGATCACACGGCACCGATGGCTTGCTGGCCAGTCTGGTCACCCTGGCTCCCGATGACCTGCTCCGTGCCGTGCGTGTGCTCGCCGAGATGACCGGAGCAGAGGGTATCGCCGGAATTCATCTCGAAGGCCCCTGGCTGTCCCCACAATATGCCGGGGCACACGACCCGCGGCTGCTTCGCGAACCGGACCTTGGCGAGCTGGAACGGCTGCTCGACGCCGGGGGTGGGCACATCAAGATGGTCACCATCGCACCCGAGCTGCCGGGCGCGATATCGGCGATCGAAATGCTCTCG…	879	793	MAB_0362c	358350-359228	-
	ATGGAGACCAGTTACCTTTCCGCTCA	ATGACCGCGGGCACGCACATGGCCGACGAGATTCGCCAACAGCCAACCGTATGGGGGCGGCTACTTTCCGACGGGCGTTCCGCGATAGCGGAGGTAGCGGCGAAGATCGTCGAGTACAGCCCCCGGTTCGTGCTCTTCGTCGCACGGGGAACCAGCGACCACGCCGCGTTGTACGGAAAGTACCTCACCGAGATCATCTGGCAGCTCCCCGCGGGCCTGGCCTCGCCGTCGACCATGACGACCTACGGTGCACGGCCGGATCTTTCGGGCGTGCTGGTCATCGGGGTCAGCCAATCCGGCGGCTCACCGGATCTGGTCCAGACGCTCACGGTGGCGCGCCAGCAAGGCGCGTGCACAGTGGCGGTAACCAACGCCGCGCGCTCCCCGTTGGCGACAGCA…	1032	684	MAB_0363c	359230-360261	-
	GGCATGTCGGGATACTTCGCCAAGCT	ATGAGCCTGATCACCGACCTCCGGTCGACGTCGCGTTTGGGCGTGATGGTGGCCGTGACCGCCGCGGCAGTCGGGGTCATCTACGGGTACGACTCCTCCAATATCGCGGGTGCGCTGCTGTTCCTCACCGAAGACCTGCACCTTTCCACCCACGATCAGCAGGTGGCCGCCACCGCGGTGGTGATCGGAGAGATCTTTGGCGCCCTCATCGGCGGGCCACTGTCCAACAAGATCGGCCGCAAGCGATCAATGGTTTTGGTGGCGGCAACGTTTGGCATCTTCTCGTTGCTTTCGGCTCTCGCTGTCGACCTGAACACCCTTGCGGCCGCACGGTTTCTACTCGGTCTGACGGTGGGTGTCTCGGTTGTGGTGGTACCCGTCTTCGTCGCCGAGTCCTCC…	1395	861	MAB_0365c	361157-362551	-
	CGGCTGCGCTCTTACGGTGCCAGCGC	ATGAGCCTGATCACCGACCTCCGGTCGACGTCGCGTTTGGGCGTGATGGTGGCCGTGACCGCCGCGGCAGTCGGGGTCATCTACGGGTACGACTCCTCCAATATCGCGGGTGCGCTGCTGTTCCTCACCGAAGACCTGCACCTTTCCACCCACGATCAGCAGGTGGCCGCCACCGCGGTGGTGATCGGAGAGATCTTTGGCGCCCTCATCGGCGGGCCACTGTCCAACAAGATCGGCCGCAAGCGATCAATGGTTTTGGTGGCGGCAACGTTTGGCATCTTCTCGTTGCTTTCGGCTCTCGCTGTCGACCTGAACACCCTTGCGGCCGCACGGTTTCTACTCGGTCTGACGGTGGGTGTCTCGGTTGTGGTGGTACCCGTCTTCGTCGCCGAGTCCTCC…	1395	1164	MAB_0365c	361157-362551	-
	CGCGGCCGCTACTACCACCCTGGGAT	GTGAAGATCGGTGTCGTGGCTCCGGTGGAGCTCGGGGTAACCGCGGAGCCCGACAAGATCCTCGAATTCGCGCGTGCCGCAGAGCGGCTGGGGTTCAGTGAGATCTCCGTGGTGGAGCACGCGGTTGTCATCGGAGATACGCAGAGCACGTATCCCTATTCGCCGACCGGACAGTCGCATCTACCCGACGACATTGATATCCCCGATCCGTTGGAGCTGCTGTCCTTTGTCGCGGCCGCTACTACCACCCTGGGATTATCCACCGGCGTACTGGTGCTACCCGATCACCACCCCGTGGTGCTGGCCAAACGTCTGGCCACCCTGGACCGGCTCAGTCGCGGGCGGTTGCGGATCTGCGCGGGCGTCGGATGGATGCGTGAGGAGATCGAGGCGTGCGGC…	888	242	MAB_0366	362594-363481	+
	GATACCCCGATCTACGGTGAGGGCGA	ATGGATATCAATGGTGTGTCTGCAATCGTCACGGGTGGCGCCTCAGGTCTTGGTGCCGCAACTGCTCGCCTGCTCGCCGCACAGGGCGCCAAGGTCGTCATCGCCGACGTCCAGGACGAAAAGGGTGAGGCTCTGGCCAAGGAACTCGGTGGCGCCTTCGTGCACACCGACGTCACCAGCGAGGCCGACGGTATTGCTGCCGTCGACGCCGCCAAGGAGCTCGGCCCGGTGCGCGTCCTCATCAACTGCGCGGGCGTCGGCTGGCCCGGCCGCACCATCGGCAAGGACGGCCAGTACGCCTCGGCGCACTCGCTGGACATCTTCTCCAAGGTCATCGGCATCAACTTGATCGGGTCGTTCAACCTGATCCGGCTGGCGGCCACCGCGATCAGCCAGGAA…	780	600	MAB_0368	363950-364729	+
	GTCCAGTGCGATTACCTTTGAGCCCG	ATGGCCACCACGGCGACGGAGGCTGACACAGGCCGAACCCTGTCGGGGCACGACGAGGCTGCCGAGCACATCGCTCGGCAGGCCTTCGCCGACGCGCAGGTCGGTGCGGTGGGTCTGGAGCTGGAATCTCATACCGTCGAGCTGACTGCTCCGCACCGCAGAATCACCTGGAACCGGTTGCGTGAGGTCGGGGACTCGGTTCCTGACCTGCCCGGGTCCAGTGCGATTACCTTTGAGCCCGGCGGTGCCGTCGAGCTCTCCGGCCCCCCATGTTCCGACGTCTGGTCCGCCATCTCCTCGATGCGGGCCGACCACGAGATCTTGACCGCGGTGTATCGCGGTGCCGGGATCGCGCTCGCCAGTTTGGGCACCGACCCGCTGCGCAGACCCGAGCGCGTG…	1251	227	MAB_0369	364765-366015	+
	CCCGGAGCCCGGTATGTGGCGATGGA	ATGGCCACCACGGCGACGGAGGCTGACACAGGCCGAACCCTGTCGGGGCACGACGAGGCTGCCGAGCACATCGCTCGGCAGGCCTTCGCCGACGCGCAGGTCGGTGCGGTGGGTCTGGAGCTGGAATCTCATACCGTCGAGCTGACTGCTCCGCACCGCAGAATCACCTGGAACCGGTTGCGTGAGGTCGGGGACTCGGTTCCTGACCTGCCCGGGTCCAGTGCGATTACCTTTGAGCCCGGCGGTGCCGTCGAGCTCTCCGGCCCCCCATGTTCCGACGTCTGGTCCGCCATCTCCTCGATGCGGGCCGACCACGAGATCTTGACCGCGGTGTATCGCGGTGCCGGGATCGCGCTCGCCAGTTTGGGCACCGACCCGCTGCGCAGACCCGAGCGCGTG…	1251	414	MAB_0369	364765-366015	+
	GTGGTGCAGTCATATTCACCACGACG	ATGTGCCGTCATCTAGGCTGGCTGGGCGCGCCGCGTTCGTTGTCTTCGCTCATGCTTGAGCCCCCGCATGGGCTTGTGGTGCAGTCATATTCACCACGACGCCAGAAACACGGACTGGTGAATGCAGACGGTTGGGGCGCCGGATTCTTCGCCGAAGGTGCGTCTCGCCGGTGGCGTAGCGCACGGCCGCTGTGGGGCGATGCGTCCTTCGCCTCGGTGGCACCGGTACTGCGGAGCGGATGTGTAGTGGCCGCGGTCCGGTCCGCCAGCGTGGGAATGCCCATCGAGGAGACGGCGGCGGCGCCTTTCACGGATGGGACATGGCTCCTGTCGCACAATGGAATAGTCGATCGGGGTGCGGTCGGCGAGGCGTTCGGTGCCGAATCGGTGGTGGACAGT…	681	87	MAB_0371	367297-367977	+
	GCGGATGCCATGTATGCACCGTCGCG	ATGAGCCTGCGCGACCGGTGGCGGCACGCCCGTCCGCCGGTGCTGGGTGTACACCTCGATTCGGCTGCCTGCTCGCGCCAGAGTATCGAGACTCTTCGTGCGGTGGCCCAGCACGCCGAGCATGAGGCGCAGATCGGCGGATACGTCGCGCAGGAGGCGGCGACACCGGTTCTGGAGGCGGGGCGTGCCGCGGTCCGTCAGCTGACGGGTATGCCCGAGGCTCACGTGCAGTTCACCACCGGAGCGGCCGACGCACTGCGTACACTGTTGCAGGCCTGGCCCGCCGATTCCGGGCGGGTAGTTGCCTGCCTGCCGGGGGAATTCGGTCCGAATCTGATGATCATGAACCACTTTGGATTCACCCCGGTGTGGCTGCCGGTCGACGGGGATGGCCGGGCC…	1083	597	MAB_0373	368939-370021	+
	ATTCCGGGCGGGTAGTTGCCTGCCTG	ATGAGCCTGCGCGACCGGTGGCGGCACGCCCGTCCGCCGGTGCTGGGTGTACACCTCGATTCGGCTGCCTGCTCGCGCCAGAGTATCGAGACTCTTCGTGCGGTGGCCCAGCACGCCGAGCATGAGGCGCAGATCGGCGGATACGTCGCGCAGGAGGCGGCGACACCGGTTCTGGAGGCGGGGCGTGCCGCGGTCCGTCAGCTGACGGGTATGCCCGAGGCTCACGTGCAGTTCACCACCGGAGCGGCCGACGCACTGCGTACACTGTTGCAGGCCTGGCCCGCCGATTCCGGGCGGGTAGTTGCCTGCCTGCCGGGGGAATTCGGTCCGAATCTGATGATCATGAACCACTTTGGATTCACCCCGGTGTGGCTGCCGGTCGACGGGGATGGCCGGGCC…	1083	298	MAB_0373	368939-370021	+
	CACCGCCGGGCCTATCGCACCAAGGT	ATGGGCGACGAAGTGGCGCGCACCCAGTTCACCGGTGAGCACCGCCGGGCCTATCGCACCAAGGTGCAGAACTGTCTGGACGTGTTCGAGACGATGCTCGCCGAGTCCCGGTTTGACTTCGAGCGGCCGTTGACCGGCTTGGAAATCGAGTTCAACCTCGTAGACGGCAATTATCAGCCCGCGATGACGAACACCGAGGTACTCGCCTCGATCGCCGACCCCGCCTTTCAAACGGAGCTGGGCGCCTACAACATCGAGATGAATGTGCCGCCCCGCGCCCTGCCGGGTTCGGCGGCCCTCGAACTTGAGGAGGACGTGCGGGCCAGCCTCAACGCCGCCGAGCAGCGGGCCGGTGAGCGCGGCGCGCATATCGTGATGATCGGGATCCTGCCGACGGTG…	1476	51	MAB_0374c	370074-371549	-
	GCGCGGCGCGCATATCGTGATGATCG	ATGGGCGACGAAGTGGCGCGCACCCAGTTCACCGGTGAGCACCGCCGGGCCTATCGCACCAAGGTGCAGAACTGTCTGGACGTGTTCGAGACGATGCTCGCCGAGTCCCGGTTTGACTTCGAGCGGCCGTTGACCGGCTTGGAAATCGAGTTCAACCTCGTAGACGGCAATTATCAGCCCGCGATGACGAACACCGAGGTACTCGCCTCGATCGCCGACCCCGCCTTTCAAACGGAGCTGGGCGCCTACAACATCGAGATGAATGTGCCGCCCCGCGCCCTGCCGGGTTCGGCGGCCCTCGAACTTGAGGAGGACGTGCGGGCCAGCCTCAACGCCGCCGAGCAGCGGGCCGGTGAGCGCGGCGCGCATATCGTGATGATCGGGATCCTGCCGACGGTG…	1476	368	MAB_0374c	370074-371549	-
	CAGCGGGCGGTGTATGAGCTCGGCAT	ATGCCCCCAAAGGGATCGTCAAAGGTTTTGGAAAAGGTCTACGTCATCGGCGTCGGGATGACGAAATTCGAGAAACCCGGACGACGTGAGGGCTGGGACTACCCGGCCATGGCCAAGGAGTCGGGCACCAATGCACTGACCGACGCCGGCATCGATTACGGCAAGGTGGAAGCCGCCTATGTCGGGTACTGCGCGGGGGAGTCCACCTCCGGCCAGCGGGCGGTGTATGAGCTCGGCATGACCGGTATCCCGGTCACCAACGTCAACAACAACTGTTCGACGGGTTCGACCGCGCTGTACAACGCCGCGCAGGCGATTCGTGGCGGGCTCGCCGACGTCACCCTGGCGCTTGGTTTCGAGAAGATGCAGCCCGGCTCGTTGGGTGCCACCTTCACCGAC…	1230	225	MAB_0378	374045-375274	+
	GAAACTTCTTGCTACTCAACACCGGT	ATGGCTGATTTCGTGGCATCGATCGACCAAGGCACTACCAGCACACGCGCCATGATCTTCAACCACAGGGGCGAGGAAGTGGGCCGCCATCAGCTGGAGCATCAGCAACTGCTGCCACGGGCGGGCTGGGTGGAACACAACCCGGTGGAGATCTGGGAGCGCACCTGGTCGGTGTTGGCCACGTCTCTCAATGTGACCGGGCTATCGGCCGGTGATCTCGCTGCCGTCGGGGTGACCAATCAGCGTGAGACCACCTTGGTGTGGAACCGCCACACTGGTAGGCCGTACTGCAATGCCATCGTGTGGCAGGACACCCGCACCGACAAGATCGCCGCGGCACTGGACCGCGACGGGCGTGGTGACATCATTCGGCGGAAGGCCGGACTACCTCCCGCCACT…	1515	826	MAB_0382	377959-379473	+
	AACAAGCCGGTGTATGCGCTGGAGGG	ATGGCTGATTTCGTGGCATCGATCGACCAAGGCACTACCAGCACACGCGCCATGATCTTCAACCACAGGGGCGAGGAAGTGGGCCGCCATCAGCTGGAGCATCAGCAACTGCTGCCACGGGCGGGCTGGGTGGAACACAACCCGGTGGAGATCTGGGAGCGCACCTGGTCGGTGTTGGCCACGTCTCTCAATGTGACCGGGCTATCGGCCGGTGATCTCGCTGCCGTCGGGGTGACCAATCAGCGTGAGACCACCTTGGTGTGGAACCGCCACACTGGTAGGCCGTACTGCAATGCCATCGTGTGGCAGGACACCCGCACCGACAAGATCGCCGCGGCACTGGACCGCGACGGGCGTGGTGACATCATTCGGCGGAAGGCCGGACTACCTCCCGCCACT…	1515	912	MAB_0382	377959-379473	+
	CGCAAGCAGATCTACGGCATCTTGGG	ATGACTTCCCATGAAGAAAGGGCCGAACAGTTTCGGCCCGACACACCATTTGGTTTTGGATTCGGTTTTGACCCCACCGGTCGCGGACCGGGCCTGCGGGGCCGTCGCCACGGCAGCCGCCGGCACGAATGCGATCCTCGCGGCGAGTTTCACGAGCAGGCGTGGGCGGGCCGTCGCGGCCCCGGCGCCTTCATGGACCGTGGCTTCGGGCCGGGATTCGGGCGTGGCTTCGGCCCGGGATTCGGCTTCGGTTTCGGTGAACAACCTCGCGGACGCGGGCGGGGGCGTGGCCAGCGTGGCGATGTCCGGGCCGCGATCTTGGCACTGCTCGCCGAGCGCCCCATGCACGGCTACGAGATGATTCGTGAGATCGCCGAGCGCAGTAACAACATCTGGCGG…	726	699	MAB_0383c	379550-380275	-
	GTGCGCCAGCTATATATCCGACGAAA	ATGACGGTGAAGTGGCTGGATAAGCCCGAGGATCACGACTACCAAGCGGCCACGGATTACCTGACGCTCGTCGGTGAGGCGGATCTGGTGAAGCGGACGGTGAAGGCGCTGCGCAATGCGACGCTGGAGTATCGCAAGGCCAAGGACATCTTGCGGGCGGCACGCCTGGAGATGCTGCCCAAGACAAATGCCCATGTGGCCCGTGACCTGGCGAAGATAGCCAAGGACAAGGCGCTGTCGCCGATCCTGCTGGTGCGCGGCGACGCGCGCAGCGGAGCCCGCCTGGAAATCGCCGATGGTTATCACCGGGTGTGCGCCAGCTATATATCCGACGAAAACACTGACATTCCTTGCCATCTCGTCTCGTGGCAGTAG	375	323	MAB_0384	380424-380798	+
	CATGCACCGCTGTACGCGGTCCTCAT	ATGAGTGGATTTGGATTCCCGACCCTGGCGATTGTCGTTATTGTCGGGATGATCGGGCCGCTGCTCGCGCTCAACACGCGACTGCGGATTCCAGTCGTCATCGGGGAACTGCTCGCTGGAATTGTCATCGGACGCACCGGGTTCGGTTGGATCGACGCCTTTGACCCGACCTTCAAAATGTTCGCCGACGTGGGGTTCGCGCTGGTCATGTTCGTGGCGGGCACCCATGTTCCGGTGCGTGACAAGACCATGCGGGCATCGCTACCTCAGGCGGCGCTGCGCGCGATCGTGGTCGGTGCGGTGGCCGCGGTGCTGGGTGTGCTGTTGGCCAACGTGTTCCATACCGGGCATGCACCGCTGTACGCGGTCCTCATCGCCTCCTCGTCGGCGGCGCTGGTG…	1239	360	MAB_0385	380803-382041	+
	TCATCTTCGCCATATTGCTGGGCCTT	ATGGACGTGGACGCATTCGTCGCCACCCACCGGGGGACATGGGATCGGTTGGAAGAGCTGCTCAAGCGCAGGCAGCGGCTGAGCGGTCCCGAGATCGATGAGCTGGTCGACCTGTACCAAAAGGTGTCGACTCAGCTGTCCACGGTGCGGTCGGCCTCGGGCGATCCGGCGTTGGTCGGACGGCTCTCGACGTTGGTTGCCCGGGCGCGCTCGGCGGTCACCGGTGAGCATGCCCCGCTGTGGCGTCACTTCATCCATTTCTGGACGGTGTCCTTTCCTGTTGTCGCCTATCGCAGTTGGCGCTGGTGGCTTGGTGCGACGCTCGGCTCGATGGCGGTGGCCGTGGCCGTCGGTGTCTGGGTGATGCATTCACCGGAGCTGCAATCGGTGATCGGGACA…	993	529	MAB_0387	382808-383800	+
	TCCGGCCGTAACTATGTCACCCCCGA	GTGACACAGGCAACTACCACCGGGAGTTCCGGGGAGACCGCACGCAACGCCCTGGCCGCATTGCGTGAACAAATAGCCATCGTGGTCGTCGGACAGGACTCGGTGGTCAGCGGCCTGGTTGTCGCGCTGCTGTGCCGCGGCCACGTGCTCCTGGAGGGTGTGCCCGGTGTCGCGAAAACCCTTTTGGTGCGCACACTCTCGGCCGCGCTGTCCCTCGACTTCAAGCGTGTGCAGTTCACCCCCGACCTCATGCCGGGCGACGTCACCGGCTCCCTGGTCTACGACGCGCGCACCGCGGCGTTCGAGTTCCGTGCTGGCCCGGTATTCACCAATCTGCTGCTCGCCGACGAGATCAACCGGACCCCGCCGAAGACACAGGCAGCACTGTTGGAGGCCATG…	975	831	MAB_0389c	385153-386127	-
	GACACAGGCAACTACCACCGGGAGTT	GTGACACAGGCAACTACCACCGGGAGTTCCGGGGAGACCGCACGCAACGCCCTGGCCGCATTGCGTGAACAAATAGCCATCGTGGTCGTCGGACAGGACTCGGTGGTCAGCGGCCTGGTTGTCGCGCTGCTGTGCCGCGGCCACGTGCTCCTGGAGGGTGTGCCCGGTGTCGCGAAAACCCTTTTGGTGCGCACACTCTCGGCCGCGCTGTCCCTCGACTTCAAGCGTGTGCAGTTCACCCCCGACCTCATGCCGGGCGACGTCACCGGCTCCCTGGTCTACGACGCGCGCACCGCGGCGTTCGAGTTCCGTGCTGGCCCGGTATTCACCAATCTGCTGCTCGCCGACGAGATCAACCGGACCCCGCCGAAGACACAGGCAGCACTGTTGGAGGCCATG…	975	14	MAB_0389c	385153-386127	-
	TGGCACCCGAGGTACTTGCCTACGTG	GTGACACAGGCAACTACCACCGGGAGTTCCGGGGAGACCGCACGCAACGCCCTGGCCGCATTGCGTGAACAAATAGCCATCGTGGTCGTCGGACAGGACTCGGTGGTCAGCGGCCTGGTTGTCGCGCTGCTGTGCCGCGGCCACGTGCTCCTGGAGGGTGTGCCCGGTGTCGCGAAAACCCTTTTGGTGCGCACACTCTCGGCCGCGCTGTCCCTCGACTTCAAGCGTGTGCAGTTCACCCCCGACCTCATGCCGGGCGACGTCACCGGCTCCCTGGTCTACGACGCGCGCACCGCGGCGTTCGAGTTCCGTGCTGGCCCGGTATTCACCAATCTGCTGCTCGCCGACGAGATCAACCGGACCCCGCCGAAGACACAGGCAGCACTGTTGGAGGCCATG…	975	700	MAB_0389c	385153-386127	-
	GAGGTACTTGCCTACGTGGTCGATGT	GTGACACAGGCAACTACCACCGGGAGTTCCGGGGAGACCGCACGCAACGCCCTGGCCGCATTGCGTGAACAAATAGCCATCGTGGTCGTCGGACAGGACTCGGTGGTCAGCGGCCTGGTTGTCGCGCTGCTGTGCCGCGGCCACGTGCTCCTGGAGGGTGTGCCCGGTGTCGCGAAAACCCTTTTGGTGCGCACACTCTCGGCCGCGCTGTCCCTCGACTTCAAGCGTGTGCAGTTCACCCCCGACCTCATGCCGGGCGACGTCACCGGCTCCCTGGTCTACGACGCGCGCACCGCGGCGTTCGAGTTCCGTGCTGGCCCGGTATTCACCAATCTGCTGCTCGCCGACGAGATCAACCGGACCCCGCCGAAGACACAGGCAGCACTGTTGGAGGCCATG…	975	708	MAB_0389c	385153-386127	-
	CGGGCTGCGATCTACGGGAGGCCAGG	GTGACGATCAGTACTGCCACATCGCCGCGCCTGCGAGACCGCTGGCGCACCTTGGCATGGGCCCTGGCCGCCCTGGTCGCCATCGTCATCACCGGGCTTATCCTGTCCAAACCGCCTCGGCCCGAGGGCTACCTGGATCCGGATGCCGTAACGCAACGCGGCGGGCACGCCCTGGCTCAACTGCTTCGCGACCATGGCGTCACCGTCACACGTGCCACCACCATCGGCGAGGTGCGCGCCGCTATGCGCCCCGACGGCCAACTCATGGTGCTGGACAACGGCTACCTCTCCGACAACATCCTGGACTCCCTGGCCGAACTACCGGGCGATCGCCTGATGCTCGCGCCCTACTCCGACACCCGCGAGCGGCTGGCCGCGCAGGTGCGCATCCGCTCGTAT…	1140	433	MAB_0390c	386124-387263	-
	GCCAAACCGATCTACGAACACCCGTC	ATGCCGGCCATCGATATCGACCGCGACTCTGCGGCCGAGGCCGCCCATCGCGAACTGGCCAAACCGATCTACGAACACCCGTCACCGATCGACCGCCTGATCAACTGGATCTTCGATCAGCTGGACTATCTGGAGTTCCGGGCCGGCGAGTTGCCCGGCGGCTGGTTCACCATTCTCGTGACCACACTCGTCGTGATCGCGGCCGCCGTATTGCTGGTCCGCATTGCCCGCCGCGCGGTACGGACCAGGGGTGGCGCCGACTTCGGGCTCTTTGAATCCGGTGAGCTCACCGCGGCGGAGCATCGGGCGGCCGCCGAACTCGCCGCGTCCCAAGGCGATTGGTCCTCGGCGATCCGCCACCGACTGCGTGCCGTGGCCCGCCAGCTCGAAGAGCGCACG…	645	69	MAB_0391c	387260-387904	-
	CACACTCGGCCTTACCGCCATCGTCG	ATGAGCAACGACGAGGGGGGCGTCACTCCGTCTCCGCTACCCCCGGGACCCTCACCCGCCTACCCTCCGCCTGCCCCTGGCTACCCCCCTGCCGGCACAGCCGGGTATCCGCCACCGGGTTTCGCATATCAACCCCCGCCGCCCGGGTACCAGAATCCGTCGGCAGTGCCCTACTGGGTGACGCCGGAGCCGCCGGCCCTGAAACCGGGTGTCATCCCGCTACGGCCGCTGGATTTATCCTCGCTCTACAACGGCGCCATCGCGGCCATCCGAGCCAACCCCAAGACCACACTCGGCCTTACCGCCATCGTCGTCATCGTCAGTCAGCTCCTGATCTTCGGAATCCAGGCGGCACCGGCGACGGCAGTCCTGACGGGTGCGGCGTCCTTCGACAAGAAC…	1209	299	MAB_0392c	387904-389112	-
	TGACAAGACCGCTACAGAGGAATTCG	ATGACTGACAAGACCGCTACAGAGGAATTCGACCTCGCGTTTGACGCCGCGTACCGCGGCGAGGCGCCCGACGGTCGGGGTGCCCGGCCGCCGTGGAGCATCGGTGAACCGCAGCCCGAGATTGCGATGCTGATCGCCGAGGGCAAGGTGCGCGGGGAAGTGTTGGATGCGGGTTGCGGCGAGGCGGCGACCTCGTTGTATCTGGCCGAGGTGGGGCACACCACCGTGGGGCTGGACTCAGCGCCCAAGGCCATCGAGTTGGCGAAAGGTTATGCGGCGGAGCGCGGTTTGACCAATGCGAGTTTTGCCGTCGCCGATATCTCGTCATTCACCGGGTATGACGGGCGCTTTGACACCATCATCGATTCGACGCTGTTCCACTCGATGCCCGTTGGGCTG…	699	17	MAB_0393	389211-389909	+
	GTTTTTCCCGTATACGTTGTAGCCGA	ATGGACAGCGAGGTGGAGCGACGTCTCCGCCAGATGGTCTTCGATCGACTTACTGAGATCGTTGCCGACCGCGGGGCAATTACCCGCGAAGAGTTGGAATCCCTTGAGGTTGACAACCAGGTGCGGCGGGTCATCGGTCGGAACCGCGGGATATGGAACCCGAGCGACCTCAATGCAACACTTTCCGTGGTTTCCAATCCAAAAGGGCCATATACAGATACACACGTTGGTGACTCTCTTTTTTCGTACGACTACGAGGCAAGGAGTACAGATGGCGCCAATCGCAAGTTGCGGCGAGCCTACGAACTCGAATTGCCTATCATTTTGTTGCGAACCATCCGGGCCGGCGTGTTCGTACCTGTTTTTCCCGTATACGTTGTAGCCGACGATATGGCCAAC…	885	372	MAB_0397c	392881-393765	-
	ACACGAACCTCTTAGGCATATCGCCC	ATGGACAGCGAGGTGGAGCGACGTCTCCGCCAGATGGTCTTCGATCGACTTACTGAGATCGTTGCCGACCGCGGGGCAATTACCCGCGAAGAGTTGGAATCCCTTGAGGTTGACAACCAGGTGCGGCGGGTCATCGGTCGGAACCGCGGGATATGGAACCCGAGCGACCTCAATGCAACACTTTCCGTGGTTTCCAATCCAAAAGGGCCATATACAGATACACACGTTGGTGACTCTCTTTTTTCGTACGACTACGAGGCAAGGAGTACAGATGGCGCCAATCGCAAGTTGCGGCGAGCCTACGAACTCGAATTGCCTATCATTTTGTTGCGAACCATCCGGGCCGGCGTGTTCGTACCTGTTTTTCCCGTATACGTTGTAGCCGACGATATGGCCAAC…	885	697	MAB_0397c	392881-393765	-
	ACCGCCAATGACTATGGCTTGCGTCT	ATGAGCTTGGTGGAGGCGTTCGGCGAGATCCTCGAACCCGCGGATGTGCATGTGGCGCAGCGGCTGACGGCGTTGGCATCCGAGACCGATGAGTCGGTGGAGCTGGCAATCGCGCTGGCGGTGCGGGCACTGCGCGGCGGGTCGGTGTGTGTGGATTTGCGCGCGGTGGCGGCGCAGGTGGATATGCCCTCGCTGCCGTGGCCCGCTGCCGATGACTGGCTGGCGGCGGTGCGGGCCAGCCCCTTGGCGGGTGAGCCGCCCGTGCTGCGGCTTTTCGGCGACCTGCTGTACCTCGATCGGTACTGGCGCGAGGAACAACAGGTGTGCACAGATGTGCAAGCGTTGATGGCCGCCGCCCAACCACGCACCGAAGTGCCCACCTATGAGCGACTTTTCCCG…	1659	1308	MAB_0398c	393871-395529	-
	AGCCGGCTCGCCTATGTGGCGCTGAC	ATGAAGCGTTTCGACCTGCTGGGGCCGCTGCCCGCGGATCGCTCCACCACGGTATTGGAGGCCAGCGCGGGTACCGGCAAGACCTTCGCATTGGCGGGTCTGGTCACCCGGTACGTCGCCGAGGGCGTCGCGACGCTGGACCAGATGCTGCTCATCACCTTCGGGCGTGCGGCCAGCCAGGAGCTCCGGGATCGAGTGCGCGGCCAGATCGTGGACGCCCTGCGGGCTTTCGCGGATCCGTCGACGGCACGCACGGATCTGACGCAGTATCTGATCTCGGCCGAGCAGGACACACGCCAACGGCGGCTGCGGGATGCGCTCGCCGGCTTCGACGCGGCGACCATCGCCACCACACACCAGTTCTGCCACATCGTGCTGAAGTCCCTGGGTGTGGCGGGC…	3246	2004	MAB_0399c	395526-398771	-
	TGCGCGACTGGTTACGCACCCAGTGC	ATGAAGCGTTTCGACCTGCTGGGGCCGCTGCCCGCGGATCGCTCCACCACGGTATTGGAGGCCAGCGCGGGTACCGGCAAGACCTTCGCATTGGCGGGTCTGGTCACCCGGTACGTCGCCGAGGGCGTCGCGACGCTGGACCAGATGCTGCTCATCACCTTCGGGCGTGCGGCCAGCCAGGAGCTCCGGGATCGAGTGCGCGGCCAGATCGTGGACGCCCTGCGGGCTTTCGCGGATCCGTCGACGGCACGCACGGATCTGACGCAGTATCTGATCTCGGCCGAGCAGGACACACGCCAACGGCGGCTGCGGGATGCGCTCGCCGGCTTCGACGCGGCGACCATCGCCACCACACACCAGTTCTGCCACATCGTGCTGAAGTCCCTGGGTGTGGCGGGC…	3246	1717	MAB_0399c	395526-398771	-
	TGCAGTGGCAGGTACTGGAACGGGCC	ATGAAGCGTTTCGACCTGCTGGGGCCGCTGCCCGCGGATCGCTCCACCACGGTATTGGAGGCCAGCGCGGGTACCGGCAAGACCTTCGCATTGGCGGGTCTGGTCACCCGGTACGTCGCCGAGGGCGTCGCGACGCTGGACCAGATGCTGCTCATCACCTTCGGGCGTGCGGCCAGCCAGGAGCTCCGGGATCGAGTGCGCGGCCAGATCGTGGACGCCCTGCGGGCTTTCGCGGATCCGTCGACGGCACGCACGGATCTGACGCAGTATCTGATCTCGGCCGAGCAGGACACACGCCAACGGCGGCTGCGGGATGCGCTCGCCGGCTTCGACGCGGCGACCATCGCCACCACACACCAGTTCTGCCACATCGTGCTGAAGTCCCTGGGTGTGGCGGGC…	3246	811	MAB_0399c	395526-398771	-
	CCGCTGGGGGTGTACGCGTCACGTCT	ATGAAGCGTTTCGACCTGCTGGGGCCGCTGCCCGCGGATCGCTCCACCACGGTATTGGAGGCCAGCGCGGGTACCGGCAAGACCTTCGCATTGGCGGGTCTGGTCACCCGGTACGTCGCCGAGGGCGTCGCGACGCTGGACCAGATGCTGCTCATCACCTTCGGGCGTGCGGCCAGCCAGGAGCTCCGGGATCGAGTGCGCGGCCAGATCGTGGACGCCCTGCGGGCTTTCGCGGATCCGTCGACGGCACGCACGGATCTGACGCAGTATCTGATCTCGGCCGAGCAGGACACACGCCAACGGCGGCTGCGGGATGCGCTCGCCGGCTTCGACGCGGCGACCATCGCCACCACACACCAGTTCTGCCACATCGTGCTGAAGTCCCTGGGTGTGGCGGGC…	3246	2820	MAB_0399c	395526-398771	-
	CGCTGCGTCAGATAGGACTGCGGGAT	ATGAAGCGTTTCGACCTGCTGGGGCCGCTGCCCGCGGATCGCTCCACCACGGTATTGGAGGCCAGCGCGGGTACCGGCAAGACCTTCGCATTGGCGGGTCTGGTCACCCGGTACGTCGCCGAGGGCGTCGCGACGCTGGACCAGATGCTGCTCATCACCTTCGGGCGTGCGGCCAGCCAGGAGCTCCGGGATCGAGTGCGCGGCCAGATCGTGGACGCCCTGCGGGCTTTCGCGGATCCGTCGACGGCACGCACGGATCTGACGCAGTATCTGATCTCGGCCGAGCAGGACACACGCCAACGGCGGCTGCGGGATGCGCTCGCCGGCTTCGACGCGGCGACCATCGCCACCACACACCAGTTCTGCCACATCGTGCTGAAGTCCCTGGGTGTGGCGGGC…	3246	2677	MAB_0399c	395526-398771	-
	ATTCCGCGCGGTTATGGTTGCCGCTG	ATGGCACTTCACCTGCGCCGGGCCGAGCGGACCGACATGCTCGCCGACGGGCTCGCCCGGCTGCTGGCCGTACCCGCTCCGGATCCCTTTGCCGAGGAGTTGGTGCTGGTACCGGCGAAGGGCATCGAGCGGTGGCTCAGCCAGCGGTTATCCGACAGGCTGGGGGTGTGTGCGGGCGTGCGATTTCGCAGCCCACGCTCACTGATCGCCGAGATCACCGGAACCGTCGACAACGACCCGTGGTCACCCGATGCGCTGGTGTGGCCGCTGCTGACGGTGATCGACGAGAACCTGCACCAGTCCTGGGCCGTCCCGCTCGCCTCGCACCTCGGGGCTTTCGAGGCCGGCGAAGAACGTGAGCTGCGCCAGGGCCGCCGCTACGCGGTGGCACGGCGCCTT…	3234	3196	MAB_0400c	398768-402001	-
	TCTCCTTCGGCTTATACATGGTTCAT	GTGCGCGGCGGAGAGATCAAGGCCCTCACGGGTCTGCGCATCATCGCTGCGTTCTGGGTGGTGCTCTTCCACTTTCGCCCACTACTCGAGCAGGCAGCCCCCGAATTTCGGACCGCGCTGAACCCCATCCTCAACTGCGGCGCTCAGGGCGTCGATCTCTTTTTCATCCTCAGCGGATTCGTGCTGACCTGGAACTACCTGGACAGGATGGGGCACCGCTGGTCCACCCGGGAAACCCTGCACTTTCTGTGGTTGCGCCTGGCGCGAGTCTGGCCCGTCTACCTGGTGACCATGCACCTGGCGGCCCTGTGGGTGATCTTCACCATGCACGTCGGGCACGTGCCCGAACGCATCGACACCTTTGACGCCACCAACTATGTGCGCCAACTGTTCATGGTG…	1236	928	MAB_0401	402198-403433	+
	ACCGGGCAGTTCTACACCCCGTGGAG	GTGCGCGGCGGAGAGATCAAGGCCCTCACGGGTCTGCGCATCATCGCTGCGTTCTGGGTGGTGCTCTTCCACTTTCGCCCACTACTCGAGCAGGCAGCCCCCGAATTTCGGACCGCGCTGAACCCCATCCTCAACTGCGGCGCTCAGGGCGTCGATCTCTTTTTCATCCTCAGCGGATTCGTGCTGACCTGGAACTACCTGGACAGGATGGGGCACCGCTGGTCCACCCGGGAAACCCTGCACTTTCTGTGGTTGCGCCTGGCGCGAGTCTGGCCCGTCTACCTGGTGACCATGCACCTGGCGGCCCTGTGGGTGATCTTCACCATGCACGTCGGGCACGTGCCCGAACGCATCGACACCTTTGACGCCACCAACTATGTGCGCCAACTGTTCATGGTG…	1236	609	MAB_0401	402198-403433	+
	GTCTGGCCCGTCTACCTGGTGACCAT	GTGCGCGGCGGAGAGATCAAGGCCCTCACGGGTCTGCGCATCATCGCTGCGTTCTGGGTGGTGCTCTTCCACTTTCGCCCACTACTCGAGCAGGCAGCCCCCGAATTTCGGACCGCGCTGAACCCCATCCTCAACTGCGGCGCTCAGGGCGTCGATCTCTTTTTCATCCTCAGCGGATTCGTGCTGACCTGGAACTACCTGGACAGGATGGGGCACCGCTGGTCCACCCGGGAAACCCTGCACTTTCTGTGGTTGCGCCTGGCGCGAGTCTGGCCCGTCTACCTGGTGACCATGCACCTGGCGGCCCTGTGGGTGATCTTCACCATGCACGTCGGGCACGTGCCCGAACGCATCGACACCTTTGACGCCACCAACTATGTGCGCCAACTGTTCATGGTG…	1236	279	MAB_0401	402198-403433	+
	GTCAGTGATTCGTATACCACCGGCAC	GTGGAGGTAGCAGTGGTCCGTCTGGCCGCGTTCATCATCGCATTTGCGTTTCTCTTTGGCGTGGCCGCAGAGCGGCCGGCGCCGGTGCGGCCGTACCGGCTCGCCTACTCCGGATCGGGGCTGAACCATGTCGCGGTGGTCAGTGATTCGTATACCACCGGCACCAAGGAAGGCGGCCTGGGCGCCAAATCTTGGACGTCCATTGCCTGGCGGATCCTGAACCGTGAGGGCGTGCGCGTCAGTGCCGATGTTGCCGCCGAGGGTCGCGCGGGGTACGGCGTGCGTGGCGACCACGGCAGCGTCTTCGCCGACCTCACCGGTCGTGTCGTGCATCCCGACGACGAGCTTGTCGTCTTCTTCGGCTCGCGTAACGACCAGGGCGTCGATCCCGAGACGTAT…	705	150	MAB_0402	403493-404197	+
	GATCCCGAGACGTATGCCGAGGTCAC	GTGGAGGTAGCAGTGGTCCGTCTGGCCGCGTTCATCATCGCATTTGCGTTTCTCTTTGGCGTGGCCGCAGAGCGGCCGGCGCCGGTGCGGCCGTACCGGCTCGCCTACTCCGGATCGGGGCTGAACCATGTCGCGGTGGTCAGTGATTCGTATACCACCGGCACCAAGGAAGGCGGCCTGGGCGCCAAATCTTGGACGTCCATTGCCTGGCGGATCCTGAACCGTGAGGGCGTGCGCGTCAGTGCCGATGTTGCCGCCGAGGGTCGCGCGGGGTACGGCGTGCGTGGCGACCACGGCAGCGTCTTCGCCGACCTCACCGGTCGTGTCGTGCATCCCGACGACGAGCTTGTCGTCTTCTTCGGCTCGCGTAACGACCAGGGCGTCGATCCCGAGACGTAT…	705	396	MAB_0402	403493-404197	+
	GTTCGCCGGAATTACCTTGGCGGCGT	ATGACGCGGTTCGTGTTGTTCGCCGGAATTACCTTGGCGGCGTGTGTTTTTGCGGGCTGCGGTGCCGCCCCGAACTCGACCTCGAATTCGATACGGCAGACGTCCACGCCGGCAGCAGCGGCCTCGCCGGGCCGGGCCGAGCCGTCGCGTCGGGTGGTGCCGCCGGGTGGCGTCTACTGGAACCCGGTGACGCAGCAGCCCGAGGTCAAGCCCGTCGAGATTGTGCTGACCCCCGCCGACGCCGGAGACATGCTCGTCGACATCACCTGGGACAGCTGGACTGAGCAGCAGGCCGGCGGGCACGCCATCCGCGCCACGAAGGACTGCGTGCCCGATTGCGCGACGGGCGGGACAACCCGGCGGGACGTGACACTGACCTTCCACGACGCGCGGTCGCTT…	495	29	MAB_0403	404240-404734	+
	GTAGCCAGCATGTACCAGTGGGAAGA	ATGCCTAGCTTCTCTCCGATCATCACCGATTTCTGGCGCACGTATCTCCGCCGCGGCACCATTCTGAGGGACGCAGTGGACTTCCAACTCGCCGTCAGCCCCGAACTCCACGAAGACACCGAGCTGATGATGCTCCAGACGGTTGCCGGTAAGACCAGCGCCGTCGTCACGCCCGAGCTTGCCGATCGCGCGGGATTCGATGGCTTCCCACCAGTTTCAGACACCGAGCTCCGGACCCGGCTCGACAAGGCCGGCCTGAGCCTGCATGGCGCCGATAATCTTTTCTATTTCACCGATGAAGCCCGCGCCACACTCCTGGCCAAGCTGCCCACCGGAGACATCCGGCAACTGACCGCGGACGACGCGGCCATCTTCAATGCCTTCGAATCTGCTGCAACA…	717	492	MAB_0404c	404737-405453	-
	AACTCCGCGTTCTATCCCTCGTATCT	GTGAGCCGTGCATGGGCCGATAACGCGGTTCGATTGATCGAGGCCGACGCCCGTCGCAGTGCCGATACCCATCTGCTGCGATATCCGCTGCCCGCGGCATGGGCCGACACCGTGGATGTGCAGTTGTATCTCAAGGACGAGTCGACGCACATCACCGGCAGCCTGAAACATCGTTTGGCGCGTTCACTTTTCCTGTACGCACTGTGCAACGGGTTCATCGGCGAGAACACCACCATCGTGGAGGCCTCTTCCGGGTCGACGGCGGTCTCGGAGGCCTATTTCGCACAGCTGCTCGGGTTGCCGTTCATCGCGGTGATGACGGCCTCGACCAGCCCCAGTAAGATCGCATTGATCGAATCACAGGGTGGCCGTTGTCATTTCGTCGATGAAGCGCAACAG…	1071	669	MAB_0406c	406764-407834	-
	GATGTGCAGTTGTATCTCAAGGACGA	GTGAGCCGTGCATGGGCCGATAACGCGGTTCGATTGATCGAGGCCGACGCCCGTCGCAGTGCCGATACCCATCTGCTGCGATATCCGCTGCCCGCGGCATGGGCCGACACCGTGGATGTGCAGTTGTATCTCAAGGACGAGTCGACGCACATCACCGGCAGCCTGAAACATCGTTTGGCGCGTTCACTTTTCCTGTACGCACTGTGCAACGGGTTCATCGGCGAGAACACCACCATCGTGGAGGCCTCTTCCGGGTCGACGGCGGTCTCGGAGGCCTATTTCGCACAGCTGCTCGGGTTGCCGTTCATCGCGGTGATGACGGCCTCGACCAGCCCCAGTAAGATCGCATTGATCGAATCACAGGGTGGCCGTTGTCATTTCGTCGATGAAGCGCAACAG…	1071	126	MAB_0406c	406764-407834	-
	TTCTATCCCTCGTATCTCGCCAGACG	GTGAGCCGTGCATGGGCCGATAACGCGGTTCGATTGATCGAGGCCGACGCCCGTCGCAGTGCCGATACCCATCTGCTGCGATATCCGCTGCCCGCGGCATGGGCCGACACCGTGGATGTGCAGTTGTATCTCAAGGACGAGTCGACGCACATCACCGGCAGCCTGAAACATCGTTTGGCGCGTTCACTTTTCCTGTACGCACTGTGCAACGGGTTCATCGGCGAGAACACCACCATCGTGGAGGCCTCTTCCGGGTCGACGGCGGTCTCGGAGGCCTATTTCGCACAGCTGCTCGGGTTGCCGTTCATCGCGGTGATGACGGCCTCGACCAGCCCCAGTAAGATCGCATTGATCGAATCACAGGGTGGCCGTTGTCATTTCGTCGATGAAGCGCAACAG…	1071	678	MAB_0406c	406764-407834	-
	ACCGGTGGCCACTATCTGGACCAGTT	GTGAGCCGTGCATGGGCCGATAACGCGGTTCGATTGATCGAGGCCGACGCCCGTCGCAGTGCCGATACCCATCTGCTGCGATATCCGCTGCCCGCGGCATGGGCCGACACCGTGGATGTGCAGTTGTATCTCAAGGACGAGTCGACGCACATCACCGGCAGCCTGAAACATCGTTTGGCGCGTTCACTTTTCCTGTACGCACTGTGCAACGGGTTCATCGGCGAGAACACCACCATCGTGGAGGCCTCTTCCGGGTCGACGGCGGTCTCGGAGGCCTATTTCGCACAGCTGCTCGGGTTGCCGTTCATCGCGGTGATGACGGCCTCGACCAGCCCCAGTAAGATCGCATTGATCGAATCACAGGGTGGCCGTTGTCATTTCGTCGATGAAGCGCAACAG…	1071	444	MAB_0406c	406764-407834	-
	ATACCCGACGCCTACTCGGTGGCGCT	GTGAGCCGTGCATGGGCCGATAACGCGGTTCGATTGATCGAGGCCGACGCCCGTCGCAGTGCCGATACCCATCTGCTGCGATATCCGCTGCCCGCGGCATGGGCCGACACCGTGGATGTGCAGTTGTATCTCAAGGACGAGTCGACGCACATCACCGGCAGCCTGAAACATCGTTTGGCGCGTTCACTTTTCCTGTACGCACTGTGCAACGGGTTCATCGGCGAGAACACCACCATCGTGGAGGCCTCTTCCGGGTCGACGGCGGTCTCGGAGGCCTATTTCGCACAGCTGCTCGGGTTGCCGTTCATCGCGGTGATGACGGCCTCGACCAGCCCCAGTAAGATCGCATTGATCGAATCACAGGGTGGCCGTTGTCATTTCGTCGATGAAGCGCAACAG…	1071	801	MAB_0406c	406764-407834	-
	ACCGAACCCCGATACGTCGAAGGCGG	ATGCCAGAGCGGCTGTCCCCCCAGATACCCCCCTCCGTGACCCTCGCGAAGCTCGCGGGCTGCGGACTTGTCGCGGCGGTGATCCTGGCCGGGCTGATGTTCCCCTTCGCGGGTGGATTCGGGCTGGCCTCCAATCGCGCATCCGACGTGGTGGCCAATGGCTCCACTCAGTTGCTTCAGGGTGAGGTGCCCGCCGTCACCACGGTGGAGGACGCCAAGGGCAACAAGATCGCCTATCTGTACACCCAACGACGCTTCGAGGTGTCGGCCGACGAGATCGCCGACACCATGAAGCTGGCCCTGCTGTCCATCGAGGACAAGCGCTTCACCTCACATAACGGCGTCGACTGGAAGGGCACGCTCGGCGGACTGGCCGGATACGCCTCCGGGGATGAGGAC…	2436	2094	MAB_0408c	408905-411340	-
	CTTCACCTCACATAACGGCGTCGACT	ATGCCAGAGCGGCTGTCCCCCCAGATACCCCCCTCCGTGACCCTCGCGAAGCTCGCGGGCTGCGGACTTGTCGCGGCGGTGATCCTGGCCGGGCTGATGTTCCCCTTCGCGGGTGGATTCGGGCTGGCCTCCAATCGCGCATCCGACGTGGTGGCCAATGGCTCCACTCAGTTGCTTCAGGGTGAGGTGCCCGCCGTCACCACGGTGGAGGACGCCAAGGGCAACAAGATCGCCTATCTGTACACCCAACGACGCTTCGAGGTGTCGGCCGACGAGATCGCCGACACCATGAAGCTGGCCCTGCTGTCCATCGAGGACAAGCGCTTCACCTCACATAACGGCGTCGACTGGAAGGGCACGCTCGGCGGACTGGCCGGATACGCCTCCGGGGATGAGGAC…	2436	335	MAB_0408c	408905-411340	-
	ATCGCCTATCTGTACACCCAACGACG	ATGCCAGAGCGGCTGTCCCCCCAGATACCCCCCTCCGTGACCCTCGCGAAGCTCGCGGGCTGCGGACTTGTCGCGGCGGTGATCCTGGCCGGGCTGATGTTCCCCTTCGCGGGTGGATTCGGGCTGGCCTCCAATCGCGCATCCGACGTGGTGGCCAATGGCTCCACTCAGTTGCTTCAGGGTGAGGTGCCCGCCGTCACCACGGTGGAGGACGCCAAGGGCAACAAGATCGCCTATCTGTACACCCAACGACGCTTCGAGGTGTCGGCCGACGAGATCGCCGACACCATGAAGCTGGCCCTGCTGTCCATCGAGGACAAGCGCTTCACCTCACATAACGGCGTCGACTGGAAGGGCACGCTCGGCGGACTGGCCGGATACGCCTCCGGGGATGAGGAC…	2436	240	MAB_0408c	408905-411340	-
	AACGTCGGCAACTACCGCTCCCCGAT	ATGCCAGAGCGGCTGTCCCCCCAGATACCCCCCTCCGTGACCCTCGCGAAGCTCGCGGGCTGCGGACTTGTCGCGGCGGTGATCCTGGCCGGGCTGATGTTCCCCTTCGCGGGTGGATTCGGGCTGGCCTCCAATCGCGCATCCGACGTGGTGGCCAATGGCTCCACTCAGTTGCTTCAGGGTGAGGTGCCCGCCGTCACCACGGTGGAGGACGCCAAGGGCAACAAGATCGCCTATCTGTACACCCAACGACGCTTCGAGGTGTCGGCCGACGAGATCGCCGACACCATGAAGCTGGCCCTGCTGTCCATCGAGGACAAGCGCTTCACCTCACATAACGGCGTCGACTGGAAGGGCACGCTCGGCGGACTGGCCGGATACGCCTCCGGGGATGAGGAC…	2436	1365	MAB_0408c	408905-411340	-
	ACGAGTTGTTCGTACGCGGCGCGGCG	GTGTCAGCTTCACGGCCAGCCATGAGTGCTTTGCATACGGCGGTATCGATCGATGGTGGAGAAGCTCGCATTGCTTGGGTTTCCCAGGCCAGATGCAGACAGGGCGACCCTGACGAGTTGTTCGTACGCGGCGCGGCGCAGCGCAAGGCCGCGGTCATCTGCCGGCACTGCCCGGTGATGATGGAATGCGGTGCCGATGCGCTGGATAACCGCGTGGAGTTCGGTGTTTGGGGCGGTCTGACCGAACGGCAGCGTCGGGCGATGCTGAAGGCTCACCCCGAGGTGGAGTCGTGGGCTGACTTCTTCGCCGCGCAGCGCAAGCACAAGAGCGCCGTCTAA	339	124	MAB_0409	411579-411917	+
	CTCGACATGTTCTACAACCTGGGCCT	GTGGTGAACACTTCCCCTGACTCCCCCAGCGACGCGGCGGCGGGGCCCCCTTTAACTACCTGGCCTGCGCGAGTCGCGAATGCACGACTGCACTTCGTGACCGGCAAGGGCGGGACCGGAAAGTCCACCATCGCCGCGGCGCTGGCTCTCGCCCTGGCCGCGGGCGGCCGCAAGGTGCTGCTGGTCGAGGTCGAAAACAGGCAGGGCATCGCCCAGCTTTTCGATGTGCCACCGCTGGCGCCTAAGGAACTCAAGATCGCGACCGCCGAAGGCGGTGGGGTGGTGAACGCACTCGCCATCGAGATCGAGACGGCGTTCATGGAATACCTCGACATGTTCTACAACCTGGGCCTGGCCGGACGTGCGATGAAGCGCATCGGTGCCATCGAGTTCGCCACC…	1044	339	MAB_0411c	413122-414165	-
	GCCCCCTTTAACTACCTGGCCTGCGC	GTGGTGAACACTTCCCCTGACTCCCCCAGCGACGCGGCGGCGGGGCCCCCTTTAACTACCTGGCCTGCGCGAGTCGCGAATGCACGACTGCACTTCGTGACCGGCAAGGGCGGGACCGGAAAGTCCACCATCGCCGCGGCGCTGGCTCTCGCCCTGGCCGCGGGCGGCCGCAAGGTGCTGCTGGTCGAGGTCGAAAACAGGCAGGGCATCGCCCAGCTTTTCGATGTGCCACCGCTGGCGCCTAAGGAACTCAAGATCGCGACCGCCGAAGGCGGTGGGGTGGTGAACGCACTCGCCATCGAGATCGAGACGGCGTTCATGGAATACCTCGACATGTTCTACAACCTGGGCCTGGCCGGACGTGCGATGAAGCGCATCGGTGCCATCGAGTTCGCCACC…	1044	56	MAB_0411c	413122-414165	-
	CGGGGCCCCCTTTAACTACCTGGCCT	GTGGTGAACACTTCCCCTGACTCCCCCAGCGACGCGGCGGCGGGGCCCCCTTTAACTACCTGGCCTGCGCGAGTCGCGAATGCACGACTGCACTTCGTGACCGGCAAGGGCGGGACCGGAAAGTCCACCATCGCCGCGGCGCTGGCTCTCGCCCTGGCCGCGGGCGGCCGCAAGGTGCTGCTGGTCGAGGTCGAAAACAGGCAGGGCATCGCCCAGCTTTTCGATGTGCCACCGCTGGCGCCTAAGGAACTCAAGATCGCGACCGCCGAAGGCGGTGGGGTGGTGAACGCACTCGCCATCGAGATCGAGACGGCGTTCATGGAATACCTCGACATGTTCTACAACCTGGGCCTGGCCGGACGTGCGATGAAGCGCATCGGTGCCATCGAGTTCGCCACC…	1044	52	MAB_0411c	413122-414165	-
	GGTAACCACGTCTACACCTCCGGACA	ATGAGCACGCACAGCGCCCGCCTGGCCGAGCTGGGTATCGAGCTGCCGGCCGTCGCTGCGCCGTTGGCGGCGTATCAGCCCGCGGTACGCAGTGGTAACCACGTCTACACCTCCGGACAACTGCCCATGGTGGACGGCAATCTGGCCACCGCGGGCAAGGTGGGTGCCGAGGTGTCGCCGGAGGATGCCAAGGCCCTGGCGCGGATCTGCGCGCTCAACGCGGTGGCAGCCGTGGATGCCCTCGTCGGGATCAACAATGTCGTGAAGGTGGTCAAGGTTGTCGGATTCGTCGCATCGGCACCGGGATTCACCGGCCAGCCGGGTGTGGTGAACGGGGCCTCGGAGCTGCTGGGGGAGATATTCGGGGAAGCGGGCGTGCATGCGCGTTCGGCGGTTGGT…	474	105	MAB_0413	414382-414855	+
	GAGGCCGGTAGGTATCACCCCGTGGA	GTGAACTCGATTCCCCTTGCCCTCGCGGGCTCACTGAGCTGGGGCATCAGTGACTTCATCGGCGGGCATGCGAGCAAGCGGCGGTCGACCCTGGCAGTACTCGCGTTGAGTCGGCCCGTCGGGCTGGCGGTGGTCGGGCTGGTGTCCGTGCTCACCGCCTCCACGCATTTCGATGGCCGCACCCTACTCGGAATGCTTTCCGGTCCAGCCGCTTTCGCGGCTCTGTACGCGCTGTATCGCGCCCTTGCGATTGGGCCGATGGGTGTGGTGTCACCGATTGCGGCGGTCGGTGCGGTGGTACCGGTGCTGTGGGGCACCGTGATCGGGCAGTCGCTCGCGGGCCTGACGTATCTGGGGTTGGGCGGCACCCTCGTCGGGGTCATGCTGGCCTCGGCCTCC…	846	504	MAB_0415	415647-416492	+
	CGCTTGTGTGCGTAGCTGTCGTGGTG	GTGAACTCGATTCCCCTTGCCCTCGCGGGCTCACTGAGCTGGGGCATCAGTGACTTCATCGGCGGGCATGCGAGCAAGCGGCGGTCGACCCTGGCAGTACTCGCGTTGAGTCGGCCCGTCGGGCTGGCGGTGGTCGGGCTGGTGTCCGTGCTCACCGCCTCCACGCATTTCGATGGCCGCACCCTACTCGGAATGCTTTCCGGTCCAGCCGCTTTCGCGGCTCTGTACGCGCTGTATCGCGCCCTTGCGATTGGGCCGATGGGTGTGGTGTCACCGATTGCGGCGGTCGGTGCGGTGGTACCGGTGCTGTGGGGCACCGTGATCGGGCAGTCGCTCGCGGGCCTGACGTATCTGGGGTTGGGCGGCACCCTCGTCGGGGTCATGCTGGCCTCGGCCTCC…	846	814	MAB_0415	415647-416492	+
	ACCACAAACAGCTACAACCATCCGAC	ATGCTTGCCAGCCTTGGGTTGGGAAAGCTGGAAGCCGGGTTGATGCGGCATACCTTGCAGCCGAGTGAAGTCGCCGATTTTCTGGACCAAGCGAGTCCGTCGGACATGAATCGTCTCGCCCGCGACGGCATGCCGTCGGCCATCGAGGGTTTGCACCGGCGGCAACTGCAACGCATCGAGCCGTCTCTGGAAGCGGTCTACCAGGCCACCACAAACAGCTACAACCATCCGACTTCGCGCACGGGCACAAGCACCGCACGCTCGCGGGGAAATGGCCCCAGCCTGCGTGAAGAGAGCATTTCTTCGATGCGCTCACGGCATTCGGTGGTGGATTCACTGCGTGCCGGTGGTGCAGCGGTGTAG	363	219	MAB_0417c	417276-417638	-
	GTTGATGCGGCATACCTTGCAGCCGA	ATGCTTGCCAGCCTTGGGTTGGGAAAGCTGGAAGCCGGGTTGATGCGGCATACCTTGCAGCCGAGTGAAGTCGCCGATTTTCTGGACCAAGCGAGTCCGTCGGACATGAATCGTCTCGCCCGCGACGGCATGCCGTCGGCCATCGAGGGTTTGCACCGGCGGCAACTGCAACGCATCGAGCCGTCTCTGGAAGCGGTCTACCAGGCCACCACAAACAGCTACAACCATCCGACTTCGCGCACGGGCACAAGCACCGCACGCTCGCGGGGAAATGGCCCCAGCCTGCGTGAAGAGAGCATTTCTTCGATGCGCTCACGGCATTCGGTGGTGGATTCACTGCGTGCCGGTGGTGCAGCGGTGTAG	363	50	MAB_0417c	417276-417638	-
	ATCCGGAGAAGGTACAGCCGGTGTCC	ATGCGGTACGGGTTGCCGGTCCTGATTGCGCTGTTTGGCCTGTTCGCGGCCGCGATACCGGCCGCAGCGGCTCCGGCGGCGGGTGCCGACGACAAGGTGCCGATGGGCGGCGGAGCCGGGCTCATCATCAACGGCGACACCCTGTGCACGCTGACGACGATCGGCCACGACGGCAAGGGCAATCTCGTGGGCTTTACCTCCGCACACTGCGGCGGCGCCGGCTCGCAGGTGGCCTCCGAGGACTTTCCCAAGAAGGGTGTGCTGGGCAAGTTCGTCAACGGAAACGAGCAGTACGACTACGCCACCATCCAGTTCGATCCGGAGAAGGTACAGCCGGTGTCCACCTACAAGGGCTTCACCATCACCGGAATCGGGCCTGATCCTCAGCCGGGTGATATC…	696	328	MAB_0424	423027-423722	+
	AACTCGGCCTGGTATCCGGTGACCGG	ATGACCGAAACCAGCATCGAGCCGGACAGCTATCCGCCGTCGCCGGAATTCGTAGCGACAGCGAATGCGACCGCCGACCTCTACCAGGCGGCCGAGGAAGATCGGCTCGGGTTCTGGGAGCAACAGGCCGGCCGCCTGCACTGGGACGAGCCCTTCGGGCAGGTTCTCGACTGGTCCGACGCGCCCTTCGCGAAGTGGTTTGTGGGCGGCAAGCTCAACGTCGCGTACAACTGCGTCGACCGGCATGTAGAGGCCGGCAACGGCGATCGGGTCGCCATCCACTGGGAGGGCGAACCGGGCGACACCCGCACCATCACCTATGCCGAGCTGCTGGCTCAGGTCAGTCAGGCCGCCAACTACCTGACCGAACTCGGCCTGGTATCCGGTGACCGGGTGGCC…	1977	379	MAB_0425c	423824-425800	-
	CGGGTGGCCATTTACATGCCGATGCT	ATGACCGAAACCAGCATCGAGCCGGACAGCTATCCGCCGTCGCCGGAATTCGTAGCGACAGCGAATGCGACCGCCGACCTCTACCAGGCGGCCGAGGAAGATCGGCTCGGGTTCTGGGAGCAACAGGCCGGCCGCCTGCACTGGGACGAGCCCTTCGGGCAGGTTCTCGACTGGTCCGACGCGCCCTTCGCGAAGTGGTTTGTGGGCGGCAAGCTCAACGTCGCGTACAACTGCGTCGACCGGCATGTAGAGGCCGGCAACGGCGATCGGGTCGCCATCCACTGGGAGGGCGAACCGGGCGACACCCGCACCATCACCTATGCCGAGCTGCTGGCTCAGGTCAGTCAGGCCGCCAACTACCTGACCGAACTCGGCCTGGTATCCGGTGACCGGGTGGCC…	1977	402	MAB_0425c	423824-425800	-
	ACCCAGGTGGTGTATGAGGGAACGCC	ATGACCGAAACCAGCATCGAGCCGGACAGCTATCCGCCGTCGCCGGAATTCGTAGCGACAGCGAATGCGACCGCCGACCTCTACCAGGCGGCCGAGGAAGATCGGCTCGGGTTCTGGGAGCAACAGGCCGGCCGCCTGCACTGGGACGAGCCCTTCGGGCAGGTTCTCGACTGGTCCGACGCGCCCTTCGCGAAGTGGTTTGTGGGCGGCAAGCTCAACGTCGCGTACAACTGCGTCGACCGGCATGTAGAGGCCGGCAACGGCGATCGGGTCGCCATCCACTGGGAGGGCGAACCGGGCGACACCCGCACCATCACCTATGCCGAGCTGCTGGCTCAGGTCAGTCAGGCCGCCAACTACCTGACCGAACTCGGCCTGGTATCCGGTGACCGGGTGGCC…	1977	1008	MAB_0425c	423824-425800	-
	TACTTCAGCATGTACATCACCGAACC	ATGAGGTTGCGCCGACTGGCCATCGTGTTGCTTGTCGGCATTGTCGCCGTCCTGCCCGCCGGCTGCGGTGACCTCGTCACTCCGGCGCCTCCCGGCTACTTCAGCATGTACATCACCGAACCTGAGCACACCTTGGTGCCGGGAAACACCACTGAGAATCAGGGTGGTCGGATCCTGCGCTCGCTATTCACCGCGCTGGTCGAGTTCAACAACGAGACCGCTGCGGTGGAGTACACCGGGGTGGCCGAATCCATCACCAGTCACGACAACGTCAACTGGACGATCAAGCTCAAACCCGGGTGGACGTTCCACAACGGGGAACCGGTCACCGCCCAGTCCTACGTCGATGCCTGGAACTACACCGCCCTGAGCACCAATGCCCAGGGGTCCTCCAGCTTC…	1620	108	MAB_0426	425984-427603	+
	ATTTGGCGGGTGTACACCGAGGGCCT	ATGAGGTTGCGCCGACTGGCCATCGTGTTGCTTGTCGGCATTGTCGCCGTCCTGCCCGCCGGCTGCGGTGACCTCGTCACTCCGGCGCCTCCCGGCTACTTCAGCATGTACATCACCGAACCTGAGCACACCTTGGTGCCGGGAAACACCACTGAGAATCAGGGTGGTCGGATCCTGCGCTCGCTATTCACCGCGCTGGTCGAGTTCAACAACGAGACCGCTGCGGTGGAGTACACCGGGGTGGCCGAATCCATCACCAGTCACGACAACGTCAACTGGACGATCAAGCTCAAACCCGGGTGGACGTTCCACAACGGGGAACCGGTCACCGCCCAGTCCTACGTCGATGCCTGGAACTACACCGCCCTGAGCACCAATGCCCAGGGGTCCTCCAGCTTC…	1620	744	MAB_0426	425984-427603	+
	CCGTTCGCGATCTATCCGATGACCTT	ATGAGGTTGCGCCGACTGGCCATCGTGTTGCTTGTCGGCATTGTCGCCGTCCTGCCCGCCGGCTGCGGTGACCTCGTCACTCCGGCGCCTCCCGGCTACTTCAGCATGTACATCACCGAACCTGAGCACACCTTGGTGCCGGGAAACACCACTGAGAATCAGGGTGGTCGGATCCTGCGCTCGCTATTCACCGCGCTGGTCGAGTTCAACAACGAGACCGCTGCGGTGGAGTACACCGGGGTGGCCGAATCCATCACCAGTCACGACAACGTCAACTGGACGATCAAGCTCAAACCCGGGTGGACGTTCCACAACGGGGAACCGGTCACCGCCCAGTCCTACGTCGATGCCTGGAACTACACCGCCCTGAGCACCAATGCCCAGGGGTCCTCCAGCTTC…	1620	537	MAB_0426	425984-427603	+
	ACGAGCCGACGGTAGAACTCGCGACC	ATGAGGTTGCGCCGACTGGCCATCGTGTTGCTTGTCGGCATTGTCGCCGTCCTGCCCGCCGGCTGCGGTGACCTCGTCACTCCGGCGCCTCCCGGCTACTTCAGCATGTACATCACCGAACCTGAGCACACCTTGGTGCCGGGAAACACCACTGAGAATCAGGGTGGTCGGATCCTGCGCTCGCTATTCACCGCGCTGGTCGAGTTCAACAACGAGACCGCTGCGGTGGAGTACACCGGGGTGGCCGAATCCATCACCAGTCACGACAACGTCAACTGGACGATCAAGCTCAAACCCGGGTGGACGTTCCACAACGGGGAACCGGTCACCGCCCAGTCCTACGTCGATGCCTGGAACTACACCGCCCTGAGCACCAATGCCCAGGGGTCCTCCAGCTTC…	1620	1447	MAB_0426	425984-427603	+
	GATGCCTGGAACTACACCGCCCTGAG	ATGAGGTTGCGCCGACTGGCCATCGTGTTGCTTGTCGGCATTGTCGCCGTCCTGCCCGCCGGCTGCGGTGACCTCGTCACTCCGGCGCCTCCCGGCTACTTCAGCATGTACATCACCGAACCTGAGCACACCTTGGTGCCGGGAAACACCACTGAGAATCAGGGTGGTCGGATCCTGCGCTCGCTATTCACCGCGCTGGTCGAGTTCAACAACGAGACCGCTGCGGTGGAGTACACCGGGGTGGCCGAATCCATCACCAGTCACGACAACGTCAACTGGACGATCAAGCTCAAACCCGGGTGGACGTTCCACAACGGGGAACCGGTCACCGCCCAGTCCTACGTCGATGCCTGGAACTACACCGCCCTGAGCACCAATGCCCAGGGGTCCTCCAGCTTC…	1620	357	MAB_0426	425984-427603	+
	CGATCACCCAGGTAATCTTCTCCGGC	ATGAGGTTGCGCCGACTGGCCATCGTGTTGCTTGTCGGCATTGTCGCCGTCCTGCCCGCCGGCTGCGGTGACCTCGTCACTCCGGCGCCTCCCGGCTACTTCAGCATGTACATCACCGAACCTGAGCACACCTTGGTGCCGGGAAACACCACTGAGAATCAGGGTGGTCGGATCCTGCGCTCGCTATTCACCGCGCTGGTCGAGTTCAACAACGAGACCGCTGCGGTGGAGTACACCGGGGTGGCCGAATCCATCACCAGTCACGACAACGTCAACTGGACGATCAAGCTCAAACCCGGGTGGACGTTCCACAACGGGGAACCGGTCACCGCCCAGTCCTACGTCGATGCCTGGAACTACACCGCCCTGAGCACCAATGCCCAGGGGTCCTCCAGCTTC…	1620	979	MAB_0426	425984-427603	+
	CTGTCCATGGCGTACGTCGCCCGGCT	GTGACCACCGTGTTGGGCAACGTTCGACAGTTCTGGCAGAGCGCCGGTCTCTTCCGCTACATCGCCAAGCGGCTGCTGCTCGCGATACCCGTTCTCATCGGGACGTCGCTGCTCATCTACAGTCTGGTGTACGCGCTGCCGGGTGATCCCATCCGGGCATTGGCCGGTGACCGTCCCTTCACTCCCGAAGTCATGGCGCAGCTGCGCGAGCGGTTCCATCTCAACGATCCGTTCTTGGTGCGATACGGTAAGTACATCGTCGGGTTCCTACACGGCGACTTCGGCACCGACTTTCAGCAACGCCCTGTCGCACAGACTGTTTCGCAGCGTCTGCCGGTGACCCTGCGGCTCACCGTGGTAGCCGTGGCGTTCGAGACGATCATCGGTATCACCGCCGGC…	972	609	MAB_0427	427600-428571	+
	GCACACCCTGCGTAACAGCCTGATTC	GTGACCACCGTGTTGGGCAACGTTCGACAGTTCTGGCAGAGCGCCGGTCTCTTCCGCTACATCGCCAAGCGGCTGCTGCTCGCGATACCCGTTCTCATCGGGACGTCGCTGCTCATCTACAGTCTGGTGTACGCGCTGCCGGGTGATCCCATCCGGGCATTGGCCGGTGACCGTCCCTTCACTCCCGAAGTCATGGCGCAGCTGCGCGAGCGGTTCCATCTCAACGATCCGTTCTTGGTGCGATACGGTAAGTACATCGTCGGGTTCCTACACGGCGACTTCGGCACCGACTTTCAGCAACGCCCTGTCGCACAGACTGTTTCGCAGCGTCTGCCGGTGACCCTGCGGCTCACCGTGGTAGCCGTGGCGTTCGAGACGATCATCGGTATCACCGCCGGC…	972	725	MAB_0427	427600-428571	+
	TTCCTGGCGCAGTACCTATTCGGCTT	GTGACCACCGTGTTGGGCAACGTTCGACAGTTCTGGCAGAGCGCCGGTCTCTTCCGCTACATCGCCAAGCGGCTGCTGCTCGCGATACCCGTTCTCATCGGGACGTCGCTGCTCATCTACAGTCTGGTGTACGCGCTGCCGGGTGATCCCATCCGGGCATTGGCCGGTGACCGTCCCTTCACTCCCGAAGTCATGGCGCAGCTGCGCGAGCGGTTCCATCTCAACGATCCGTTCTTGGTGCGATACGGTAAGTACATCGTCGGGTTCCTACACGGCGACTTCGGCACCGACTTTCAGCAACGCCCTGTCGCACAGACTGTTTCGCAGCGTCTGCCGGTGACCCTGCGGCTCACCGTGGTAGCCGTGGCGTTCGAGACGATCATCGGTATCACCGCCGGC…	972	504	MAB_0427	427600-428571	+
	TGCAGGCCGCCATAGCTCTGGGTGCG	ATGAGTGATCCCGTAAACACTCCGGGCCCGGTGTCCGGCCCGGACGCCACCGCCGAGTCCCTGGCGGAACAGGCAGACCTATGGGGCAACGCCTGGAAGTATCTGCGCCGCAGCGGCTTCTTCATCACCGGGTCGATCCTGCTGACGATCCTGGTGTTGATGGCGCTTGCTCCGCAGCTGTTCACCTTTGGCAAGGATCCCCGCGCTTGCGACCTGTACCAGGCGCGCAAGGGGATCAGTGCGGCCCACTGGTTGGGCACCGATCTGCAGGGCTGTGACTACTACGCCAATGTCGTGTACGGGGCCAGGGTCTCGCTGACCATCGGGCTCATCGCAATGGTGGGTGTGTTGATCATCGGTGTCATCGTGGGGGCACTGGCCGGATACTTCGGAGGCATC…	915	604	MAB_0428	428564-429478	+
	CACTCTGACCTATATGGGCATCGGGC	ATGAGTGATCCCGTAAACACTCCGGGCCCGGTGTCCGGCCCGGACGCCACCGCCGAGTCCCTGGCGGAACAGGCAGACCTATGGGGCAACGCCTGGAAGTATCTGCGCCGCAGCGGCTTCTTCATCACCGGGTCGATCCTGCTGACGATCCTGGTGTTGATGGCGCTTGCTCCGCAGCTGTTCACCTTTGGCAAGGATCCCCGCGCTTGCGACCTGTACCAGGCGCGCAAGGGGATCAGTGCGGCCCACTGGTTGGGCACCGATCTGCAGGGCTGTGACTACTACGCCAATGTCGTGTACGGGGCCAGGGTCTCGCTGACCATCGGGCTCATCGCAATGGTGGGTGTGTTGATCATCGGTGTCATCGTGGGGGCACTGGCCGGATACTTCGGAGGCATC…	915	731	MAB_0428	428564-429478	+
	AAGCAGAGCGACTATGTGCAGGCCGC	ATGAGTGATCCCGTAAACACTCCGGGCCCGGTGTCCGGCCCGGACGCCACCGCCGAGTCCCTGGCGGAACAGGCAGACCTATGGGGCAACGCCTGGAAGTATCTGCGCCGCAGCGGCTTCTTCATCACCGGGTCGATCCTGCTGACGATCCTGGTGTTGATGGCGCTTGCTCCGCAGCTGTTCACCTTTGGCAAGGATCCCCGCGCTTGCGACCTGTACCAGGCGCGCAAGGGGATCAGTGCGGCCCACTGGTTGGGCACCGATCTGCAGGGCTGTGACTACTACGCCAATGTCGTGTACGGGGCCAGGGTCTCGCTGACCATCGGGCTCATCGCAATGGTGGGTGTGTTGATCATCGGTGTCATCGTGGGGGCACTGGCCGGATACTTCGGAGGCATC…	915	588	MAB_0428	428564-429478	+
	GCCACTCTGACCTATATGGGCATCGG	ATGAGTGATCCCGTAAACACTCCGGGCCCGGTGTCCGGCCCGGACGCCACCGCCGAGTCCCTGGCGGAACAGGCAGACCTATGGGGCAACGCCTGGAAGTATCTGCGCCGCAGCGGCTTCTTCATCACCGGGTCGATCCTGCTGACGATCCTGGTGTTGATGGCGCTTGCTCCGCAGCTGTTCACCTTTGGCAAGGATCCCCGCGCTTGCGACCTGTACCAGGCGCGCAAGGGGATCAGTGCGGCCCACTGGTTGGGCACCGATCTGCAGGGCTGTGACTACTACGCCAATGTCGTGTACGGGGCCAGGGTCTCGCTGACCATCGGGCTCATCGCAATGGTGGGTGTGTTGATCATCGGTGTCATCGTGGGGGCACTGGCCGGATACTTCGGAGGCATC…	915	729	MAB_0428	428564-429478	+
	CGTTTGTGCACATAAGAAGATGTCGC	GTGGAGGTGCCCACAAGTGATTCCGTGGTCGACATCACGGGCCTGACTGTCGATTTCGAGGTGGACAAGCAGTGGGTTCCGGCCGTCAAGGGTGTCTCGTTGTCGGTCGCCAAGGGTGAGGTGCTGGCGATCGTCGGTGAATCCGGGTCGGGGAAATCGACTACCGCCATGGCCATCCCGGCCTTGTTGCCGCCCAGCGCGCGCGTTCGCGGCAGCGTGAAGCTCAACGGTGCCGAGCTGCTCGGAGCCACCAACGACGAGTTGCGCGCTGTGCGCGGCAAGGACGTCGCCGTCATCTTCCAGGAGCCGATGACGGCGCTGAATCCGGTGTACACCATCGGTTGGCAGATCGCCGAAGCCGTTTGTGCACATAAGAAGATGTCGCGCAGGCAGGCGCGC…	1650	371	MAB_0429	429479-431128	+
	AGGCCCTCGCGTTAGATCCCGGGCTG	GTGGAGGTGCCCACAAGTGATTCCGTGGTCGACATCACGGGCCTGACTGTCGATTTCGAGGTGGACAAGCAGTGGGTTCCGGCCGTCAAGGGTGTCTCGTTGTCGGTCGCCAAGGGTGAGGTGCTGGCGATCGTCGGTGAATCCGGGTCGGGGAAATCGACTACCGCCATGGCCATCCCGGCCTTGTTGCCGCCCAGCGCGCGCGTTCGCGGCAGCGTGAAGCTCAACGGTGCCGAGCTGCTCGGAGCCACCAACGACGAGTTGCGCGCTGTGCGCGGCAAGGACGTCGCCGTCATCTTCCAGGAGCCGATGACGGCGCTGAATCCGGTGTACACCATCGGTTGGCAGATCGCCGAAGCCGTTTGTGCACATAAGAAGATGTCGCGCAGGCAGGCGCGC…	1650	523	MAB_0429	429479-431128	+
	CGATTGCGGGGGTAATCGACAGCGCG	GTGGAGGCAAACACCGGGCAGCCGATCGTCGTCGCCGTCGGTGATCGGCAGCTGAGCAATGAGATCGAACGAATCGTCGCCGCGGCCGGTAAGCCGTTGGTCCTCGCTACCGATGCCGGTTCCATCAGCAGGCAGGCATGGACCCGGGCGGGCGCGGTGGTTCTTGATGGTGCCGATACGTCGATGGCTGCACTTGCTCAGTTGCCGCGGCGTAGCCGGGTCCTGCTGATCTGCAGAGACGAGCCGACCAACGAGGTATGGCGCCGGGCGGTCGAGGTGGGTGCCGAGCAGGTGCTTGCCTTGCCGGAGGATGAGGCCACACTTGTTGCTGCTTTGTCGGCGATGCCCTCCACCGCCTCGGCGGGCCGTGCTCCAGTGATTGTCGTAGTAGGGGGATGC…	1074	670	MAB_0432	433577-434650	+
	CGACCAACGAGGTATGGCGCCGGGCG	GTGGAGGCAAACACCGGGCAGCCGATCGTCGTCGCCGTCGGTGATCGGCAGCTGAGCAATGAGATCGAACGAATCGTCGCCGCGGCCGGTAAGCCGTTGGTCCTCGCTACCGATGCCGGTTCCATCAGCAGGCAGGCATGGACCCGGGCGGGCGCGGTGGTTCTTGATGGTGCCGATACGTCGATGGCTGCACTTGCTCAGTTGCCGCGGCGTAGCCGGGTCCTGCTGATCTGCAGAGACGAGCCGACCAACGAGGTATGGCGCCGGGCGGTCGAGGTGGGTGCCGAGCAGGTGCTTGCCTTGCCGGAGGATGAGGCCACACTTGTTGCTGCTTTGTCGGCGATGCCCTCCACCGCCTCGGCGGGCCGTGCTCCAGTGATTGTCGTAGTAGGGGGATGC…	1074	256	MAB_0432	433577-434650	+
	CCACCGCTGAGGTACGTGCGTGTGCA	GTGGAGGCAAACACCGGGCAGCCGATCGTCGTCGCCGTCGGTGATCGGCAGCTGAGCAATGAGATCGAACGAATCGTCGCCGCGGCCGGTAAGCCGTTGGTCCTCGCTACCGATGCCGGTTCCATCAGCAGGCAGGCATGGACCCGGGCGGGCGCGGTGGTTCTTGATGGTGCCGATACGTCGATGGCTGCACTTGCTCAGTTGCCGCGGCGTAGCCGGGTCCTGCTGATCTGCAGAGACGAGCCGACCAACGAGGTATGGCGCCGGGCGGTCGAGGTGGGTGCCGAGCAGGTGCTTGCCTTGCCGGAGGATGAGGCCACACTTGTTGCTGCTTTGTCGGCGATGCCCTCCACCGCCTCGGCGGGCCGTGCTCCAGTGATTGTCGTAGTAGGGGGATGC…	1074	793	MAB_0432	433577-434650	+
	CAGTGATTGTCGTAGTAGGGGGATGC	GTGGAGGCAAACACCGGGCAGCCGATCGTCGTCGCCGTCGGTGATCGGCAGCTGAGCAATGAGATCGAACGAATCGTCGCCGCGGCCGGTAAGCCGTTGGTCCTCGCTACCGATGCCGGTTCCATCAGCAGGCAGGCATGGACCCGGGCGGGCGCGGTGGTTCTTGATGGTGCCGATACGTCGATGGCTGCACTTGCTCAGTTGCCGCGGCGTAGCCGGGTCCTGCTGATCTGCAGAGACGAGCCGACCAACGAGGTATGGCGCCGGGCGGTCGAGGTGGGTGCCGAGCAGGTGCTTGCCTTGCCGGAGGATGAGGCCACACTTGTTGCTGCTTTGTCGGCGATGCCCTCCACCGCCTCGGCGGGCCGTGCTCCAGTGATTGTCGTAGTAGGGGGATGC…	1074	385	MAB_0432	433577-434650	+
	TGTTGCACAACATAAAAGAACTGCAG	ATGACCGGATCATTGATCGATCGGGTACGTGAGCGCCTTGCCGCGGACAACGTGGCGCTGCGCCCCACCGCGGTCGCGGCCGCGATACGCGCCGAATCCGGTGGAGTGCTTGGTGATAGCGATGTGTTGCACAACATAAAAGAACTGCAGAGTGAGCTGTCCGGTGCGGGCATTCTGGAACCATTGTTGTGCGCCGACGACACAACGGACGTGTTGGTCACCGCGCCGGATCGTGTCTGGGTCGATGACGGCCACGGATTGCGTCTCACCGCGGTGCGCTTCACCGACGAGGCCGCGGTACGCCGACTGGCACAGCGATTGGCGCTCGCGGTGGGACGCCGTCTCGACGACGCGCAGCCTTTTGTCGACGGGCAGCTGCTGGACGTGGGTCCGCCGCGC…	1077	136	MAB_0433	434647-435723	+
	CGCGGGCAAGACTACGTTGTTGTCCG	ATGACCGGATCATTGATCGATCGGGTACGTGAGCGCCTTGCCGCGGACAACGTGGCGCTGCGCCCCACCGCGGTCGCGGCCGCGATACGCGCCGAATCCGGTGGAGTGCTTGGTGATAGCGATGTGTTGCACAACATAAAAGAACTGCAGAGTGAGCTGTCCGGTGCGGGCATTCTGGAACCATTGTTGTGCGCCGACGACACAACGGACGTGTTGGTCACCGCGCCGGATCGTGTCTGGGTCGATGACGGCCACGGATTGCGTCTCACCGCGGTGCGCTTCACCGACGAGGCCGCGGTACGCCGACTGGCACAGCGATTGGCGCTCGCGGTGGGACGCCGTCTCGACGACGCGCAGCCTTTTGTCGACGGGCAGCTGCTGGACGTGGGTCCGCCGCGC…	1077	605	MAB_0433	434647-435723	+
	AGCTGGCACATGTATCTCGCTACGTG	ATGACCGGATCATTGATCGATCGGGTACGTGAGCGCCTTGCCGCGGACAACGTGGCGCTGCGCCCCACCGCGGTCGCGGCCGCGATACGCGCCGAATCCGGTGGAGTGCTTGGTGATAGCGATGTGTTGCACAACATAAAAGAACTGCAGAGTGAGCTGTCCGGTGCGGGCATTCTGGAACCATTGTTGTGCGCCGACGACACAACGGACGTGTTGGTCACCGCGCCGGATCGTGTCTGGGTCGATGACGGCCACGGATTGCGTCTCACCGCGGTGCGCTTCACCGACGAGGCCGCGGTACGCCGACTGGCACAGCGATTGGCGCTCGCGGTGGGACGCCGTCTCGACGACGCGCAGCCTTTTGTCGACGGGCAGCTGCTGGACGTGGGTCCGCCGCGC…	1077	452	MAB_0433	434647-435723	+
	GACCGAGCGCATTATCTGTGCCGAGG	ATGACCGGATCATTGATCGATCGGGTACGTGAGCGCCTTGCCGCGGACAACGTGGCGCTGCGCCCCACCGCGGTCGCGGCCGCGATACGCGCCGAATCCGGTGGAGTGCTTGGTGATAGCGATGTGTTGCACAACATAAAAGAACTGCAGAGTGAGCTGTCCGGTGCGGGCATTCTGGAACCATTGTTGTGCGCCGACGACACAACGGACGTGTTGGTCACCGCGCCGGATCGTGTCTGGGTCGATGACGGCCACGGATTGCGTCTCACCGCGGTGCGCTTCACCGACGAGGCCGCGGTACGCCGACTGGCACAGCGATTGGCGCTCGCGGTGGGACGCCGTCTCGACGACGCGCAGCCTTTTGTCGACGGGCAGCTGCTGGACGTGGGTCCGCCGCGC…	1077	653	MAB_0433	434647-435723	+
	ATCGGCGGGCCCTACGCACAAACCGC	ATGAGCGCAGCAGACCAGATCCAACCCGTGAAGGGCACTTTCTGGCAGGCAGATACACCCCATCGTCGGGTGCCAGGAGAGTTGATGCTCACCGATAGTCCGATTCTGGAGATCCTGGGCCGCATCTTTGATGAGCGTTCGAACCGGGTGACGATATCCGAACACGGGGGCACAACAATCTCCTATACGGGCGATCCCGAAGATTCGGTGGCCGATTTTGAGCCCCGGGACATCCACGGCGTGCTGGAGGATGGAACTGCGGTGTCAATCGTTGGCGCGCAAGGCGGAAAGAAGCATGCTGGCAGCTTCTATGACTGGAAGTATCGCCAGCAGTTCCGTTCGACTCGTCACGTCCTTGTCGGCGAGCATGTCGAGGGAGATCGACAGACATACCAGGAC…	1443	1383	MAB_0434c	436073-437515	-
	ACAACAATCTCCTATACGGGCGATCC	ATGAGCGCAGCAGACCAGATCCAACCCGTGAAGGGCACTTTCTGGCAGGCAGATACACCCCATCGTCGGGTGCCAGGAGAGTTGATGCTCACCGATAGTCCGATTCTGGAGATCCTGGGCCGCATCTTTGATGAGCGTTCGAACCGGGTGACGATATCCGAACACGGGGGCACAACAATCTCCTATACGGGCGATCCCGAAGATTCGGTGGCCGATTTTGAGCCCCGGGACATCCACGGCGTGCTGGAGGATGGAACTGCGGTGTCAATCGTTGGCGCGCAAGGCGGAAAGAAGCATGCTGGCAGCTTCTATGACTGGAAGTATCGCCAGCAGTTCCGTTCGACTCGTCACGTCCTTGTCGGCGAGCATGTCGAGGGAGATCGACAGACATACCAGGAC…	1443	183	MAB_0434c	436073-437515	-
	CGGTGTGTGGACTAACAATTTGTTGG	GTGCGCTTGTGGTGGACCGATCCGTCCAGCGGTGATACCGGCGACAACTCTCGCGCGGAGATCATTGCCTGGATGGAAACCCAGCACGGCAAGGTCTACGTGGAGGACGCCGCGGGTAATCGGGTCGATGTGGGCATCGTGACGCCCGCGTCCGGTCCGAAGTATCTGCGTACCTACGCCGACGGTGTGTGGACTAACAATTTGTTGGCGCTGCCCAAGCGCTAA	225	194	MAB_0437c	438800-439024	-
	CACGGCAAGGTCTACGTGGAGGACGC	GTGCGCTTGTGGTGGACCGATCCGTCCAGCGGTGATACCGGCGACAACTCTCGCGCGGAGATCATTGCCTGGATGGAAACCCAGCACGGCAAGGTCTACGTGGAGGACGCCGCGGGTAATCGGGTCGATGTGGGCATCGTGACGCCCGCGTCCGGTCCGAAGTATCTGCGTACCTACGCCGACGGTGTGTGGACTAACAATTTGTTGGCGCTGCCCAAGCGCTAA	225	96	MAB_0437c	438800-439024	-
	GTCCACCTTGCGTATGTCCATGGGCC	ATGCTTCAGGAGTTGGTCGAGCGGCTGGTAGCGCAGCATCGCGTTGCGCTGGCGCTGCTGCACGGCGAGATTCAAGTGGCCTTCGAGGAAGCCGCCGCAGCACTGGCCGCACGGTTTCCCGATCTGCGGCAGGTCCATGGCGGGGTGTTCAGCGGACACCTGCGTGCAGTGCTGCTGGCCATGAACGGGGTCGACAGGCTCACCCGGCGGGGAGAATCGACACGCAAAGTGCCCGAGGGCGCCTCCTGCGGCCCGCAGTCCACCTTGCGTATGTCCATGGGCCTGAACTCGTCGGTGCGGCTGGGCGACCCGTCGATGATGTGGACACGGGTGCGCAAGCTCACCCCGCAGATCGTCGAGACGCTGGCCTCGCTGACACCTCAACCGATGCCCGCGCCG…	720	269	MAB_0440	440972-441691	+
	ATCGGGGAGCAGTACGAGCTGGTGCT	ATGCTTCAGGAGTTGGTCGAGCGGCTGGTAGCGCAGCATCGCGTTGCGCTGGCGCTGCTGCACGGCGAGATTCAAGTGGCCTTCGAGGAAGCCGCCGCAGCACTGGCCGCACGGTTTCCCGATCTGCGGCAGGTCCATGGCGGGGTGTTCAGCGGACACCTGCGTGCAGTGCTGCTGGCCATGAACGGGGTCGACAGGCTCACCCGGCGGGGAGAATCGACACGCAAAGTGCCCGAGGGCGCCTCCTGCGGCCCGCAGTCCACCTTGCGTATGTCCATGGGCCTGAACTCGTCGGTGCGGCTGGGCGACCCGTCGATGATGTGGACACGGGTGCGCAAGCTCACCCCGCAGATCGTCGAGACGCTGGCCTCGCTGACACCTCAACCGATGCCCGCGCCG…	720	474	MAB_0440	440972-441691	+
	GCCGGACCTTGATACGCACTTCGTGT	GTGATCTTGTCAACGCCGGCGCGCGCGGTCAGGTCCTCAAGCTGGATCGAGCCCGATCCTGCCGGCAGGCATAAGCAGGCAGGATCGGGCTCGGCGGTGGCACGCACTCAACGGATCACCCTGACCGGCCGCGCGCACACCTACACCGTCCTGGGACAAGACCACCTGCCGATCGCGCCGGTGACCGAGTACCTGCAGTTCCTGCGCGATGATCAAGCATCCCCGAACACCTTGCGTGCCTACGCCGCAGGCTTAGCGGCGTGGTGGAATCTGCTGGAAGAGACCAACACCGGGTGGACCGACGTTACGACCGCACTGTTCGGAGAATTCCTCACTTATCTACGTACCGGGGACCTGCCGGGCACCAGCCGCATCGGGCCACCAGCGGTGTGGCTATCG…	1302	968	MAB_0442	442912-444213	+
	TCCTCACTTATCTACGTACCGGGGAC	GTGATCTTGTCAACGCCGGCGCGCGCGGTCAGGTCCTCAAGCTGGATCGAGCCCGATCCTGCCGGCAGGCATAAGCAGGCAGGATCGGGCTCGGCGGTGGCACGCACTCAACGGATCACCCTGACCGGCCGCGCGCACACCTACACCGTCCTGGGACAAGACCACCTGCCGATCGCGCCGGTGACCGAGTACCTGCAGTTCCTGCGCGATGATCAAGCATCCCCGAACACCTTGCGTGCCTACGCCGCAGGCTTAGCGGCGTGGTGGAATCTGCTGGAAGAGACCAACACCGGGTGGACCGACGTTACGACCGCACTGTTCGGAGAATTCCTCACTTATCTACGTACCGGGGACCTGCCGGGCACCAGCCGCATCGGGCCACCAGCGGTGTGGCTATCG…	1302	340	MAB_0442	442912-444213	+
	CACCGCCGTATCTACGTGGGTGATGA	GTGATCTTGTCAACGCCGGCGCGCGCGGTCAGGTCCTCAAGCTGGATCGAGCCCGATCCTGCCGGCAGGCATAAGCAGGCAGGATCGGGCTCGGCGGTGGCACGCACTCAACGGATCACCCTGACCGGCCGCGCGCACACCTACACCGTCCTGGGACAAGACCACCTGCCGATCGCGCCGGTGACCGAGTACCTGCAGTTCCTGCGCGATGATCAAGCATCCCCGAACACCTTGCGTGCCTACGCCGCAGGCTTAGCGGCGTGGTGGAATCTGCTGGAAGAGACCAACACCGGGTGGACCGACGTTACGACCGCACTGTTCGGAGAATTCCTCACTTATCTACGTACCGGGGACCTGCCGGGCACCAGCCGCATCGGGCCACCAGCGGTGTGGCTATCG…	1302	879	MAB_0442	442912-444213	+
	GGACGCGCGCGATATATCCCGCTGCT	GTGATCTTGTCAACGCCGGCGCGCGCGGTCAGGTCCTCAAGCTGGATCGAGCCCGATCCTGCCGGCAGGCATAAGCAGGCAGGATCGGGCTCGGCGGTGGCACGCACTCAACGGATCACCCTGACCGGCCGCGCGCACACCTACACCGTCCTGGGACAAGACCACCTGCCGATCGCGCCGGTGACCGAGTACCTGCAGTTCCTGCGCGATGATCAAGCATCCCCGAACACCTTGCGTGCCTACGCCGCAGGCTTAGCGGCGTGGTGGAATCTGCTGGAAGAGACCAACACCGGGTGGACCGACGTTACGACCGCACTGTTCGGAGAATTCCTCACTTATCTACGTACCGGGGACCTGCCGGGCACCAGCCGCATCGGGCCACCAGCGGTGTGGCTATCG…	1302	525	MAB_0442	442912-444213	+
	GGATTGACCGACTACATGGTCGCCGA	ATGACCCCCACTAACCCTCCAGAAGACCTCACACCGAAATCGGCGGGACCAGATACATCCTGGGCTCACCAATGGGCACAAGTGCCCCCGCGATGGCGCACGCCGATCTACCGGATCGATACAGCGCCAGCCTCTGAAGTCTTCACACTCAACAACTACTACCGCACCCGCAGCAACGGGCAGGGCTATGACTTCACCCCGGCAGGCCCGCCCAGATTCGCCGACGAGCTGGCCTGGTGGGTGTACATCTGTTGGCGAGAAGGGTTGTGCCGCATCGATCCCGGAGATCTCAAATGGTTCCTGCGGGCCCTGCCGGCAGTCATCGAGGACTACCAGCGCCGACATGGCCGCCCCCCGCACAGCTTGCTCGATTTGACCGCCTCCGAGATCATGCGACAC…	2232	873	MAB_0443	444200-446431	+
	CCCAATGACATCTACGACATGACCCA	ATGACCCCCACTAACCCTCCAGAAGACCTCACACCGAAATCGGCGGGACCAGATACATCCTGGGCTCACCAATGGGCACAAGTGCCCCCGCGATGGCGCACGCCGATCTACCGGATCGATACAGCGCCAGCCTCTGAAGTCTTCACACTCAACAACTACTACCGCACCCGCAGCAACGGGCAGGGCTATGACTTCACCCCGGCAGGCCCGCCCAGATTCGCCGACGAGCTGGCCTGGTGGGTGTACATCTGTTGGCGAGAAGGGTTGTGCCGCATCGATCCCGGAGATCTCAAATGGTTCCTGCGGGCCCTGCCGGCAGTCATCGAGGACTACCAGCGCCGACATGGCCGCCCCCCGCACAGCTTGCTCGATTTGACCGCCTCCGAGATCATGCGACAC…	2232	1794	MAB_0443	444200-446431	+
	ACAGTTCCTATCTAAACGCGCTGCGC	ATGACCCCCACTAACCCTCCAGAAGACCTCACACCGAAATCGGCGGGACCAGATACATCCTGGGCTCACCAATGGGCACAAGTGCCCCCGCGATGGCGCACGCCGATCTACCGGATCGATACAGCGCCAGCCTCTGAAGTCTTCACACTCAACAACTACTACCGCACCCGCAGCAACGGGCAGGGCTATGACTTCACCCCGGCAGGCCCGCCCAGATTCGCCGACGAGCTGGCCTGGTGGGTGTACATCTGTTGGCGAGAAGGGTTGTGCCGCATCGATCCCGGAGATCTCAAATGGTTCCTGCGGGCCCTGCCGGCAGTCATCGAGGACTACCAGCGCCGACATGGCCGCCCCCCGCACAGCTTGCTCGATTTGACCGCCTCCGAGATCATGCGACAC…	2232	1513	MAB_0443	444200-446431	+
	GCAACGGCCGTCTACCCACCGCCGGC	ATGACCCCCACTAACCCTCCAGAAGACCTCACACCGAAATCGGCGGGACCAGATACATCCTGGGCTCACCAATGGGCACAAGTGCCCCCGCGATGGCGCACGCCGATCTACCGGATCGATACAGCGCCAGCCTCTGAAGTCTTCACACTCAACAACTACTACCGCACCCGCAGCAACGGGCAGGGCTATGACTTCACCCCGGCAGGCCCGCCCAGATTCGCCGACGAGCTGGCCTGGTGGGTGTACATCTGTTGGCGAGAAGGGTTGTGCCGCATCGATCCCGGAGATCTCAAATGGTTCCTGCGGGCCCTGCCGGCAGTCATCGAGGACTACCAGCGCCGACATGGCCGCCCCCCGCACAGCTTGCTCGATTTGACCGCCTCCGAGATCATGCGACAC…	2232	433	MAB_0443	444200-446431	+
	GCTAACGTGCAATATGAAGCGATCAC	GTGGCCAAAGGCACATCAGCGGGGCTTCTTGATGAAGCGCGGTCTCAGTCAGTCTTCAAGCATGCGATTCTGCAAAGCTATCTTCCGCGCTTCGCTGCGATGACCGGTAAGTGGGCGCAAGGCAATCGTGTGGTGCTGCTCGATGGTTTCGCCGGGCGTGGCCGGTATCCAGATGGAAAGCCAGCATCAGGCGAGCAGATGTTACTGGCTGCCCGCAAGATTCAGCGGACCACACACGTGGAAGTGATGCTCGTCGAGCGCGAGCACAAAGACTTTCTCACCCTCTCCGACGTCGCCGCCGAATACAGCCGTCTGGGCATCACCGCCGAGGCGTTCCACGGCGAAGTCGAGAACTACCTCGATGAGGTCGTTCATCGAGCTACCGGGGTACCCCTGTTC…	1146	432	MAB_0445	447133-448278	+
	GATGGAGCGGCTTAGTCTGCGGCCCG	ATGTCTGAACCGCACGGTCCGATCAAGATCAGCGGCAACCGGCAGATCGCCTTGCCGAAGGCGCTGATGGAGCGGCTTAGTCTGCGGCCCGACGACTCGGTGTATGCACTCGCTGACGATCACGTGGAAGGCGCCTTGTTGATCGTGCCTGTTGAGCGGGTCACCGAATGGCAGCGCCTCGGCAGGGCCCAGGAGGCAGCCGAGCGCGAAAGGATCGAGCACGATGGCTAA	231	77	MAB_0446c	449031-449261	-
	GACGACTCGGTGTATGCACTCGCTGA	ATGTCTGAACCGCACGGTCCGATCAAGATCAGCGGCAACCGGCAGATCGCCTTGCCGAAGGCGCTGATGGAGCGGCTTAGTCTGCGGCCCGACGACTCGGTGTATGCACTCGCTGACGATCACGTGGAAGGCGCCTTGTTGATCGTGCCTGTTGAGCGGGTCACCGAATGGCAGCGCCTCGGCAGGGCCCAGGAGGCAGCCGAGCGCGAAAGGATCGAGCACGATGGCTAA	231	102	MAB_0446c	449031-449261	-
	GACGACCCCGCATACGTGCTGATGGT	TTGATCCAGGACTGGCATCCAACCGATCCGGTTGTGGCGAGGCTGCGTTTTGAGGTTCTGACGGCCTGCGGCGTCGATGATCCTTATGATCATTCGTTTTACGAACCGGAGGTGGTTGCCGAGCATCTGGGTCGCTGGTTTCGGAGGGTCGTTCCGGACATGCTGGTGGCGGCCGACTATGACGCCATCGAGCGGCAGGGTGTGTTTTTGACCCACTACGAGGGCGGCGGGATGTACAGCTGGGATGGGGCTGTGCAGAAGGCATTTCCCGAATTTCCGTACCAGGGGCATGATCACCGCTGGCGCATTGAGGATGTCCCCGAGGTGCTGTTGCGCGGAATGCACCTGTACAGCGAGGCTTTCGGGCGGCTGGCAAATTCGCTGGGAATAAAGTCAATT…	666	522	MAB_0447c	449973-450638	-
	CCCGCGTGCAGGTAGGTGGTCCGGCG	ATGTTGGTTGTCGCGGTCCCGGTGGTGGTTTTCGATCCTATGTTCGCGATGCTTCTCGGCTATCAGTTACCTGACGCCGGCTGGGCGCGGTGGGTCTTTCCGGTGCTGGGCACGGTGGTGTATTTGTGGGGTGGCAAGCCGTTTCTTGTGGGTGCGGTCAGCGAGATCCGTAGCCGCACACCGGGAATGATGCTGCTGATCGGTTTGGCTATTACGGTGGCTTTCACCGCCTCCTGGGGTGCAAGTATCGGGGTGCTCGACCATCAGCTCAGTTTCTGGTGGGAGCTGGCGCTGTTGGTGGTGATCATGCTGGCCGGGCACTGGATCGAGATGCGGTCTTTGGCGCAGACGACCTCGGCGCTCGATTCGCTGGCTGCGCTGCTCCCGGATACCGCTGAG…	1941	1222	MAB_0449	451320-453260	+
	TGGGCCGCCGGATACAACCTCATTTC	ATGTTGGTTGTCGCGGTCCCGGTGGTGGTTTTCGATCCTATGTTCGCGATGCTTCTCGGCTATCAGTTACCTGACGCCGGCTGGGCGCGGTGGGTCTTTCCGGTGCTGGGCACGGTGGTGTATTTGTGGGGTGGCAAGCCGTTTCTTGTGGGTGCGGTCAGCGAGATCCGTAGCCGCACACCGGGAATGATGCTGCTGATCGGTTTGGCTATTACGGTGGCTTTCACCGCCTCCTGGGGTGCAAGTATCGGGGTGCTCGACCATCAGCTCAGTTTCTGGTGGGAGCTGGCGCTGTTGGTGGTGATCATGCTGGCCGGGCACTGGATCGAGATGCGGTCTTTGGCGCAGACGACCTCGGCGCTCGATTCGCTGGCTGCGCTGCTCCCGGATACCGCTGAG…	1941	1758	MAB_0449	451320-453260	+
	TCGGTGAGCAGGTAGTAGCCGGTACG	ATGTTGGTTGTCGCGGTCCCGGTGGTGGTTTTCGATCCTATGTTCGCGATGCTTCTCGGCTATCAGTTACCTGACGCCGGCTGGGCGCGGTGGGTCTTTCCGGTGCTGGGCACGGTGGTGTATTTGTGGGGTGGCAAGCCGTTTCTTGTGGGTGCGGTCAGCGAGATCCGTAGCCGCACACCGGGAATGATGCTGCTGATCGGTTTGGCTATTACGGTGGCTTTCACCGCCTCCTGGGGTGCAAGTATCGGGGTGCTCGACCATCAGCTCAGTTTCTGGTGGGAGCTGGCGCTGTTGGTGGTGATCATGCTGGCCGGGCACTGGATCGAGATGCGGTCTTTGGCGCAGACGACCTCGGCGCTCGATTCGCTGGCTGCGCTGCTCCCGGATACCGCTGAG…	1941	583	MAB_0449	451320-453260	+
	CAAAGCCCTGCATAAGCTTGGGGTCA	ATGTTGGTTGTCGCGGTCCCGGTGGTGGTTTTCGATCCTATGTTCGCGATGCTTCTCGGCTATCAGTTACCTGACGCCGGCTGGGCGCGGTGGGTCTTTCCGGTGCTGGGCACGGTGGTGTATTTGTGGGGTGGCAAGCCGTTTCTTGTGGGTGCGGTCAGCGAGATCCGTAGCCGCACACCGGGAATGATGCTGCTGATCGGTTTGGCTATTACGGTGGCTTTCACCGCCTCCTGGGGTGCAAGTATCGGGGTGCTCGACCATCAGCTCAGTTTCTGGTGGGAGCTGGCGCTGTTGGTGGTGATCATGCTGGCCGGGCACTGGATCGAGATGCGGTCTTTGGCGCAGACGACCTCGGCGCTCGATTCGCTGGCTGCGCTGCTCCCGGATACCGCTGAG…	1941	1397	MAB_0449	451320-453260	+
	CATCACCGCAGTTACCTGGACGGCGC	ATGTTGGTTGTCGCGGTCCCGGTGGTGGTTTTCGATCCTATGTTCGCGATGCTTCTCGGCTATCAGTTACCTGACGCCGGCTGGGCGCGGTGGGTCTTTCCGGTGCTGGGCACGGTGGTGTATTTGTGGGGTGGCAAGCCGTTTCTTGTGGGTGCGGTCAGCGAGATCCGTAGCCGCACACCGGGAATGATGCTGCTGATCGGTTTGGCTATTACGGTGGCTTTCACCGCCTCCTGGGGTGCAAGTATCGGGGTGCTCGACCATCAGCTCAGTTTCTGGTGGGAGCTGGCGCTGTTGGTGGTGATCATGCTGGCCGGGCACTGGATCGAGATGCGGTCTTTGGCGCAGACGACCTCGGCGCTCGATTCGCTGGCTGCGCTGCTCCCGGATACCGCTGAG…	1941	779	MAB_0449	451320-453260	+
	AATGTCGGCTTCTACATGCTGATGCC	GTGACCGATGCGCACCTGAGAGCACCCGGAACTGGCCAGACCGTGTTTGGCCAGTTCCGGTCTTTCGATCGGCCCAGCCAGATATTGATGGTGAACCAGTTCGCCATCAATGTCGGCTTCTACATGCTGATGCCGTATCTCGCCGGATATCTGGCCGGGCCCTTGGGCTTGGCCGCGTGGATGGTGGGACTGGTGCTCGGGGTCCGCAACTTCTCTCAGCAGGGCATGTTTCTGGTTGGTGGCACGCTGGCCGACAGGTTCGGGTACAAGCCGCTGATTGTCGCCGGATGCTTCTTGCGGACCGCCGGATTTGCGATGCTGGCGTTCGTCGGTACTCTTCCGGCGATATTGATCGCCTCGGCGGCAACGGGTTTCGCCGGTGCTCTCTTCAACCCGGCG…	1308	120	MAB_0450c	453419-454726	-
	GGCCCAGCCAGATATTGATGGTGAAC	GTGACCGATGCGCACCTGAGAGCACCCGGAACTGGCCAGACCGTGTTTGGCCAGTTCCGGTCTTTCGATCGGCCCAGCCAGATATTGATGGTGAACCAGTTCGCCATCAATGTCGGCTTCTACATGCTGATGCCGTATCTCGCCGGATATCTGGCCGGGCCCTTGGGCTTGGCCGCGTGGATGGTGGGACTGGTGCTCGGGGTCCGCAACTTCTCTCAGCAGGGCATGTTTCTGGTTGGTGGCACGCTGGCCGACAGGTTCGGGTACAAGCCGCTGATTGTCGCCGGATGCTTCTTGCGGACCGCCGGATTTGCGATGCTGGCGTTCGTCGGTACTCTTCCGGCGATATTGATCGCCTCGGCGGCAACGGGTTTCGCCGGTGCTCTCTTCAACCCGGCG…	1308	82	MAB_0450c	453419-454726	-
	ACGTTCCAGGTGTACCTCGCACTTCC	GTGACCGATGCGCACCTGAGAGCACCCGGAACTGGCCAGACCGTGTTTGGCCAGTTCCGGTCTTTCGATCGGCCCAGCCAGATATTGATGGTGAACCAGTTCGCCATCAATGTCGGCTTCTACATGCTGATGCCGTATCTCGCCGGATATCTGGCCGGGCCCTTGGGCTTGGCCGCGTGGATGGTGGGACTGGTGCTCGGGGTCCGCAACTTCTCTCAGCAGGGCATGTTTCTGGTTGGTGGCACGCTGGCCGACAGGTTCGGGTACAAGCCGCTGATTGTCGCCGGATGCTTCTTGCGGACCGCCGGATTTGCGATGCTGGCGTTCGTCGGTACTCTTCCGGCGATATTGATCGCCTCGGCGGCAACGGGTTTCGCCGGTGCTCTCTTCAACCCGGCG…	1308	732	MAB_0450c	453419-454726	-
	ATGATCGGTTCGTATGTGCTGACGTT	GTGACCGATGCGCACCTGAGAGCACCCGGAACTGGCCAGACCGTGTTTGGCCAGTTCCGGTCTTTCGATCGGCCCAGCCAGATATTGATGGTGAACCAGTTCGCCATCAATGTCGGCTTCTACATGCTGATGCCGTATCTCGCCGGATATCTGGCCGGGCCCTTGGGCTTGGCCGCGTGGATGGTGGGACTGGTGCTCGGGGTCCGCAACTTCTCTCAGCAGGGCATGTTTCTGGTTGGTGGCACGCTGGCCGACAGGTTCGGGTACAAGCCGCTGATTGTCGCCGGATGCTTCTTGCGGACCGCCGGATTTGCGATGCTGGCGTTCGTCGGTACTCTTCCGGCGATATTGATCGCCTCGGCGGCAACGGGTTTCGCCGGTGCTCTCTTCAACCCGGCG…	1308	711	MAB_0450c	453419-454726	-
	GCGTCGCCGAAATACTAGCCGCCGAA	ATGAACAACAACATTGCGCTGTCCTCTCGCCGTAGCTGCACCCACCTGGGCCCGAAGTTTCACGACCCCAACACCTTGGTGGGCAACACCCCGGTGCTGTGGGTGTCCGAACCCTTCTCGGGCCCAGGGACCGGTTTTTGGGCCAAACTCGAAGCCCATAACCCCAACGGCATGAAAGACCGGCCCGCCCTCTACATGGTCGAGCGTGCCCGCGAGCGCGGCGACCTCAAGCCCGGCGCCATGATTGTCGAATCAACCAGCGGAACATTGGGTTTGGGGCTGGCGCTGGCCGGCATCATCTACCGTCACCCGGTCACACTCGTCACCGACCCGGGACTAGAACCGATCATCGTGCAGATGCTCACCGCCTACGGCGCCGTGGTGGACATCGTGACCGAA…	1101	451	MAB_0451c	454723-455823	-
	CCGACCCGGGACTAGAACCGATCATC	ATGAACAACAACATTGCGCTGTCCTCTCGCCGTAGCTGCACCCACCTGGGCCCGAAGTTTCACGACCCCAACACCTTGGTGGGCAACACCCCGGTGCTGTGGGTGTCCGAACCCTTCTCGGGCCCAGGGACCGGTTTTTGGGCCAAACTCGAAGCCCATAACCCCAACGGCATGAAAGACCGGCCCGCCCTCTACATGGTCGAGCGTGCCCGCGAGCGCGGCGACCTCAAGCCCGGCGCCATGATTGTCGAATCAACCAGCGGAACATTGGGTTTGGGGCTGGCGCTGGCCGGCATCATCTACCGTCACCCGGTCACACTCGTCACCGACCCGGGACTAGAACCGATCATCGTGCAGATGCTCACCGCCTACGGCGCCGTGGTGGACATCGTGACCGAA…	1101	337	MAB_0451c	454723-455823	-
	CACGGCACGATCTACGATGACGATTA	ATGAACAACAACATTGCGCTGTCCTCTCGCCGTAGCTGCACCCACCTGGGCCCGAAGTTTCACGACCCCAACACCTTGGTGGGCAACACCCCGGTGCTGTGGGTGTCCGAACCCTTCTCGGGCCCAGGGACCGGTTTTTGGGCCAAACTCGAAGCCCATAACCCCAACGGCATGAAAGACCGGCCCGCCCTCTACATGGTCGAGCGTGCCCGCGAGCGCGGCGACCTCAAGCCCGGCGCCATGATTGTCGAATCAACCAGCGGAACATTGGGTTTGGGGCTGGCGCTGGCCGGCATCATCTACCGTCACCCGGTCACACTCGTCACCGACCCGGGACTAGAACCGATCATCGTGCAGATGCTCACCGCCTACGGCGCCGTGGTGGACATCGTGACCGAA…	1101	954	MAB_0451c	454723-455823	-
	ATCACCATCAGGTACTGATCACCGTC	ATGAGGATCTGGGGCCGGCGCCCTCGCTCTGGCCGGGTACGGCTGGGGCTGGTGGCGCTGCTGGCCGGTATCGCGGTGGCCCTGGGTGTGCCAGTGGCGCATTGTCTTGCCGATGCCAACCAACACGTGCGTCCCGAACATCACCATCAGGTACTGATCACCGTCTCGGGCATTGCCGCACCCAATCCTGCTGCGATATCGGCTCATCCGCACGCCGGTACTGCCATCCACGCCGCGTGGTGCTCGGTTATGGACCTGGCCGCGGCGATCAGCGCCCGCGCCGATAATCCGCTGCGTGCGTTGTGGGTGGTCGCTGTCGTTCTGGGCGCCGGTGTTGGCGCGATGTGGTGGTCCACCCATACCGGACGGGGGCCTCCGCAGCGCAGCCACCGCATAACC…	450	151	MAB_0452c	455935-456384	-
	GTTCCGGGCAGCTACACCTACAGCTA	ATGATTACGACACGCCTCCTGGCGCCCGCGGTGGGCGCAGCAAGCATCCTGGCCGGCGTGCTGGCCGCGCTCACCGCCTCCGTGGCCGCGGCAGACCCGGCACCGCCGATCCCGTTCATCCCGGCGGTGCCCGCGCCGCTGCCGGCTGTTCCGGGCAGCTACACCTACAGCTACTACAACTTCCCGGCGGTGGCGCCAGCCGCGGTGGACGCGCGCGGGATCAAGATCTCCACCAACGCCGATCCGGCGGCCACCGCTGCAGGGCTTCCAGGCAGCAAGCTCGGCAATGCCGCGCATCCGCCGAACATCCAAACCTCCTCCAGCACCCGATATGGAATCGCCGGGGGCGTGCGGCCGGCCTCGGCGCCGAGCACCACCGGTGTGCAGTTCGCGGCAGGC…	555	159	MAB_0453c	456455-457009	-
	TACACCTACAGCTACTACAACTTCCC	ATGATTACGACACGCCTCCTGGCGCCCGCGGTGGGCGCAGCAAGCATCCTGGCCGGCGTGCTGGCCGCGCTCACCGCCTCCGTGGCCGCGGCAGACCCGGCACCGCCGATCCCGTTCATCCCGGCGGTGCCCGCGCCGCTGCCGGCTGTTCCGGGCAGCTACACCTACAGCTACTACAACTTCCCGGCGGTGGCGCCAGCCGCGGTGGACGCGCGCGGGATCAAGATCTCCACCAACGCCGATCCGGCGGCCACCGCTGCAGGGCTTCCAGGCAGCAAGCTCGGCAATGCCGCGCATCCGCCGAACATCCAAACCTCCTCCAGCACCCGATATGGAATCGCCGGGGGCGTGCGGCCGGCCTCGGCGCCGAGCACCACCGGTGTGCAGTTCGCGGCAGGC…	555	171	MAB_0453c	456455-457009	-
	ACCTACAGCTACTACAACTTCCCGGC	ATGATTACGACACGCCTCCTGGCGCCCGCGGTGGGCGCAGCAAGCATCCTGGCCGGCGTGCTGGCCGCGCTCACCGCCTCCGTGGCCGCGGCAGACCCGGCACCGCCGATCCCGTTCATCCCGGCGGTGCCCGCGCCGCTGCCGGCTGTTCCGGGCAGCTACACCTACAGCTACTACAACTTCCCGGCGGTGGCGCCAGCCGCGGTGGACGCGCGCGGGATCAAGATCTCCACCAACGCCGATCCGGCGGCCACCGCTGCAGGGCTTCCAGGCAGCAAGCTCGGCAATGCCGCGCATCCGCCGAACATCCAAACCTCCTCCAGCACCCGATATGGAATCGCCGGGGGCGTGCGGCCGGCCTCGGCGCCGAGCACCACCGGTGTGCAGTTCGCGGCAGGC…	555	174	MAB_0453c	456455-457009	-
	GCGCACGACCCATACGGTGCGGGTGT	ATGGCGCTCACCGGCGATCGTGCCCGCGCCCGCAGCGGCCGCGCCGCGGCGGCGCGATGGGTGGTGCCGTTGACGCTGCTGTTGACACTGGCTGCCGCACTCTTCCCGGCGCTGCGGTGCTCCCCGGCGCTCGATGCGCACGACCCATACGGTGCGGGTGTATCGGCGGCGCGCGCCGCGGCGGCGGCCCAGGCCGTGCGGGCCCCGCAGATCGCGGTACACGCGATGCACAGCACCGCGGCACAGGGCGTGAATGTTCACTCCGGGTGCCAGCTGCCGGCGGCGGTCCTTGCGACCATGGCCGCCGCCGGCCCCGGCCACGGGTGGTGGACCCTGGTGGTTGCGGCCACCGCACTGCTGGCTGCTGCCGCCGCGGCATGGGTGCCCGCCTCGCGCGGA…	477	147	MAB_0455	457447-457923	+
	GCGCACGTCATGTACGTCACGGTGCA	ATGACGCCAGCTCTCAGAGCATCCACGATCGGACCCATGGCGACCGCGCTGAGCGCACCGCCGCGAACATCACGGCGCTCACTCAAGGCGCCCCCTAGGCACCTGGCCGTAGGAGCGCTGTCCGCGGCCGTGAGCGCGGTGATGCTGGCCGCCCCGGCCGCTGCCGGGCCAGGCGAACCTGGACCGCAAGCCCCTGGCAACGCGCAGATCATCATCACTGAGTTGAAGACCCGCGGCGATCAGGTCATCATCAACGGCGATACCACCGGTAAACCGTTAGCCAAGTGCACCGCCACCGCGGTGCGGGTCGGGCGGCACATCTACAACCAGGTGCCGCAACGCAAAGGCCCACCGACGCGCACCCTGGCCGCGCACGTCATGTACGTCACGGTGCAGTGC…	402	381	MAB_0457	458467-458868	+
	GGGCGGCACATCTACAACCAGGTGCC	ATGACGCCAGCTCTCAGAGCATCCACGATCGGACCCATGGCGACCGCGCTGAGCGCACCGCCGCGAACATCACGGCGCTCACTCAAGGCGCCCCCTAGGCACCTGGCCGTAGGAGCGCTGTCCGCGGCCGTGAGCGCGGTGATGCTGGCCGCCCCGGCCGCTGCCGGGCCAGGCGAACCTGGACCGCAAGCCCCTGGCAACGCGCAGATCATCATCACTGAGTTGAAGACCCGCGGCGATCAGGTCATCATCAACGGCGATACCACCGGTAAACCGTTAGCCAAGTGCACCGCCACCGCGGTGCGGGTCGGGCGGCACATCTACAACCAGGTGCCGCAACGCAAAGGCCCACCGACGCGCACCCTGGCCGCGCACGTCATGTACGTCACGGTGCAGTGC…	402	321	MAB_0457	458467-458868	+
	CGATACCACCGGTAAACCGTTAGCCA	ATGACGCCAGCTCTCAGAGCATCCACGATCGGACCCATGGCGACCGCGCTGAGCGCACCGCCGCGAACATCACGGCGCTCACTCAAGGCGCCCCCTAGGCACCTGGCCGTAGGAGCGCTGTCCGCGGCCGTGAGCGCGGTGATGCTGGCCGCCCCGGCCGCTGCCGGGCCAGGCGAACCTGGACCGCAAGCCCCTGGCAACGCGCAGATCATCATCACTGAGTTGAAGACCCGCGGCGATCAGGTCATCATCAACGGCGATACCACCGGTAAACCGTTAGCCAAGTGCACCGCCACCGCGGTGCGGGTCGGGCGGCACATCTACAACCAGGTGCCGCAACGCAAAGGCCCACCGACGCGCACCCTGGCCGCGCACGTCATGTACGTCACGGTGCAGTGC…	402	269	MAB_0457	458467-458868	+
	GCCGCGGGCGGCTACTTGCGTTGGGC	GTGCTAGACGCCGCCTGCGGGGGCCGCGGGCGGCTACTTGCGTTGGGCTACAACGGGTCTTTGGCCGCGGTGGCCGGCTACGTCAATTCGGTGGCGCTGTTGGTGTGGGTGTTTCCGGTGGGCAATCTGACCGCGCTGACCACCCGGGTGGGTATGCATGCGAGCAATCCGCTGCTGGATTCGGGCCGCATGATCGCGGCGATCGTGGCTGGCTTTGGTGCCGGTGTCATCGCCGCCGGTGCGGTGCTGGCCCCAACGCGGACCCACACCGGCTCACGCCAGGCTGCGGTGCTGGTGGCTGAGGCGGCGCTGCTGGTGGCGGCTGCGGGAATCGAGCACCCGCTGATCCGGGCGCCGCTGGCCGCCGCCGCATGCGGATTGCAGAACGGGATGACGTCG…	774	34	MAB_0458	458862-459635	+
	CACCGGGACGCTTACTGATCTGGGGC	GTGCTAGACGCCGCCTGCGGGGGCCGCGGGCGGCTACTTGCGTTGGGCTACAACGGGTCTTTGGCCGCGGTGGCCGGCTACGTCAATTCGGTGGCGCTGTTGGTGTGGGTGTTTCCGGTGGGCAATCTGACCGCGCTGACCACCCGGGTGGGTATGCATGCGAGCAATCCGCTGCTGGATTCGGGCCGCATGATCGCGGCGATCGTGGCTGGCTTTGGTGCCGGTGTCATCGCCGCCGGTGCGGTGCTGGCCCCAACGCGGACCCACACCGGCTCACGCCAGGCTGCGGTGCTGGTGGCTGAGGCGGCGCTGCTGGTGGCGGCTGCGGGAATCGAGCACCCGCTGATCCGGGCGCCGCTGGCCGCCGCCGCATGCGGATTGCAGAACGGGATGACGTCG…	774	446	MAB_0458	458862-459635	+
	CTGGCCCGCAGCTACCACCACGGAGT	GTGCTAGACGCCGCCTGCGGGGGCCGCGGGCGGCTACTTGCGTTGGGCTACAACGGGTCTTTGGCCGCGGTGGCCGGCTACGTCAATTCGGTGGCGCTGTTGGTGTGGGTGTTTCCGGTGGGCAATCTGACCGCGCTGACCACCCGGGTGGGTATGCATGCGAGCAATCCGCTGCTGGATTCGGGCCGCATGATCGCGGCGATCGTGGCTGGCTTTGGTGCCGGTGTCATCGCCGCCGGTGCGGTGCTGGCCCCAACGCGGACCCACACCGGCTCACGCCAGGCTGCGGTGCTGGTGGCTGAGGCGGCGCTGCTGGTGGCGGCTGCGGGAATCGAGCACCCGCTGATCCGGGCGCCGCTGGCCGCCGCCGCATGCGGATTGCAGAACGGGATGACGTCG…	774	477	MAB_0458	458862-459635	+
	CCGGTGCGGCTGTAGGGGTGATCATC	GTGCTAGACGCCGCCTGCGGGGGCCGCGGGCGGCTACTTGCGTTGGGCTACAACGGGTCTTTGGCCGCGGTGGCCGGCTACGTCAATTCGGTGGCGCTGTTGGTGTGGGTGTTTCCGGTGGGCAATCTGACCGCGCTGACCACCCGGGTGGGTATGCATGCGAGCAATCCGCTGCTGGATTCGGGCCGCATGATCGCGGCGATCGTGGCTGGCTTTGGTGCCGGTGTCATCGCCGCCGGTGCGGTGCTGGCCCCAACGCGGACCCACACCGGCTCACGCCAGGCTGCGGTGCTGGTGGCTGAGGCGGCGCTGCTGGTGGCGGCTGCGGGAATCGAGCACCCGCTGATCCGGGCGCCGCTGGCCGCCGCCGCATGCGGATTGCAGAACGGGATGACGTCG…	774	553	MAB_0458	458862-459635	+
	GCCGCCACCGTGTACATGCTCAAAAC	GTGGGTACAGTGCTCGATTCGGTGCGATTTCAGATAGCGGCGGTCGCGGTGGTGCTGGTGGCCGCGGCCGGGGTGGTCGGCATCGGGGTGCGCCACCGGTTGTTGCTGGGCCCGGACACGGTGGACTGCTCCCGTTACAAATGTGTGGCACTGACGTTCGACGATGGCCCCACGCCGTTTACCGACCGGTTGTTGCAGACGCTGACTGACCGCGGCGCCAAGGCCACGTTTTTCCTGATCGGTAACAAGGTCGCCGCTGACCCTGCTGCGGCCCGGCGCATCGCCGCGGCGGGGATGGAGGTGGCCAACCACACCTGGGAGCACCCCAATATGGCCACCATCCCCACCGCCGATATCGGCGCCCAGCTCAGCAAAGGTGTCGAGGCGATCGCGGCGGCC…	867	549	MAB_0459c	459667-460533	-
	CTGCTGGGGGAGTATCGAATGCGGCG	GTGGGTACAGTGCTCGATTCGGTGCGATTTCAGATAGCGGCGGTCGCGGTGGTGCTGGTGGCCGCGGCCGGGGTGGTCGGCATCGGGGTGCGCCACCGGTTGTTGCTGGGCCCGGACACGGTGGACTGCTCCCGTTACAAATGTGTGGCACTGACGTTCGACGATGGCCCCACGCCGTTTACCGACCGGTTGTTGCAGACGCTGACTGACCGCGGCGCCAAGGCCACGTTTTTCCTGATCGGTAACAAGGTCGCCGCTGACCCTGCTGCGGCCCGGCGCATCGCCGCGGCGGGGATGGAGGTGGCCAACCACACCTGGGAGCACCCCAATATGGCCACCATCCCCACCGCCGATATCGGCGCCCAGCTCAGCAAAGGTGTCGAGGCGATCGCGGCGGCC…	867	439	MAB_0459c	459667-460533	-
	GTCGATATCGTCTACCAGTTCCTGCC	GTGGGTACAGTGCTCGATTCGGTGCGATTTCAGATAGCGGCGGTCGCGGTGGTGCTGGTGGCCGCGGCCGGGGTGGTCGGCATCGGGGTGCGCCACCGGTTGTTGCTGGGCCCGGACACGGTGGACTGCTCCCGTTACAAATGTGTGGCACTGACGTTCGACGATGGCCCCACGCCGTTTACCGACCGGTTGTTGCAGACGCTGACTGACCGCGGCGCCAAGGCCACGTTTTTCCTGATCGGTAACAAGGTCGCCGCTGACCCTGCTGCGGCCCGGCGCATCGCCGCGGCGGGGATGGAGGTGGCCAACCACACCTGGGAGCACCCCAATATGGCCACCATCCCCACCGCCGATATCGGCGCCCAGCTCAGCAAAGGTGTCGAGGCGATCGCGGCGGCC…	867	627	MAB_0459c	459667-460533	-
	CCGGTCCGGGGGTATCGTCGCCGCCG	ATGCGGATGCGCCCGGTCCGGGGGTATCGTCGCCGCCGCCAACGGGGTGCGGCAGCGTTGGTGCTCGTGGCCGCCGTGGCGGTGGTCGCCGCCCTGGGGTGCCTGACCGGTGCGCCCCGTTCCTGGTCAACTGCGGGCCCAGGCGGGACGGCCCATGTCGCCCGAGGCCCCGTCAGCGAGATGGCGCTGCCATTTTTGCGTGCGGCGGCTGACCCGGTGGGGGCAGATCTGCACGCGCCGTGCCCGCACGCGCAGCTGAGCGCGACGACGCGTGCCGGGGGCAACATGCCTTTGATGGGGGCCGTGCCGATGGTGCTCGGCGCCTTGGCCGCCGCAGACGCGGAGGCCGGGGCACTCGTGCGGGGGCCGCCGCCCCGGGCCCGCGTGGCAGCCGCCGGC…	441	24	MAB_0460	460694-461134	+
	GCCCGATGTCTTTACATCAGCTCTGC	ATGCGGATGCGCCCGGTCCGGGGGTATCGTCGCCGCCGCCAACGGGGTGCGGCAGCGTTGGTGCTCGTGGCCGCCGTGGCGGTGGTCGCCGCCCTGGGGTGCCTGACCGGTGCGCCCCGTTCCTGGTCAACTGCGGGCCCAGGCGGGACGGCCCATGTCGCCCGAGGCCCCGTCAGCGAGATGGCGCTGCCATTTTTGCGTGCGGCGGCTGACCCGGTGGGGGCAGATCTGCACGCGCCGTGCCCGCACGCGCAGCTGAGCGCGACGACGCGTGCCGGGGGCAACATGCCTTTGATGGGGGCCGTGCCGATGGTGCTCGGCGCCTTGGCCGCCGCAGACGCGGAGGCCGGGGCACTCGTGCGGGGGCCGCCGCCCCGGGCCCGCGTGGCAGCCGCCGGC…	441	412	MAB_0460	460694-461134	+
	GGCAGAGCCGAGTATTGGTGGACCCA	ATGGGCAACAAACGTTTTCTTCGCCGCACCGGGACCGCTGTCGTGGCCGCTGTTGCTGCGGCGACTGTGGCCGGGGCCGGTAGCGCCTGGGCGGGACCTGCTGCCCCCAATGCGCTGCAGGTCATCATGGCGCTGCAGCGCCAAGGCGACAAGGTCATCGTCAACCGCCGCGGGGGCAAGCCGCTGCAACTGTGCACCGTGACCTCGGTACGCCAAGGCAGAGCCGAGTATTGGTGGACCCATCCGCAGGTGGTGGATCCCAACCGTGCCAAACGCGCTAACGGGGTGGGCACGCAACTGCTGTACCGCACCATGTACGTCGACGTGCAGTGCTGA	336	228	MAB_0461	461243-461578	+
	CCGGGCAACAAATACTCCTGGACGAT	ATGGCGGTGTCGCGATCGCAATGGGGTCGGCGCGGGTTCTTGCAGCTGGGTGCGGCCACCGCGGCGGCCGGGGTGCTGGCCGCCTGCGGCACGCGGCCGGTGCGCGGGCCCAGCGGGCAGCCGGTGGGGCCGAGCTCACCGAGAGTGGGCGCGCTCGAAGCGGTCCGCCGCGACGGGGGCGGCCGATTGGTGCCGGTGAATTTGGCCGCGCGGCCGCTGCAGCTGGATCTGGCCGGCACGACCGTTTCCACGTGGGGTTATGGCGACCAGATTCCCGGGCCCACGATCCGGGCCCGCAAGGGCGAGGTGCTGCGGGTGGCCGTGGCCAATGGGCTGCCGGCGCCCACCACGGTGCACTGGCATGGGATCGCGTTGCGCAACGACATGGACGGGGTGCCG…	1539	1227	MAB_0463c	462397-463935	-
	ACCTACCCGTACTACCTGATCAACGG	ATGGCGGTGTCGCGATCGCAATGGGGTCGGCGCGGGTTCTTGCAGCTGGGTGCGGCCACCGCGGCGGCCGGGGTGCTGGCCGCCTGCGGCACGCGGCCGGTGCGCGGGCCCAGCGGGCAGCCGGTGGGGCCGAGCTCACCGAGAGTGGGCGCGCTCGAAGCGGTCCGCCGCGACGGGGGCGGCCGATTGGTGCCGGTGAATTTGGCCGCGCGGCCGCTGCAGCTGGATCTGGCCGGCACGACCGTTTCCACGTGGGGTTATGGCGACCAGATTCCCGGGCCCACGATCCGGGCCCGCAAGGGCGAGGTGCTGCGGGTGGCCGTGGCCAATGGGCTGCCGGCGCCCACCACGGTGCACTGGCATGGGATCGCGTTGCGCAACGACATGGACGGGGTGCCG…	1539	765	MAB_0463c	462397-463935	-
	GAGCGCGCCGACTACGACACCGAACT	ATGGCGGTGTCGCGATCGCAATGGGGTCGGCGCGGGTTCTTGCAGCTGGGTGCGGCCACCGCGGCGGCCGGGGTGCTGGCCGCCTGCGGCACGCGGCCGGTGCGCGGGCCCAGCGGGCAGCCGGTGGGGCCGAGCTCACCGAGAGTGGGCGCGCTCGAAGCGGTCCGCCGCGACGGGGGCGGCCGATTGGTGCCGGTGAATTTGGCCGCGCGGCCGCTGCAGCTGGATCTGGCCGGCACGACCGTTTCCACGTGGGGTTATGGCGACCAGATTCCCGGGCCCACGATCCGGGCCCGCAAGGGCGAGGTGCTGCGGGTGGCCGTGGCCAATGGGCTGCCGGCGCCCACCACGGTGCACTGGCATGGGATCGCGTTGCGCAACGACATGGACGGGGTGCCG…	1539	558	MAB_0463c	462397-463935	-
	ACCCCGACAAAGTATTGGCCGGGCTC	ATGGCGGTGTCGCGATCGCAATGGGGTCGGCGCGGGTTCTTGCAGCTGGGTGCGGCCACCGCGGCGGCCGGGGTGCTGGCCGCCTGCGGCACGCGGCCGGTGCGCGGGCCCAGCGGGCAGCCGGTGGGGCCGAGCTCACCGAGAGTGGGCGCGCTCGAAGCGGTCCGCCGCGACGGGGGCGGCCGATTGGTGCCGGTGAATTTGGCCGCGCGGCCGCTGCAGCTGGATCTGGCCGGCACGACCGTTTCCACGTGGGGTTATGGCGACCAGATTCCCGGGCCCACGATCCGGGCCCGCAAGGGCGAGGTGCTGCGGGTGGCCGTGGCCAATGGGCTGCCGGCGCCCACCACGGTGCACTGGCATGGGATCGCGTTGCGCAACGACATGGACGGGGTGCCG…	1539	625	MAB_0463c	462397-463935	-
	CTCGATGGGCGATATGCCGGGGATGT	ATGGCGGTGTCGCGATCGCAATGGGGTCGGCGCGGGTTCTTGCAGCTGGGTGCGGCCACCGCGGCGGCCGGGGTGCTGGCCGCCTGCGGCACGCGGCCGGTGCGCGGGCCCAGCGGGCAGCCGGTGGGGCCGAGCTCACCGAGAGTGGGCGCGCTCGAAGCGGTCCGCCGCGACGGGGGCGGCCGATTGGTGCCGGTGAATTTGGCCGCGCGGCCGCTGCAGCTGGATCTGGCCGGCACGACCGTTTCCACGTGGGGTTATGGCGACCAGATTCCCGGGCCCACGATCCGGGCCCGCAAGGGCGAGGTGCTGCGGGTGGCCGTGGCCAATGGGCTGCCGGCGCCCACCACGGTGCACTGGCATGGGATCGCGTTGCGCAACGACATGGACGGGGTGCCG…	1539	680	MAB_0463c	462397-463935	-
	CCCGACATCACCTACGATCTGCGCCT	ATGGCGGTGTCGCGATCGCAATGGGGTCGGCGCGGGTTCTTGCAGCTGGGTGCGGCCACCGCGGCGGCCGGGGTGCTGGCCGCCTGCGGCACGCGGCCGGTGCGCGGGCCCAGCGGGCAGCCGGTGGGGCCGAGCTCACCGAGAGTGGGCGCGCTCGAAGCGGTCCGCCGCGACGGGGGCGGCCGATTGGTGCCGGTGAATTTGGCCGCGCGGCCGCTGCAGCTGGATCTGGCCGGCACGACCGTTTCCACGTGGGGTTATGGCGACCAGATTCCCGGGCCCACGATCCGGGCCCGCAAGGGCGAGGTGCTGCGGGTGGCCGTGGCCAATGGGCTGCCGGCGCCCACCACGGTGCACTGGCATGGGATCGCGTTGCGCAACGACATGGACGGGGTGCCG…	1539	1194	MAB_0463c	462397-463935	-
	CCCGCCGCCACATACCCGGCCGGCGG	GTGTTGCCGTCCACAGGCGAGCTGCAACCTGGCGGGAAACCCTCGCTCAGGTGGCGGGCGATGATCGCCACCGGTGCCAGCACCCGGCAGGGTGCGTCGTGGCTCGGTGCCCTGATGGTGGCCGCGATGATCGCCTTGGTGCTGCTGGTGCAGTGCGTGGGGGCCGGCCACCACAACACCACGGTGGCCGCGCCGCCGCACCACGCGGTGGCCGCCGGATCGCCGGTGCAGCGCAGCGCGGCCGTGATCGCGCCGCACGACCACCTCTCTGCCCCGGTTGCCGCCGTGTGCGCCGCGGCGGACGTTGTTGTCGCACAGTTGTCGGCGCCTACCGCGGCCCGCGTGCTGTGGATCGCCGCGGTCGCCGCGCTGGCCTGGACGGCGATGATCGCACTGGCC…	495	428	MAB_0464	464038-464532	+
	GCGCCACCCTCGTACATCGCCTCGGC	GTGTTGCCGTCCACAGGCGAGCTGCAACCTGGCGGGAAACCCTCGCTCAGGTGGCGGGCGATGATCGCCACCGGTGCCAGCACCCGGCAGGGTGCGTCGTGGCTCGGTGCCCTGATGGTGGCCGCGATGATCGCCTTGGTGCTGCTGGTGCAGTGCGTGGGGGCCGGCCACCACAACACCACGGTGGCCGCGCCGCCGCACCACGCGGTGGCCGCCGGATCGCCGGTGCAGCGCAGCGCGGCCGTGATCGCGCCGCACGACCACCTCTCTGCCCCGGTTGCCGCCGTGTGCGCCGCGGCGGACGTTGTTGTCGCACAGTTGTCGGCGCCTACCGCGGCCCGCGTGCTGTGGATCGCCGCGGTCGCCGCGCTGGCCTGGACGGCGATGATCGCACTGGCC…	495	466	MAB_0464	464038-464532	+
	GACCTGGATGTCTACGGCGGTACCCC	ATGAACAACATTTTGCGCGGCCGTGTCACGGGATTGGCCGTGGCCGCTAGTGCCGTAACCGCTGCTGTGACAGTGCTGTTGGCTCCGGCCGCTCATGCCGGGCCTGGTGGTCTCGGGGACGCCGATGATGTCATTAACAGTCTTAAAGCCCAGGGCAACAAGGTTATTGTCACCAAGACTGGCAACAAGCCGATGCCGCAATGTGTGGCCACCCGGGTCCGCAAGGACCTGGATGTCTACGGCGGTACCCCTTCGACGAACTGTCCCAACTGCAATGGGGCATCGCGCCGAAATCAAGTTGTGCGGCTCTACAGCGTTTACCACGTGGACATTCAGTGCTGA	342	237	MAB_0465	464652-464993	+
	TGCGCGCCGGTGTATGTCTGTGGTGA	GTGCTGACCGGCGCCGCCGGGGCCTGCGCGCCGGTGTATGTCTGTGGTGAGGTCACCGCGACACTGGGCGCTGAGGACACGGTGTGGGGTCTGCTCAATGTGCTGCTGGAACGCACCCGTTACGACCCGGGCAATCTGGGCTACGAAATTTTCCGGGACGCCGGGGACCTCGGCCATTTCCTGATACAGCAGACCTGGAAAACACCGCAGCTGGCCGAGCGTCACCTGCGTTCGGCGGCGGTGAGCTGGTGCATCACCAGAATCCAAGAGGCGGCCCACATCCCGCTGCGCCTGACGGTCTGCGATGTGCATCGGGGACACAGCAAGCCGGCGCCGCCGCCACTGCGGTCACCCTTGAGCACCCCTGCCGGTGTGTGGGCACCCTCCCCGGGCTCCTCG…	405	36	MAB_0466	464987-465391	+
	GCCATTTCCTGATACAGCAGACCTGG	GTGCTGACCGGCGCCGCCGGGGCCTGCGCGCCGGTGTATGTCTGTGGTGAGGTCACCGCGACACTGGGCGCTGAGGACACGGTGTGGGGTCTGCTCAATGTGCTGCTGGAACGCACCCGTTACGACCCGGGCAATCTGGGCTACGAAATTTTCCGGGACGCCGGGGACCTCGGCCATTTCCTGATACAGCAGACCTGGAAAACACCGCAGCTGGCCGAGCGTCACCTGCGTTCGGCGGCGGTGAGCTGGTGCATCACCAGAATCCAAGAGGCGGCCCACATCCCGCTGCGCCTGACGGTCTGCGATGTGCATCGGGGACACAGCAAGCCGGCGCCGCCGCCACTGCGGTCACCCTTGAGCACCCCTGCCGGTGTGTGGGCACCCTCCCCGGGCTCCTCG…	405	184	MAB_0466	464987-465391	+
	GCGGGCACCTTCTACAGCCTCGGTGC	ATGAACTCGTTCCTGGCCACCGACACCACGGCCTACCCTGACGCGCTGTACCTGACCTGCTCGGATTGGCCTGTGGGACCACCGGCCGACGGCTGCGCACCGCTGTACACAGTCCGTAATGCCGGCAACCTGGTACCCACCGACCCGGCCGAAGGATCAGTGGATGCCGCACTGGATTTCGCGCTCAACCACCTGCACGTGCGTTCGGTAGTGGTGTGCGGACATTCGGGCTGCGGCGCGATGGGAGCGTTGCTGTCCGAACCGATCGATGCGCCCACCAGCGCGGTGGGCCGCTGGCTCGACAATGCCCGCGACACCCTGGCTGCCTATCACGAGCATCACCTGGCCCGCGTGGGCGCCGCAGCCAGCGGCTTTAACCAGGTCGACCAGCTCGCGGTG…	561	492	MAB_0468	466096-466656	+
	CCGACAGTCGTCTATGACCGGGCCAA	ATGGCACACACTTTGGGTGCAAGCGCGATGTTGGGTTTGCCCGATGGGCGGGCATTGCACTACATGCGCGCCGGGGGCGGTCCGGGTCCGACGGTGGTGTTCGAGTCGGGTTTGGGGGCTTCCCGCTCGGAATGGGGCTTGGTGGCGCCGCTGGTAGCGCAACATTTCCCGACAGTCGTCTATGACCGGGCCAATCTGGGGCGCAGCGACCCAGACCCGGCCCCCCGCACCTTGGAGCATCTGGCGGGCGATCTGGGTGAGTTGTTGGCAGCTCTTGATGCCGGCCCATACATCCTGGTCGGTCACAGCTACGGGGGCACGATCGCGCTGGCCGCCGCCAACCGCGACCAGTCCTGTATTGCCGGATTGGTGCTGGTTGATCATTCCGATGAGCAGCTC…	870	180	MAB_0470c	467406-468275	-
	TCAAGACCACGCTATTGGACCGCTCG	ATGGCACACACTTTGGGTGCAAGCGCGATGTTGGGTTTGCCCGATGGGCGGGCATTGCACTACATGCGCGCCGGGGGCGGTCCGGGTCCGACGGTGGTGTTCGAGTCGGGTTTGGGGGCTTCCCGCTCGGAATGGGGCTTGGTGGCGCCGCTGGTAGCGCAACATTTCCCGACAGTCGTCTATGACCGGGCCAATCTGGGGCGCAGCGACCCAGACCCGGCCCCCCGCACCTTGGAGCATCTGGCGGGCGATCTGGGTGAGTTGTTGGCAGCTCTTGATGCCGGCCCATACATCCTGGTCGGTCACAGCTACGGGGGCACGATCGCGCTGGCCGCCGCCAACCGCGACCAGTCCTGTATTGCCGGATTGGTGCTGGTTGATCATTCCGATGAGCAGCTC…	870	694	MAB_0470c	467406-468275	-
	GATGCCGGCCCATACATCCTGGTCGG	ATGGCACACACTTTGGGTGCAAGCGCGATGTTGGGTTTGCCCGATGGGCGGGCATTGCACTACATGCGCGCCGGGGGCGGTCCGGGTCCGACGGTGGTGTTCGAGTCGGGTTTGGGGGCTTCCCGCTCGGAATGGGGCTTGGTGGCGCCGCTGGTAGCGCAACATTTCCCGACAGTCGTCTATGACCGGGCCAATCTGGGGCGCAGCGACCCAGACCCGGCCCCCCGCACCTTGGAGCATCTGGCGGGCGATCTGGGTGAGTTGTTGGCAGCTCTTGATGCCGGCCCATACATCCTGGTCGGTCACAGCTACGGGGGCACGATCGCGCTGGCCGCCGCCAACCGCGACCAGTCCTGTATTGCCGGATTGGTGCTGGTTGATCATTCCGATGAGCAGCTC…	870	288	MAB_0470c	467406-468275	-
	GCTGGCTACATCTACTCGGATGGGTG	ATGGCACACACTTTGGGTGCAAGCGCGATGTTGGGTTTGCCCGATGGGCGGGCATTGCACTACATGCGCGCCGGGGGCGGTCCGGGTCCGACGGTGGTGTTCGAGTCGGGTTTGGGGGCTTCCCGCTCGGAATGGGGCTTGGTGGCGCCGCTGGTAGCGCAACATTTCCCGACAGTCGTCTATGACCGGGCCAATCTGGGGCGCAGCGACCCAGACCCGGCCCCCCGCACCTTGGAGCATCTGGCGGGCGATCTGGGTGAGTTGTTGGCAGCTCTTGATGCCGGCCCATACATCCTGGTCGGTCACAGCTACGGGGGCACGATCGCGCTGGCCGCCGCCAACCGCGACCAGTCCTGTATTGCCGGATTGGTGCTGGTTGATCATTCCGATGAGCAGCTC…	870	487	MAB_0470c	467406-468275	-
	GTCGGTCACAGCTACGGGGGCACGAT	ATGGCACACACTTTGGGTGCAAGCGCGATGTTGGGTTTGCCCGATGGGCGGGCATTGCACTACATGCGCGCCGGGGGCGGTCCGGGTCCGACGGTGGTGTTCGAGTCGGGTTTGGGGGCTTCCCGCTCGGAATGGGGCTTGGTGGCGCCGCTGGTAGCGCAACATTTCCCGACAGTCGTCTATGACCGGGCCAATCTGGGGCGCAGCGACCCAGACCCGGCCCCCCGCACCTTGGAGCATCTGGCGGGCGATCTGGGTGAGTTGTTGGCAGCTCTTGATGCCGGCCCATACATCCTGGTCGGTCACAGCTACGGGGGCACGATCGCGCTGGCCGCCGCCAACCGCGACCAGTCCTGTATTGCCGGATTGGTGCTGGTTGATCATTCCGATGAGCAGCTC…	870	309	MAB_0470c	467406-468275	-
	CCGGGCTCGATGTAGTTGTCGGCGAA	ATGACGCCGCAGGCCTTAGTGCTGCTCGCCGCCGCGTTGCTTCTGGTGCCGCAAAGGTATCGGCGGCTGGACCAGCCCGGGATGAGTCCGGTGCGCTGGACGGGGAAGCTGGTGGCGGCACCGCTGAGTGCGCTGGTGCTGACGGCTCTGTGGCTACTGCCACTGTCGGTGGTCGTGTCGGCTGTCGTGGTGGCCGGGACCGGTGCCCTGCGGTGGCGTAGGCGCCGCAGATCTCGCGTCGAATCGGAGGAGTTGGACTGCACGGCGTCCGGGCTCGATGTAGTTGTCGGCGAACTCAGGGTCGGGGCGCATCCTGTGCGGGCCTTTGAGATCGCCGCGGTCGAGCTGAACGGCGCGGCCGGCGAGGCATTCGCGGCGATCGCGGCACGAGCCCGCTTG…	777	280	MAB_0471	468886-469662	+
	CGTTGCTCGTTGTAGGGGTGACGCTG	ATGACGCCGCAGGCCTTAGTGCTGCTCGCCGCCGCGTTGCTTCTGGTGCCGCAAAGGTATCGGCGGCTGGACCAGCCCGGGATGAGTCCGGTGCGCTGGACGGGGAAGCTGGTGGCGGCACCGCTGAGTGCGCTGGTGCTGACGGCTCTGTGGCTACTGCCACTGTCGGTGGTCGTGTCGGCTGTCGTGGTGGCCGGGACCGGTGCCCTGCGGTGGCGTAGGCGCCGCAGATCTCGCGTCGAATCGGAGGAGTTGGACTGCACGGCGTCCGGGCTCGATGTAGTTGTCGGCGAACTCAGGGTCGGGGCGCATCCTGTGCGGGCCTTTGAGATCGCCGCGGTCGAGCTGAACGGCGCGGCCGGCGAGGCATTCGCGGCGATCGCGGCACGAGCCCGCTTG…	777	709	MAB_0471	468886-469662	+
	CGCGACGGCGGCTATGTGGTGGCACG	GTGCTGGTGATGTGTGCAGCCGGAATTCAGGCGGTGTCGATGCAGGTGCACTGTGTGGATGCTTCTCGTGAGGCAGCGCGACTGGCTGCGCGTGGTGACGACGCCGATGCGCGAACGGTGGCGCGTCGCCTCGCGCCACCGGGGGCGACGGTTGAGGTTCGCCGCGACGGCGGCTATGTGGTGGCACGGGTTGCGGCGACGAGCAGGTTGCTCCCTGCTATTGCGATTGCCGCCGAGTCAATTTCGGCGATGGAACCCGAGGGCTGA	267	174	MAB_0474	470549-470815	+
	ATCGAGACGACCTACGCACTGATCAC	ATGCAGAAAGGCCCAACGTCCGGCGCGGCATCGCGCCGACCGTGGGCAGAGCGCCACGCGCACTTGCTGGACGCCGCTGAGCAGCTGTTCTTTGAACGCGGCTTCGCCGCAGTGTCGTTGAGTGACATTGCTCAAGCCGCGGGCGTCACCAAGCCCATCGCCTACCGCCACTTCAAAACCAAGGACGGGGCCTATCTGGCCTGTGCCCGGCGAGCCCAAGCCGACTTCGCGCAGGCCCTGGTGCAGCGAGCGGATCCGACGCAGGCCGTGCGTGAGCAGTTCGCCGCCGCCGCCGACCTGTTCTATGAACTCTTGGAGACTCATCCCGAGCGCTGGGAGCTTATTTACGGCAGCGCCGCGGTGCTGCCCGCCGAGTCACGTGACGAACTGTCCGCGCTG…	618	423	MAB_0476c	471186-471803	-
	GCGCTGGGAGCTTATTTACGGCAGCG	ATGCAGAAAGGCCCAACGTCCGGCGCGGCATCGCGCCGACCGTGGGCAGAGCGCCACGCGCACTTGCTGGACGCCGCTGAGCAGCTGTTCTTTGAACGCGGCTTCGCCGCAGTGTCGTTGAGTGACATTGCTCAAGCCGCGGGCGTCACCAAGCCCATCGCCTACCGCCACTTCAAAACCAAGGACGGGGCCTATCTGGCCTGTGCCCGGCGAGCCCAAGCCGACTTCGCGCAGGCCCTGGTGCAGCGAGCGGATCCGACGCAGGCCGTGCGTGAGCAGTTCGCCGCCGCCGCCGACCTGTTCTATGAACTCTTGGAGACTCATCCCGAGCGCTGGGAGCTTATTTACGGCAGCGCCGCGGTGCTGCCCGCCGAGTCACGTGACGAACTGTCCGCGCTG…	618	341	MAB_0476c	471186-471803	-
	ATCATCCCGACATACCCAAGCTTTTC	ATGCAGAAAGGCCCAACGTCCGGCGCGGCATCGCGCCGACCGTGGGCAGAGCGCCACGCGCACTTGCTGGACGCCGCTGAGCAGCTGTTCTTTGAACGCGGCTTCGCCGCAGTGTCGTTGAGTGACATTGCTCAAGCCGCGGGCGTCACCAAGCCCATCGCCTACCGCCACTTCAAAACCAAGGACGGGGCCTATCTGGCCTGTGCCCGGCGAGCCCAAGCCGACTTCGCGCAGGCCCTGGTGCAGCGAGCGGATCCGACGCAGGCCGTGCGTGAGCAGTTCGCCGCCGCCGCCGACCTGTTCTATGAACTCTTGGAGACTCATCCCGAGCGCTGGGAGCTTATTTACGGCAGCGCCGCGGTGCTGCCCGCCGAGTCACGTGACGAACTGTCCGCGCTG…	618	454	MAB_0476c	471186-471803	-
	AAGAACGTCACCTATGAGGTGTTCGG	ATGAGCCGACGCAAGCGATCAAAAGGTCAAGCCGGCCGAATTCTGGGCGCGTTGTGGATGCCCCTGGTGGCAGTGATCGTCATCGCGGTCGTGGGTTTCGGGGTCAACCGGATTCGGGAGAAGTCGCAGGCCATAAGCCATCCGCCGACGACGCGTCCGATTCCGGCCACGGTGGTCCAGATCAATCCCAAGAACGTCACCTATGAGGTGTTCGGCAATCTGGGAACTAGCGGGAAAGTGTCCTATGCCAATCTCAATAGCGAACCCGTCGACGTCGTGCTGACGTCACTGCCATGGTCGGTTTCGGAGACCACGATGTCGTCGGCGGCTTCATTGAGCCTGGTCGCACAGGTGGATGGGGATTCGCTGGGATGCCGTATCCGCGTCAACGGTGAGGTC…	462	201	MAB_0477	472009-472470	+
	TGCCAATCTCAATAGCGAACCCGTCG	ATGAGCCGACGCAAGCGATCAAAAGGTCAAGCCGGCCGAATTCTGGGCGCGTTGTGGATGCCCCTGGTGGCAGTGATCGTCATCGCGGTCGTGGGTTTCGGGGTCAACCGGATTCGGGAGAAGTCGCAGGCCATAAGCCATCCGCCGACGACGCGTCCGATTCCGGCCACGGTGGTCCAGATCAATCCCAAGAACGTCACCTATGAGGTGTTCGGCAATCTGGGAACTAGCGGGAAAGTGTCCTATGCCAATCTCAATAGCGAACCCGTCGACGTCGTGCTGACGTCACTGCCATGGTCGGTTTCGGAGACCACGATGTCGTCGGCGGCTTCATTGAGCCTGGTCGCACAGGTGGATGGGGATTCGCTGGGATGCCGTATCCGCGTCAACGGTGAGGTC…	462	257	MAB_0477	472009-472470	+
	TCTTCCGTCCGATACGTAATTACTTG	ATGACCTCGGGACAGCAGCCGCCGCAGGATGCGGACACCGGGCCGGTGCTGGTGCCGCCCACCCCGCCGGTAGTGAAGGAACCTGAAAAGCGCCCTGGGCCAGCGCGATTGCTACGTGTACTGGCGATCCCGGTGGTGATCTTCTGGGTCGCCGCCGCCGCTGCCCTGAATATTTTTGTGCCCACCCTGGAAGAGACGACCGCGGCCAACGCCAAAGCGATGATTCCGCGGGATGCGCCCTCGTCTGCCGCCGCCATCACGCAGGGGCAAGACTTCCAGGAGTCCGATTACACCAGCATGGCCGTGGTGGTACTGGAGGCGCAGGGTCGTCAGCTCGGCGAGCAGGACCACAAGTATTACGACGAGATGGTTCGTCGGCTGCTGGACGACAAAGAGCAC…	2931	1774	MAB_0478	472467-475397	+
	GTGGGGTGCGACTACAACCTGCTGCT	ATGACCTCGGGACAGCAGCCGCCGCAGGATGCGGACACCGGGCCGGTGCTGGTGCCGCCCACCCCGCCGGTAGTGAAGGAACCTGAAAAGCGCCCTGGGCCAGCGCGATTGCTACGTGTACTGGCGATCCCGGTGGTGATCTTCTGGGTCGCCGCCGCCGCTGCCCTGAATATTTTTGTGCCCACCCTGGAAGAGACGACCGCGGCCAACGCCAAAGCGATGATTCCGCGGGATGCGCCCTCGTCTGCCGCCGCCATCACGCAGGGGCAAGACTTCCAGGAGTCCGATTACACCAGCATGGCCGTGGTGGTACTGGAGGCGCAGGGTCGTCAGCTCGGCGAGCAGGACCACAAGTATTACGACGAGATGGTTCGTCGGCTGCTGGACGACAAAGAGCAC…	2931	2580	MAB_0478	472467-475397	+
	GATTGCTACGTGTACTGGCGATCCCG	ATGACCTCGGGACAGCAGCCGCCGCAGGATGCGGACACCGGGCCGGTGCTGGTGCCGCCCACCCCGCCGGTAGTGAAGGAACCTGAAAAGCGCCCTGGGCCAGCGCGATTGCTACGTGTACTGGCGATCCCGGTGGTGATCTTCTGGGTCGCCGCCGCCGCTGCCCTGAATATTTTTGTGCCCACCCTGGAAGAGACGACCGCGGCCAACGCCAAAGCGATGATTCCGCGGGATGCGCCCTCGTCTGCCGCCGCCATCACGCAGGGGCAAGACTTCCAGGAGTCCGATTACACCAGCATGGCCGTGGTGGTACTGGAGGCGCAGGGTCGTCAGCTCGGCGAGCAGGACCACAAGTATTACGACGAGATGGTTCGTCGGCTGCTGGACGACAAAGAGCAC…	2931	118	MAB_0478	472467-475397	+
	CGTAATTACTTGTATTGGGAGCCGCA	ATGACCTCGGGACAGCAGCCGCCGCAGGATGCGGACACCGGGCCGGTGCTGGTGCCGCCCACCCCGCCGGTAGTGAAGGAACCTGAAAAGCGCCCTGGGCCAGCGCGATTGCTACGTGTACTGGCGATCCCGGTGGTGATCTTCTGGGTCGCCGCCGCCGCTGCCCTGAATATTTTTGTGCCCACCCTGGAAGAGACGACCGCGGCCAACGCCAAAGCGATGATTCCGCGGGATGCGCCCTCGTCTGCCGCCGCCATCACGCAGGGGCAAGACTTCCAGGAGTCCGATTACACCAGCATGGCCGTGGTGGTACTGGAGGCGCAGGGTCGTCAGCTCGGCGAGCAGGACCACAAGTATTACGACGAGATGGTTCGTCGGCTGCTGGACGACAAAGAGCAC…	2931	1788	MAB_0478	472467-475397	+
	TACGGCATCTTCTATCTCGGCCGCTT	ATGACCTCGGGACAGCAGCCGCCGCAGGATGCGGACACCGGGCCGGTGCTGGTGCCGCCCACCCCGCCGGTAGTGAAGGAACCTGAAAAGCGCCCTGGGCCAGCGCGATTGCTACGTGTACTGGCGATCCCGGTGGTGATCTTCTGGGTCGCCGCCGCCGCTGCCCTGAATATTTTTGTGCCCACCCTGGAAGAGACGACCGCGGCCAACGCCAAAGCGATGATTCCGCGGGATGCGCCCTCGTCTGCCGCCGCCATCACGCAGGGGCAAGACTTCCAGGAGTCCGATTACACCAGCATGGCCGTGGTGGTACTGGAGGCGCAGGGTCGTCAGCTCGGCGAGCAGGACCACAAGTATTACGACGAGATGGTTCGTCGGCTGCTGGACGACAAAGAGCAC…	2931	879	MAB_0478	472467-475397	+
	GACCACAAGTATTACGACGAGATGGT	ATGACCTCGGGACAGCAGCCGCCGCAGGATGCGGACACCGGGCCGGTGCTGGTGCCGCCCACCCCGCCGGTAGTGAAGGAACCTGAAAAGCGCCCTGGGCCAGCGCGATTGCTACGTGTACTGGCGATCCCGGTGGTGATCTTCTGGGTCGCCGCCGCCGCTGCCCTGAATATTTTTGTGCCCACCCTGGAAGAGACGACCGCGGCCAACGCCAAAGCGATGATTCCGCGGGATGCGCCCTCGTCTGCCGCCGCCATCACGCAGGGGCAAGACTTCCAGGAGTCCGATTACACCAGCATGGCCGTGGTGGTACTGGAGGCGCAGGGTCGTCAGCTCGGCGAGCAGGACCACAAGTATTACGACGAGATGGTTCGTCGGCTGCTGGACGACAAAGAGCAC…	2931	357	MAB_0478	472467-475397	+
	GATCGCGGCGCTTACGCTGGGTCCGG	ATGACCTCGGGACAGCAGCCGCCGCAGGATGCGGACACCGGGCCGGTGCTGGTGCCGCCCACCCCGCCGGTAGTGAAGGAACCTGAAAAGCGCCCTGGGCCAGCGCGATTGCTACGTGTACTGGCGATCCCGGTGGTGATCTTCTGGGTCGCCGCCGCCGCTGCCCTGAATATTTTTGTGCCCACCCTGGAAGAGACGACCGCGGCCAACGCCAAAGCGATGATTCCGCGGGATGCGCCCTCGTCTGCCGCCGCCATCACGCAGGGGCAAGACTTCCAGGAGTCCGATTACACCAGCATGGCCGTGGTGGTACTGGAGGCGCAGGGTCGTCAGCTCGGCGAGCAGGACCACAAGTATTACGACGAGATGGTTCGTCGGCTGCTGGACGACAAAGAGCAC…	2931	1091	MAB_0478	472467-475397	+
	ATCACGAGTGTCTATGACCACGCCCT	ATGGTCACTGACGCCGTCGATGAGATCGTGAGCAACTGCCTGGCGGTTCGGGTCCGGCTGCTCGGCCGGGCCATCACGAGTGTCTATGACCACGCCCTCGAGGGTCATGGTGTGAGCATTGCCCAGATCAATCTGATGGCCGCTCTGGGCAGGATCGGCCCCTGCTCACCGGCGCGCATCGGCGAGGTTTTACAGCTGGAGCGGTCGACGGTCAGTCGCAACGTGGGTCTGTTGATCAGGCGCGGTTGGGTGGAGGCCGTGGCATCGGATGCCAAGGGAGTCCGCGAGGTAGCGCTGACCTCGTCGGGGGGCGAAAAGATCGAGACCGTGATGCCCGAGTGGCGGCGAGCGCAGGAAGAGGCCGCCCTGATCCTCGGGTCCGGTGGTATCAAATCCGTC…	441	84	MAB_0479	475516-475956	+
	GCCGATGGGAAGTACTCCGTCCGATT	ATGTCATCACATGCCACCTCAAAGATCTTCATGATCGGTGCCACGGGTGCCCAGGGCATTCCCGTCACACGGTCGCTGGTTGCCGATGGGAAGTACTCCGTCCGATTCCTCACTCGCGATGCCACCGGTGCGCGGGCGAGAGCGCTGCTCGAACTGGGTAACACGTCGGCCCTGGAAGGCACTTTCACTGACGAAACCATTCTGCGCGAAGGGTTTCGGAGATGTGACGGTGCCTTCATCAATATCGATGGATTCAATACCGGTGAGAAGACCGAGATGTACTGGGCCATCCGCGCGTACGAGATCGCAATGGAAGAGGGGATCAGATTTCTCGTATACGGAAATCTCGACTACGGGCTCAAGAAGGCTGGTTACGACTCCAGGTACCGTGTCGGCCAC…	1095	93	MAB_0480	476024-477118	+
	ACGTTCGCCAAATATGTTGGTGCCCC	ATGGTGCTGGCAGCTGCGATCCAACTCGAGGCAGTCATCGGCGATGTGGCCGCGAATCTGGGCAAGTGCGCACAACTGGCCGCGGAGGCCGGGCGTGCCGGCGCAAAAATCATCGCGCTCCCCGAGTTCTTCACCACCGGGATCGCGTTCGACCCGGCACTCCGAGACGCCGCACTACCTCCCGAAGGAGCTGCCACCGAGCTGTTGCGGACCCTGGCTCACCACTACGACGCGCTGGTCGGCGGCTCGTTCCTGTGCCGCGACAAAGATGGGCATGTCCGCAACGCCTATTTCGCCGCGGACGCGACCGGGATGGTCGGCCGGCACGACAAGGATCTACCGACCATGTGGGAGAACGCCTTCTACATCGGAGGTCAGGACGACGGGGTATTTCGCGCC…	921	600	MAB_0482c	477496-478416	-
	CTGCCGTCAAGGTACTACGGCTGGTG	GTGACCGTTGGTTACGGCCGTGAACTGCTGGATCTTATTGTCGCCGGCACGCCGAGCGGCGAGACTCCGGTGCGGCATATTTGCGATATCCCTGCCCGAAACGCCGAGGTGACCAGCTGGCCGCAGTGGGCACATCCCGACGCGATAGCCGCATTCGCGGCTCAAGGTGTGACGGCGCCGTGGTCACACCAGGTCGCCGCCGCCACCCTGGCCTTCGCGGGTCGCCACGTGGTGGTGGCCACCGGAACCGCATCTGGCAAGTCGGTCGCGTACCAACTACCGATCCTCACCGCCCTGGCCTCAGAACCGCGCGCACGGGCGCTGTATCTGGCGCCCACCAAGGCTCTCGGTCACGACCAGTTGCGCGCAGTGCGCGAATTAATCACGGGGGTTGACAAT…	2310	2275	MAB_0486c	481394-483703	-
	ACTGCTGGATCTTATTGTCGCCGGCA	GTGACCGTTGGTTACGGCCGTGAACTGCTGGATCTTATTGTCGCCGGCACGCCGAGCGGCGAGACTCCGGTGCGGCATATTTGCGATATCCCTGCCCGAAACGCCGAGGTGACCAGCTGGCCGCAGTGGGCACATCCCGACGCGATAGCCGCATTCGCGGCTCAAGGTGTGACGGCGCCGTGGTCACACCAGGTCGCCGCCGCCACCCTGGCCTTCGCGGGTCGCCACGTGGTGGTGGCCACCGGAACCGCATCTGGCAAGTCGGTCGCGTACCAACTACCGATCCTCACCGCCCTGGCCTCAGAACCGCGCGCACGGGCGCTGTATCTGGCGCCCACCAAGGCTCTCGGTCACGACCAGTTGCGCGCAGTGCGCGAATTAATCACGGGGGTTGACAAT…	2310	35	MAB_0486c	481394-483703	-
	TCCGGTGCGGCATATTTGCGATATCC	GTGACCGTTGGTTACGGCCGTGAACTGCTGGATCTTATTGTCGCCGGCACGCCGAGCGGCGAGACTCCGGTGCGGCATATTTGCGATATCCCTGCCCGAAACGCCGAGGTGACCAGCTGGCCGCAGTGGGCACATCCCGACGCGATAGCCGCATTCGCGGCTCAAGGTGTGACGGCGCCGTGGTCACACCAGGTCGCCGCCGCCACCCTGGCCTTCGCGGGTCGCCACGTGGTGGTGGCCACCGGAACCGCATCTGGCAAGTCGGTCGCGTACCAACTACCGATCCTCACCGCCCTGGCCTCAGAACCGCGCGCACGGGCGCTGTATCTGGCGCCCACCAAGGCTCTCGGTCACGACCAGTTGCGCGCAGTGCGCGAATTAATCACGGGGGTTGACAAT…	2310	77	MAB_0486c	481394-483703	-
	AACCCGAGAAAGTACTGTCAGTGACT	GTGCTTTTGCGTCTGCTCGCGGAGGAACCCGAGAAAGTACTGTCAGTGACTGTGAGCCAGCTGTCCTTCTTTTCCGCCGAGTCGGTGCCTCCCGAGGTCACCGATCTGGCGGGACTGCTGGCCGGGCCTGGTCAGGTGGTGGTCAGCGGAGCGGGCGCGCGCATCTCGGTGGTCGTGGATCAGCCGTGGCGAGCCCTGGCGCTGGCCGAGATGATCACCGAGACCGGTCTGCAGGCCGAGATCGGTCATACCGAGACCGGCACAGAGAATCATCCGCTGGTGCGCACCGCCATAGATCCGGCGATACTGCCGATCGCGCGTGAGTGGACCCGAGGTGCGGTGAAAACCGTTCCCGCGCAGTGGCTACCCGGTGCGCGCGAGCTGCGGGCGTGGGTGCTC…	639	37	MAB_0488	484354-484992	+
	ATCGTCAGCACCTATCTGCTCCTGCC	GTGACTGGCGCGGAGGGTAGGCCCGATCGGCGCCCGCTCGCACGCGCAGCCCGGTATTCGCGGTGGGTCATGCGGACGCCATGGCCCCTCTTCATCATGGGTATTGCCCAGTCGAACCTGGTCGGAGCCCTGTTCGTACTGGGGTTCCTGCGGTTCGGTCTGCCACCGAGTGATCGTGTCGAACTCACCGAACTTGGCCCGACGCGGCTCATCATCCTGGGCTTCTCGTTGTTCATCCTGTTCGTCGTGGGGGCCATCGTCAGCACCTATCTGCTCCTGCCGGTGCTGCGCTGGCAGTATCGGTCCCCCGACTTCGAGTCCGAAGGCTCCGAAGCGGTCCGGGTACGAGCCTTGCAGATGCCGTTCTATCGGACCGTCATCAGTGTCGCGACGTGGCTC…	1560	267	MAB_0490c	487968-489527	-
	CGAGCTCGGGCATATGGTGTTGGGTC	ATGTGGTTTGCGCGACGCGATGCCAGTGGTCATGGCGCAGTCGTCGCTGCCGTGGACCAGGTGCTCACTATTAGCGGTCAGGGATCGGTGGTCGAGGTCGCGCGCAATTGGGCGCAGGCGAACGGCCGGGTGATGGAGATCGAAGACGCGCCGCTGGCGGCCGGCGTTTTTGGCCAGTGGATCTCGTTCCCGGATCGCGACCTTGTGCAAATCGGCCAGGGAGTCGTGGGCAGGGACCGCACGATCGCTCACGAGCTCGGGCATATGGTGTTGGGTCACCGCGGACTGCCCATCGCAGAGTTCGCCGCAGAACATGTCCAGGTGGTGACCCCCGACCTCGTCGCCCGCATGCTGCAGCGTAGTTGTGGCAGTGATGATTTGGCTCATGCCGAGAACGGC…	516	263	MAB_0492	491095-491610	+
	GGTGCTCACTATTAGCGGTCAGGGAT	ATGTGGTTTGCGCGACGCGATGCCAGTGGTCATGGCGCAGTCGTCGCTGCCGTGGACCAGGTGCTCACTATTAGCGGTCAGGGATCGGTGGTCGAGGTCGCGCGCAATTGGGCGCAGGCGAACGGCCGGGTGATGGAGATCGAAGACGCGCCGCTGGCGGCCGGCGTTTTTGGCCAGTGGATCTCGTTCCCGGATCGCGACCTTGTGCAAATCGGCCAGGGAGTCGTGGGCAGGGACCGCACGATCGCTCACGAGCTCGGGCATATGGTGTTGGGTCACCGCGGACTGCCCATCGCAGAGTTCGCCGCAGAACATGTCCAGGTGGTGACCCCCGACCTCGTCGCCCGCATGCTGCAGCGTAGTTGTGGCAGTGATGATTTGGCTCATGCCGAGAACGGC…	516	71	MAB_0492	491095-491610	+
	CATGCTGCAGCGTAGTTGTGGCAGTG	ATGTGGTTTGCGCGACGCGATGCCAGTGGTCATGGCGCAGTCGTCGCTGCCGTGGACCAGGTGCTCACTATTAGCGGTCAGGGATCGGTGGTCGAGGTCGCGCGCAATTGGGCGCAGGCGAACGGCCGGGTGATGGAGATCGAAGACGCGCCGCTGGCGGCCGGCGTTTTTGGCCAGTGGATCTCGTTCCCGGATCGCGACCTTGTGCAAATCGGCCAGGGAGTCGTGGGCAGGGACCGCACGATCGCTCACGAGCTCGGGCATATGGTGTTGGGTCACCGCGGACTGCCCATCGCAGAGTTCGCCGCAGAACATGTCCAGGTGGTGACCCCCGACCTCGTCGCCCGCATGCTGCAGCGTAGTTGTGGCAGTGATGATTTGGCTCATGCCGAGAACGGC…	516	359	MAB_0492	491095-491610	+
	TCAAGATGGGCTTACCTTGCTGGCGC	ATGATCACCCATGCGGAATGGCAGAGCATGCAGACCGTACGCGTTGCGGTCTTGGTGTGCTTCGTTCCTGTTCTTCTGTACCGGATTTGGCGGCTGTGGCGATACCCCTCGCTGCTTCCGGGCAAGGCGGTCACGGGCTTCGGGGTGTTGCTGTGGTTGTGGTTGCTGGCCTTCACCGACTCCGTGTGGTCGGTTTTACCCACGTGGCTGCGGGCTGTCAGCGCGGGCGGGTGGGCTGCGGTAACCCTGGCTGCCTGCCTACAGGCTTTCGTCCTGGGCATCAGCGGCCACACCACACCCGCACGGGTTCGGCGCCACCTCTGGATCACATTCACGACGGCAGGCTGTGTGCTTGTCGTGGTCGCCACTGCCACCCTCGTCAGCGATACCTCGGCTGTG…	1146	893	MAB_0493	491750-492895	+
	ACGAGCACGGCCTATGTTGCTTTGAT	ATGATCACCCATGCGGAATGGCAGAGCATGCAGACCGTACGCGTTGCGGTCTTGGTGTGCTTCGTTCCTGTTCTTCTGTACCGGATTTGGCGGCTGTGGCGATACCCCTCGCTGCTTCCGGGCAAGGCGGTCACGGGCTTCGGGGTGTTGCTGTGGTTGTGGTTGCTGGCCTTCACCGACTCCGTGTGGTCGGTTTTACCCACGTGGCTGCGGGCTGTCAGCGCGGGCGGGTGGGCTGCGGTAACCCTGGCTGCCTGCCTACAGGCTTTCGTCCTGGGCATCAGCGGCCACACCACACCCGCACGGGTTCGGCGCCACCTCTGGATCACATTCACGACGGCAGGCTGTGTGCTTGTCGTGGTCGCCACTGCCACCCTCGTCAGCGATACCTCGGCTGTG…	1146	483	MAB_0493	491750-492895	+
	TCAGATGACGTGTACGTGCTTGCCGA	GTGAGTGCCGCCGCAGAGGCATGGGGGAACCTGCAAGCCATCCGGGTGGCGGTGCTGGTTGGCTTCATGCCGGTATTGCTCTACCGGATCTGGCGAGTCGCGCGATTCCCGGCGTCTGTGCCGGCCCTTGCCGCAACGGCTTTCGGAGCATCGGCCTGGTTCTGGCTCCTGATTTACTCCGACTGGGTGTGGCCCTCGTTGCCGCCCGTGGTGCACGCTGTCAGCGTGGCGGGCTGGCCGCCCATCACGATCGCTGCCTGTTTGCAGGTCTTTGTGGTGGGCATCGCCGGGGATGCGTCGCCGGCGCGGATCCGACGTGCGTTACGTACGGCTTCCGTGATGGCTGTTCTCGCGCTGATAGCGGTCACGGTGCTGGTAACCCGCAGTCGGCTGCCCATG…	1158	414	MAB_0494	492892-494049	+
	ACGGTGACGAGATATGGACCCACCGC	GTGCTCACCCTGTTGCTGGCGTTCGCGGGATTCGCTTGCCTGGATGCCCTCAACGTGCTCAACATCGGTGTCGCCACCACGATCGTCTACGTGACACGCCTGGAACGCAGATCCGTGTTCCCCGGGGGCCTGAGCTTCGTCACCGGTTTATTTGTGGCCCTGTTCACGTTTGGGGTGGCAACCGTGCTCGGCGTGCGCTCGCTGACGGATGTGGCCGCGGGAGCCGAGATCACTCCGTCGACACGATATTGGGCGCAACTGGTTATCGGGGTCTTGCTGATCGCGGTCGCCGCGTTGACGTGGTTCTCCGAGCCGGTGACGCCGCCGTGGATCCGCAGTGTGGCGCGGCGTCATCCGTGGCTGCTTGCCTTTGTCGGCCTCGCACTCGGATATGCCGAG…	693	597	MAB_0496c	494670-495362	-
	ACCTCTGTGCCGTATTTGAGCGCGCT	GTGCTCACCCTGTTGCTGGCGTTCGCGGGATTCGCTTGCCTGGATGCCCTCAACGTGCTCAACATCGGTGTCGCCACCACGATCGTCTACGTGACACGCCTGGAACGCAGATCCGTGTTCCCCGGGGGCCTGAGCTTCGTCACCGGTTTATTTGTGGCCCTGTTCACGTTTGGGGTGGCAACCGTGCTCGGCGTGCGCTCGCTGACGGATGTGGCCGCGGGAGCCGAGATCACTCCGTCGACACGATATTGGGCGCAACTGGTTATCGGGGTCTTGCTGATCGCGGTCGCCGCGTTGACGTGGTTCTCCGAGCCGGTGACGCCGCCGTGGATCCGCAGTGTGGCGCGGCGTCATCCGTGGCTGCTTGCCTTTGTCGGCCTCGCACTCGGATATGCCGAG…	693	417	MAB_0496c	494670-495362	-
	TGTGCGCACTTATATCGATATCGCTG	GTGCCTACTCAGACCCCGGCGGCCGTTGCGCCCCTGCATGGATTGCGAGATGTGCGCACTTATATCGATATCGCTGTCGTGGTCGCGGTACTTGTTGCCACCAACCTGATCGCCCACTTCACAACGCCGTGGGCCAATTTCGTGGTGGTCCCGATTGCCGCGATCGGCCTGCTCGCTCTCATCCGCTACCGCGGTCACTCCTGGGCCGAGCTGGGCTTGGGTCGCGACCATTGGCGGTCCGGTGCCAAGTACGCGGCTGTCGCCGTGGTCATTGTCGGTGCGGTAATCGGTATCGGCTTGTTGCTGCCGATCACCCGCCCCATGTTCCTGAACAGCAGCTACGCCACCACGGTTTCGGGTGCGCTGCTCGCCTCCTTCGTGCTGATCCCACTGCAGACG…	747	62	MAB_0497	495529-496275	+
	CTGAACAGCAGCTACGCCACCACGGT	GTGCCTACTCAGACCCCGGCGGCCGTTGCGCCCCTGCATGGATTGCGAGATGTGCGCACTTATATCGATATCGCTGTCGTGGTCGCGGTACTTGTTGCCACCAACCTGATCGCCCACTTCACAACGCCGTGGGCCAATTTCGTGGTGGTCCCGATTGCCGCGATCGGCCTGCTCGCTCTCATCCGCTACCGCGGTCACTCCTGGGCCGAGCTGGGCTTGGGTCGCGACCATTGGCGGTCCGGTGCCAAGTACGCGGCTGTCGCCGTGGTCATTGTCGGTGCGGTAATCGGTATCGGCTTGTTGCTGCCGATCACCCGCCCCATGTTCCTGAACAGCAGCTACGCCACCACGGTTTCGGGTGCGCTGCTCGCCTCCTTCGTGCTGATCCCACTGCAGACG…	747	339	MAB_0497	495529-496275	+
	CCCGCCAATGTGTATGCCGCGAGCCA	ATGGCTCCGCTCATCGCCCTTGTGGTCGGAACCCTGTCGGCGCGGCTAGCCGGCATTCTGGGACTCGCACCCGCCGACTCCTGGCCCGCCGCCGTGGCAGTCGGTCTCGCCGCCATGTTCACGCTGACCGGTATCGCGCATTTCGTGCCGAAGATGCGTGATGCCATGATCGCGATAGTGCCGCCGCGGATCCCGGCGCCCGGGTTCTTGGTGGCGCTGACAGGGGCTCTTGAGCTGCTCGGCGCGGCCGGCGTGCTGATTCCCGCAACCAGAGTGGTGGCGGCGGCGAGTCTGGCCGCCCTGTTGGTGGCGATGTTTCCCGCCAATGTGTATGCCGCGAGCCAGCGGTCCAATCCGCTGTCGACTCCGCTGGGATGGAGGACCCTTGAGCAATTGCTC…	435	330	MAB_0498c	496272-496706	-
	CCATGATCGCGATAGTGCCGCCGCGG	ATGGCTCCGCTCATCGCCCTTGTGGTCGGAACCCTGTCGGCGCGGCTAGCCGGCATTCTGGGACTCGCACCCGCCGACTCCTGGCCCGCCGCCGTGGCAGTCGGTCTCGCCGCCATGTTCACGCTGACCGGTATCGCGCATTTCGTGCCGAAGATGCGTGATGCCATGATCGCGATAGTGCCGCCGCGGATCCCGGCGCCCGGGTTCTTGGTGGCGCTGACAGGGGCTCTTGAGCTGCTCGGCGCGGCCGGCGTGCTGATTCCCGCAACCAGAGTGGTGGCGGCGGCGAGTCTGGCCGCCCTGTTGGTGGCGATGTTTCCCGCCAATGTGTATGCCGCGAGCCAGCGGTCCAATCCGCTGTCGACTCCGCTGGGATGGAGGACCCTTGAGCAATTGCTC…	435	175	MAB_0498c	496272-496706	-
	CAAGTCCGTATCTATCTACAGAAAGC	ATGCTCGAAGAACTGGCTTTGACGTGGACCGGACGACTGTCCGCACCCGTCCTCGAGAAGCTACTCGACCTGCCCGAACCACTCACCACCGATATACAGACGCAGCGGGACATCACGGTGCGGATGCCCGACGGGGTGCGACTCTCCACCGACCACTTCCGCCCACCCGGTCAGCACCCGCTGCCGGCCGTCATCTTTCGCACCCCATACGACAAGCGCGGCATGGTGAGCCAACTGTGGGCAATGCTGTTGGCGCGTCAGGGGTTTCAGGTGATCGTGCAAGACACCCGAGGCCAGTACGGATCCCAGGGCAAATTCGACGCGTTTCGGCAGGAGCGGGCGGACGGCCTGGCCACGGCGGCATGGGTTCGCGAGCAGCCGTGGTGCGATGGCACCCTG…	1647	999	MAB_0501c	497906-499552	-
	GTCATCCCCGCCTATAACGAGGGACC	GTGAGCAACACCGGTAACACCGACGTCTGGCTGGTCATCCCCGCCTATAACGAGGGACCAGTCATCGCCGACGTCATCGCCGCGGCACTCGGCACCTTCCCCAATATCGTCTGCGTGGACGACGGCAGCGTCGACCGGACCGCCGCGCTCGCGCATGGCGCCGGCGCGCATGTGGTCCGGCATCCGGTCAATCTCGGGCAGGGCGCGGCGATCCAAACCGGCGTGGAGTACGCCCGCGCGCAGCCGGGTGCGCAGATCTTCGTGACATTCGATGCCGACGGCCAGCACCAAGTCAAAGACGTGGTGGCCATGGTGGACAGACTGCGTCTGGAGCCCCTCGATATCATCGTCGGCACTCGTTTCGGCGCGGGCTCGGGTCCCGGACATGTGCCTCTTATC…	699	45	MAB_0505c	502707-503405	-
	CACTACCTGCACTACGTCAGGGCAGC	ATGTGGCAAAAGGGCCTCACCCTGGCCGGAGTGTGGTTGGTGCTCAACATCGTGTGCGCAGTGGTGGACCTTCCCCATGGGGCCGTGCAGGGCGCCAGTGTCGGCGTCGCGGCGGCAACGATGAGCGTCGCCAACTATGCCCACTACCTGCACTACGTCAGGGCAGCCAGTCGTGGAATCTGTTCGAGGGCTACGGCAAGTGGCGCTGATCAGATCGAGATCCAACGGTTCGTCGCATTCCTCACAGCGGGAATGCGGTCGGGGCTAGTGTTTCCGCCATGCAACGGCTGTCTGGGGTAG	300	153	MAB_0506	503543-503842	+
	TGCGGTCGGGGCTAGTGTTTCCGCCA	ATGTGGCAAAAGGGCCTCACCCTGGCCGGAGTGTGGTTGGTGCTCAACATCGTGTGCGCAGTGGTGGACCTTCCCCATGGGGCCGTGCAGGGCGCCAGTGTCGGCGTCGCGGCGGCAACGATGAGCGTCGCCAACTATGCCCACTACCTGCACTACGTCAGGGCAGCCAGTCGTGGAATCTGTTCGAGGGCTACGGCAAGTGGCGCTGATCAGATCGAGATCCAACGGTTCGTCGCATTCCTCACAGCGGGAATGCGGTCGGGGCTAGTGTTTCCGCCATGCAACGGCTGTCTGGGGTAG	300	265	MAB_0506	503543-503842	+
	AATGGCGCGTGCTATGTCAGCACACC	ATGCAACGGCTGTCTGGGGTAGATGCGGCGTTCTGGCACGCCGAAACGGCGGGCTGGCATATGCATATTGGGGGACTGTCGATTTACGACCCCACCGATGCGCCGGACTACAGCTTTGAGCGGGTACGCGCCCTCATCGTGGAACGTCTGCCGTCCATGCCGCAACTGCGCTGGCGGGTCACCGATGTTCCGCTGGGACTGGACCGGCCGTGGTTCGTCGAAGACGAGGAGCTCGACCCCGACTTTCACATCCGGCGGATCGGCGTACCCGCCCCTGGTGGCCGCAAGGAGCTGGAAGAGCTTGCCGGACGGCTGATGTCGTACAAACTCGACCGGTCGCGGCCGCTGTGGGAGCTATGGGTCATCGAGGGTGTCGAGGGCGGGCGGGTGGCCACGCTG…	1386	1028	MAB_0507	503821-505206	+
	GCGGCACGCGCCTACACCGCCAGCGG	ATGCAACGGCTGTCTGGGGTAGATGCGGCGTTCTGGCACGCCGAAACGGCGGGCTGGCATATGCATATTGGGGGACTGTCGATTTACGACCCCACCGATGCGCCGGACTACAGCTTTGAGCGGGTACGCGCCCTCATCGTGGAACGTCTGCCGTCCATGCCGCAACTGCGCTGGCGGGTCACCGATGTTCCGCTGGGACTGGACCGGCCGTGGTTCGTCGAAGACGAGGAGCTCGACCCCGACTTTCACATCCGGCGGATCGGCGTACCCGCCCCTGGTGGCCGCAAGGAGCTGGAAGAGCTTGCCGGACGGCTGATGTCGTACAAACTCGACCGGTCGCGGCCGCTGTGGGAGCTATGGGTCATCGAGGGTGTCGAGGGCGGGCGGGTGGCCACGCTG…	1386	1101	MAB_0507	503821-505206	+
	GGACAAACCACTTATCGTGCAGATTC	ATGCAACGGCTGTCTGGGGTAGATGCGGCGTTCTGGCACGCCGAAACGGCGGGCTGGCATATGCATATTGGGGGACTGTCGATTTACGACCCCACCGATGCGCCGGACTACAGCTTTGAGCGGGTACGCGCCCTCATCGTGGAACGTCTGCCGTCCATGCCGCAACTGCGCTGGCGGGTCACCGATGTTCCGCTGGGACTGGACCGGCCGTGGTTCGTCGAAGACGAGGAGCTCGACCCCGACTTTCACATCCGGCGGATCGGCGTACCCGCCCCTGGTGGCCGCAAGGAGCTGGAAGAGCTTGCCGGACGGCTGATGTCGTACAAACTCGACCGGTCGCGGCCGCTGTGGGAGCTATGGGTCATCGAGGGTGTCGAGGGCGGGCGGGTGGCCACGCTG…	1386	863	MAB_0507	503821-505206	+
	GGACTGTCGATTTACGACCCCACCGA	ATGCAACGGCTGTCTGGGGTAGATGCGGCGTTCTGGCACGCCGAAACGGCGGGCTGGCATATGCATATTGGGGGACTGTCGATTTACGACCCCACCGATGCGCCGGACTACAGCTTTGAGCGGGTACGCGCCCTCATCGTGGAACGTCTGCCGTCCATGCCGCAACTGCGCTGGCGGGTCACCGATGTTCCGCTGGGACTGGACCGGCCGTGGTTCGTCGAAGACGAGGAGCTCGACCCCGACTTTCACATCCGGCGGATCGGCGTACCCGCCCCTGGTGGCCGCAAGGAGCTGGAAGAGCTTGCCGGACGGCTGATGTCGTACAAACTCGACCGGTCGCGGCCGCTGTGGGAGCTATGGGTCATCGAGGGTGTCGAGGGCGGGCGGGTGGCCACGCTG…	1386	84	MAB_0507	503821-505206	+
	TACGCCGTGCTGTACCTGGCAGCCCG	GTGACCGACGCCGGTCCCAGCACCCGCTCCAGCGTCGCGCGCATCGGTGCCGCCACCGCCGTCAGCGCGATCTGCGGATACGCCGTGCTGTACCTGGCAGCCCGCGAGCTGGGTCCCGCGTTGTTCTCGGTATTCGGCGTCTTCTGGGGCGCATTCGGTTTGGTGACGGGTGCCGCCAACGGGCTGCTGCAGGAGACCACGCGCGAAGTGCGGCTGTCGCTGGCGCAGCGGGACCGTTCCCCGCTGGCCACCACCTTGCCGGTAAGGATCGCGTCCGCTTTCGCGATCGCCTCCGCCGTCCTGATCGTCGGCACCGCACCGCTGTGGGCATCGCATGTATTCACCGAGTTCCGTTGGCTGAGTGTGGCATTACTGGCAGGAGGACTCGCCGGCTTCTGC…	1260	90	MAB_0508c	505214-506473	-
	CCGCGATCATCCTAGGTGTCGGCGCT	GTGACCGACGCCGGTCCCAGCACCCGCTCCAGCGTCGCGCGCATCGGTGCCGCCACCGCCGTCAGCGCGATCTGCGGATACGCCGTGCTGTACCTGGCAGCCCGCGAGCTGGGTCCCGCGTTGTTCTCGGTATTCGGCGTCTTCTGGGGCGCATTCGGTTTGGTGACGGGTGCCGCCAACGGGCTGCTGCAGGAGACCACGCGCGAAGTGCGGCTGTCGCTGGCGCAGCGGGACCGTTCCCCGCTGGCCACCACCTTGCCGGTAAGGATCGCGTCCGCTTTCGCGATCGCCTCCGCCGTCCTGATCGTCGGCACCGCACCGCTGTGGGCATCGCATGTATTCACCGAGTTCCGTTGGCTGAGTGTGGCATTACTGGCAGGAGGACTCGCCGGCTTCTGC…	1260	895	MAB_0508c	505214-506473	-
	CAAAACGGCAACTACGGGTACCGGGT	ATGACCAAACCCGGCAAAAAGGCAGCCAAACGGCTCCCCCCGCGGCCTCCGGTCATCGATCCCTATCTGCCCCAAAACGGCAACTACGGGTACCGGGTGTCCCGCTACGAGCTGGACCTCGAATACAAGGTGGCCATCAACCGGCTGACCGGCACCGCGAACATCACCGCCGTCACCCTGGCCACCATCAAGGAGTTCACCCTCGACCTCGCCGACACCCTCGGTGTCGCGAAGGTGACAGTGAACGGTCGACGTCCGACACATTTCGGTCATCGCGCCGGAAAGATCACCATAAAACTGGCATCCGCGATCCCGGCGGGTGCCGCGATGACCATCGTGATTCGTTATGGCGGGTCACCACGCCCGATCAACAGCATGTGGGGTGATGTCGGATTTGAG…	1353	84	MAB_0509c	506470-507822	-
	AAGCCCGGCACCTATGAGCGCGGCGG	GTGACCGGCCCCGACGAGTCACCCATGAGCCGCGCGCACCAAGAGGCACCGGATTCGGCGCCTGAGCACGCGGCTCAACCCGTCGCCCAGCAAGCCCCGGCGCACCCGGTACCCCCGCAATATCTGCTCGGTAGGTCGGCGCCCGCGGCGCGGACTCTGATCGACATCCTCTACGCCACCGCCGCGGAGAATCCCGATGCGCCGGCCATCGACGACGGCACCATTCAGCTCACCTATTCGGAGCTGATCGTCGACATGGAAGCGAGCGTCGAATGGCTCGGCGCCCGCGGCATCGGGCGTGGTGACCGCGTCGGTATCCGGATGCCGTCGGGCAGCTACTCGCTGTATGTGGCGATCCTCGCGACCCTGGCAGCGGGCGCCGCCTACGTGCCCGTCGAT…	4029	2115	MAB_0510c	507819-511847	-
	TCGTTGGCCACCTATCTCGATGAGCT	GTGACCGGCCCCGACGAGTCACCCATGAGCCGCGCGCACCAAGAGGCACCGGATTCGGCGCCTGAGCACGCGGCTCAACCCGTCGCCCAGCAAGCCCCGGCGCACCCGGTACCCCCGCAATATCTGCTCGGTAGGTCGGCGCCCGCGGCGCGGACTCTGATCGACATCCTCTACGCCACCGCCGCGGAGAATCCCGATGCGCCGGCCATCGACGACGGCACCATTCAGCTCACCTATTCGGAGCTGATCGTCGACATGGAAGCGAGCGTCGAATGGCTCGGCGCCCGCGGCATCGGGCGTGGTGACCGCGTCGGTATCCGGATGCCGTCGGGCAGCTACTCGCTGTATGTGGCGATCCTCGCGACCCTGGCAGCGGGCGCCGCCTACGTGCCCGTCGAT…	4029	1809	MAB_0510c	507819-511847	-
	TTGCTGGTCGGCTATATCGCCAGCGC	GTGACCGGCCCCGACGAGTCACCCATGAGCCGCGCGCACCAAGAGGCACCGGATTCGGCGCCTGAGCACGCGGCTCAACCCGTCGCCCAGCAAGCCCCGGCGCACCCGGTACCCCCGCAATATCTGCTCGGTAGGTCGGCGCCCGCGGCGCGGACTCTGATCGACATCCTCTACGCCACCGCCGCGGAGAATCCCGATGCGCCGGCCATCGACGACGGCACCATTCAGCTCACCTATTCGGAGCTGATCGTCGACATGGAAGCGAGCGTCGAATGGCTCGGCGCCCGCGGCATCGGGCGTGGTGACCGCGTCGGTATCCGGATGCCGTCGGGCAGCTACTCGCTGTATGTGGCGATCCTCGCGACCCTGGCAGCGGGCGCCGCCTACGTGCCCGTCGAT…	4029	1416	MAB_0510c	507819-511847	-
	AGCTACTCGCTGTATGTGGCGATCCT	GTGACCGGCCCCGACGAGTCACCCATGAGCCGCGCGCACCAAGAGGCACCGGATTCGGCGCCTGAGCACGCGGCTCAACCCGTCGCCCAGCAAGCCCCGGCGCACCCGGTACCCCCGCAATATCTGCTCGGTAGGTCGGCGCCCGCGGCGCGGACTCTGATCGACATCCTCTACGCCACCGCCGCGGAGAATCCCGATGCGCCGGCCATCGACGACGGCACCATTCAGCTCACCTATTCGGAGCTGATCGTCGACATGGAAGCGAGCGTCGAATGGCTCGGCGCCCGCGGCATCGGGCGTGGTGACCGCGTCGGTATCCGGATGCCGTCGGGCAGCTACTCGCTGTATGTGGCGATCCTCGCGACCCTGGCAGCGGGCGCCGCCTACGTGCCCGTCGAT…	4029	345	MAB_0510c	507819-511847	-
	GGGGCGCATGAGTATCACCGTCATCG	GTGACCGGCCCCGACGAGTCACCCATGAGCCGCGCGCACCAAGAGGCACCGGATTCGGCGCCTGAGCACGCGGCTCAACCCGTCGCCCAGCAAGCCCCGGCGCACCCGGTACCCCCGCAATATCTGCTCGGTAGGTCGGCGCCCGCGGCGCGGACTCTGATCGACATCCTCTACGCCACCGCCGCGGAGAATCCCGATGCGCCGGCCATCGACGACGGCACCATTCAGCTCACCTATTCGGAGCTGATCGTCGACATGGAAGCGAGCGTCGAATGGCTCGGCGCCCGCGGCATCGGGCGTGGTGACCGCGTCGGTATCCGGATGCCGTCGGGCAGCTACTCGCTGTATGTGGCGATCCTCGCGACCCTGGCAGCGGGCGCCGCCTACGTGCCCGTCGAT…	4029	2063	MAB_0510c	507819-511847	-
	CGCTCCGCTCGATACTTTGGGTTGGT	GTGACCGGCCCCGACGAGTCACCCATGAGCCGCGCGCACCAAGAGGCACCGGATTCGGCGCCTGAGCACGCGGCTCAACCCGTCGCCCAGCAAGCCCCGGCGCACCCGGTACCCCCGCAATATCTGCTCGGTAGGTCGGCGCCCGCGGCGCGGACTCTGATCGACATCCTCTACGCCACCGCCGCGGAGAATCCCGATGCGCCGGCCATCGACGACGGCACCATTCAGCTCACCTATTCGGAGCTGATCGTCGACATGGAAGCGAGCGTCGAATGGCTCGGCGCCCGCGGCATCGGGCGTGGTGACCGCGTCGGTATCCGGATGCCGTCGGGCAGCTACTCGCTGTATGTGGCGATCCTCGCGACCCTGGCAGCGGGCGCCGCCTACGTGCCCGTCGAT…	4029	1199	MAB_0510c	507819-511847	-
	CTGTTCCCCATCTATGCCAGCCAGCT	GTGACCGGCCCCGACGAGTCACCCATGAGCCGCGCGCACCAAGAGGCACCGGATTCGGCGCCTGAGCACGCGGCTCAACCCGTCGCCCAGCAAGCCCCGGCGCACCCGGTACCCCCGCAATATCTGCTCGGTAGGTCGGCGCCCGCGGCGCGGACTCTGATCGACATCCTCTACGCCACCGCCGCGGAGAATCCCGATGCGCCGGCCATCGACGACGGCACCATTCAGCTCACCTATTCGGAGCTGATCGTCGACATGGAAGCGAGCGTCGAATGGCTCGGCGCCCGCGGCATCGGGCGTGGTGACCGCGTCGGTATCCGGATGCCGTCGGGCAGCTACTCGCTGTATGTGGCGATCCTCGCGACCCTGGCAGCGGGCGCCGCCTACGTGCCCGTCGAT…	4029	2898	MAB_0510c	507819-511847	-
	CCGGACGGGTTGTACTTCCAGGGCCG	GTGACCGGCCCCGACGAGTCACCCATGAGCCGCGCGCACCAAGAGGCACCGGATTCGGCGCCTGAGCACGCGGCTCAACCCGTCGCCCAGCAAGCCCCGGCGCACCCGGTACCCCCGCAATATCTGCTCGGTAGGTCGGCGCCCGCGGCGCGGACTCTGATCGACATCCTCTACGCCACCGCCGCGGAGAATCCCGATGCGCCGGCCATCGACGACGGCACCATTCAGCTCACCTATTCGGAGCTGATCGTCGACATGGAAGCGAGCGTCGAATGGCTCGGCGCCCGCGGCATCGGGCGTGGTGACCGCGTCGGTATCCGGATGCCGTCGGGCAGCTACTCGCTGTATGTGGCGATCCTCGCGACCCTGGCAGCGGGCGCCGCCTACGTGCCCGTCGAT…	4029	1263	MAB_0510c	507819-511847	-
	CCGCATCATCCCTATCATCGTGACCT	GTGACCGGCCCCGACGAGTCACCCATGAGCCGCGCGCACCAAGAGGCACCGGATTCGGCGCCTGAGCACGCGGCTCAACCCGTCGCCCAGCAAGCCCCGGCGCACCCGGTACCCCCGCAATATCTGCTCGGTAGGTCGGCGCCCGCGGCGCGGACTCTGATCGACATCCTCTACGCCACCGCCGCGGAGAATCCCGATGCGCCGGCCATCGACGACGGCACCATTCAGCTCACCTATTCGGAGCTGATCGTCGACATGGAAGCGAGCGTCGAATGGCTCGGCGCCCGCGGCATCGGGCGTGGTGACCGCGTCGGTATCCGGATGCCGTCGGGCAGCTACTCGCTGTATGTGGCGATCCTCGCGACCCTGGCAGCGGGCGCCGCCTACGTGCCCGTCGAT…	4029	3332	MAB_0510c	507819-511847	-
	GGCCTGGCCAAGTACCTGGACCCAGA	GTGACCGGCCCCGACGAGTCACCCATGAGCCGCGCGCACCAAGAGGCACCGGATTCGGCGCCTGAGCACGCGGCTCAACCCGTCGCCCAGCAAGCCCCGGCGCACCCGGTACCCCCGCAATATCTGCTCGGTAGGTCGGCGCCCGCGGCGCGGACTCTGATCGACATCCTCTACGCCACCGCCGCGGAGAATCCCGATGCGCCGGCCATCGACGACGGCACCATTCAGCTCACCTATTCGGAGCTGATCGTCGACATGGAAGCGAGCGTCGAATGGCTCGGCGCCCGCGGCATCGGGCGTGGTGACCGCGTCGGTATCCGGATGCCGTCGGGCAGCTACTCGCTGTATGTGGCGATCCTCGCGACCCTGGCAGCGGGCGCCGCCTACGTGCCCGTCGAT…	4029	1155	MAB_0510c	507819-511847	-
	CGCGACTCCACATAAGGCTAAGTCGG	GTGACCGGCCCCGACGAGTCACCCATGAGCCGCGCGCACCAAGAGGCACCGGATTCGGCGCCTGAGCACGCGGCTCAACCCGTCGCCCAGCAAGCCCCGGCGCACCCGGTACCCCCGCAATATCTGCTCGGTAGGTCGGCGCCCGCGGCGCGGACTCTGATCGACATCCTCTACGCCACCGCCGCGGAGAATCCCGATGCGCCGGCCATCGACGACGGCACCATTCAGCTCACCTATTCGGAGCTGATCGTCGACATGGAAGCGAGCGTCGAATGGCTCGGCGCCCGCGGCATCGGGCGTGGTGACCGCGTCGGTATCCGGATGCCGTCGGGCAGCTACTCGCTGTATGTGGCGATCCTCGCGACCCTGGCAGCGGGCGCCGCCTACGTGCCCGTCGAT…	4029	3185	MAB_0510c	507819-511847	-
	CGGCGACATGCTTAAGCGTCTGGTGT	ATGCAGGTGTCCCAGCTCGAGTGGATCATCACCCTGGCCGTCACGGTCGCGATCCTGTTGGTCGACGTCATCGTGATCGGCCGACAACCCCACGAGCCCTCGACACGCGAAACCGCGACCGCTCTCAGCATCTACGTAGGGCTTGCGGTGGCCTTCGGCCTGTGGGTGTGGTTCTTCCACGGGAGCCAGTACGGGCTGGAGTTCTACGCGGGCTGGCTCACCGAGTACAGCCTGTCGGTGGACAACCTGTTCATCTTCCTGATCATCATGGCCAGCTTCAAAGTGCCCCGGGTCTATCAGCAAGAAGCCCTGCTGGTCGGCATCATCCTGGCCCTGATCTTCCGCGGCATCTTCATTGCCCTGGGCGCGGTGGCCATCAACCAGTTCTCCTGGATCTTC…	966	740	MAB_0511c	512016-512981	-
	GTGCCCCGGGTCTATCAGCAAGAAGC	ATGCAGGTGTCCCAGCTCGAGTGGATCATCACCCTGGCCGTCACGGTCGCGATCCTGTTGGTCGACGTCATCGTGATCGGCCGACAACCCCACGAGCCCTCGACACGCGAAACCGCGACCGCTCTCAGCATCTACGTAGGGCTTGCGGTGGCCTTCGGCCTGTGGGTGTGGTTCTTCCACGGGAGCCAGTACGGGCTGGAGTTCTACGCGGGCTGGCTCACCGAGTACAGCCTGTCGGTGGACAACCTGTTCATCTTCCTGATCATCATGGCCAGCTTCAAAGTGCCCCGGGTCTATCAGCAAGAAGCCCTGCTGGTCGGCATCATCCTGGCCCTGATCTTCCGCGGCATCTTCATTGCCCTGGGCGCGGTGGCCATCAACCAGTTCTCCTGGATCTTC…	966	294	MAB_0511c	512016-512981	-
	GGGCTGGAGTTCTACGCGGGCTGGCT	ATGCAGGTGTCCCAGCTCGAGTGGATCATCACCCTGGCCGTCACGGTCGCGATCCTGTTGGTCGACGTCATCGTGATCGGCCGACAACCCCACGAGCCCTCGACACGCGAAACCGCGACCGCTCTCAGCATCTACGTAGGGCTTGCGGTGGCCTTCGGCCTGTGGGTGTGGTTCTTCCACGGGAGCCAGTACGGGCTGGAGTTCTACGCGGGCTGGCTCACCGAGTACAGCCTGTCGGTGGACAACCTGTTCATCTTCCTGATCATCATGGCCAGCTTCAAAGTGCCCCGGGTCTATCAGCAAGAAGCCCTGCTGGTCGGCATCATCCTGGCCCTGATCTTCCGCGGCATCTTCATTGCCCTGGGCGCGGTGGCCATCAACCAGTTCTCCTGGATCTTC…	966	204	MAB_0511c	512016-512981	-
	GCTCTCAGCATCTACGTAGGGCTTGC	ATGCAGGTGTCCCAGCTCGAGTGGATCATCACCCTGGCCGTCACGGTCGCGATCCTGTTGGTCGACGTCATCGTGATCGGCCGACAACCCCACGAGCCCTCGACACGCGAAACCGCGACCGCTCTCAGCATCTACGTAGGGCTTGCGGTGGCCTTCGGCCTGTGGGTGTGGTTCTTCCACGGGAGCCAGTACGGGCTGGAGTTCTACGCGGGCTGGCTCACCGAGTACAGCCTGTCGGTGGACAACCTGTTCATCTTCCTGATCATCATGGCCAGCTTCAAAGTGCCCCGGGTCTATCAGCAAGAAGCCCTGCTGGTCGGCATCATCCTGGCCCTGATCTTCCGCGGCATCTTCATTGCCCTGGGCGCGGTGGCCATCAACCAGTTCTCCTGGATCTTC…	966	132	MAB_0511c	512016-512981	-
	ACCAAAGAGCCATACCTGGTATTCAC	ATGCAGGTGTCCCAGCTCGAGTGGATCATCACCCTGGCCGTCACGGTCGCGATCCTGTTGGTCGACGTCATCGTGATCGGCCGACAACCCCACGAGCCCTCGACACGCGAAACCGCGACCGCTCTCAGCATCTACGTAGGGCTTGCGGTGGCCTTCGGCCTGTGGGTGTGGTTCTTCCACGGGAGCCAGTACGGGCTGGAGTTCTACGCGGGCTGGCTCACCGAGTACAGCCTGTCGGTGGACAACCTGTTCATCTTCCTGATCATCATGGCCAGCTTCAAAGTGCCCCGGGTCTATCAGCAAGAAGCCCTGCTGGTCGGCATCATCCTGGCCCTGATCTTCCGCGGCATCTTCATTGCCCTGGGCGCGGTGGCCATCAACCAGTTCTCCTGGATCTTC…	966	666	MAB_0511c	512016-512981	-
	GCGGCGAGCCGGTACACGTGCCCGAG	ATGCAGGTGTCCCAGCTCGAGTGGATCATCACCCTGGCCGTCACGGTCGCGATCCTGTTGGTCGACGTCATCGTGATCGGCCGACAACCCCACGAGCCCTCGACACGCGAAACCGCGACCGCTCTCAGCATCTACGTAGGGCTTGCGGTGGCCTTCGGCCTGTGGGTGTGGTTCTTCCACGGGAGCCAGTACGGGCTGGAGTTCTACGCGGGCTGGCTCACCGAGTACAGCCTGTCGGTGGACAACCTGTTCATCTTCCTGATCATCATGGCCAGCTTCAAAGTGCCCCGGGTCTATCAGCAAGAAGCCCTGCTGGTCGGCATCATCCTGGCCCTGATCTTCCGCGGCATCTTCATTGCCCTGGGCGCGGTGGCCATCAACCAGTTCTCCTGGATCTTC…	966	859	MAB_0511c	512016-512981	-
	GCGATCGCGACGTACTGGGCATCGTG	ATGTCAGTGTCCACACAAGCGGTGTCCGGGCAGCCATTCGCGCGGGTGGTCGGAGCCGACACCAAAGTTCCTTTGGCTCACGGAGGCTGGGTCAGATACGCAAACTTTGATTACGCTGCCAGCGCGCCCGCACTCTGCGATGTCGCGGACCGGGTCACCGAACTGCTGCCGTATTACGCCAGCGTGCATCGCGGCGCGGGCTACGCCTCACGGGTCTGCACCCGGCTCTATGAGGGGGCGCGGGAAACCGTCGGCCGTTTTGTCGGCGCCCGCGCCGACCACCACGTGATCTTTACCCGCAACACCACGGATTCGCTCAATCTGCTGGCGTCTGCGGTGCCAGGCGAGGTAGTTGTGCTCGATATAGAACACCACGCAAACCTGTTGACCTGGCAGCGA…	1296	982	MAB_0512	513383-514678	+
	CGCGGCGCGGGCTACGCCTCACGGGT	ATGTCAGTGTCCACACAAGCGGTGTCCGGGCAGCCATTCGCGCGGGTGGTCGGAGCCGACACCAAAGTTCCTTTGGCTCACGGAGGCTGGGTCAGATACGCAAACTTTGATTACGCTGCCAGCGCGCCCGCACTCTGCGATGTCGCGGACCGGGTCACCGAACTGCTGCCGTATTACGCCAGCGTGCATCGCGGCGCGGGCTACGCCTCACGGGTCTGCACCCGGCTCTATGAGGGGGCGCGGGAAACCGTCGGCCGTTTTGTCGGCGCCCGCGCCGACCACCACGTGATCTTTACCCGCAACACCACGGATTCGCTCAATCTGCTGGCGTCTGCGGTGCCAGGCGAGGTAGTTGTGCTCGATATAGAACACCACGCAAACCTGTTGACCTGGCAGCGA…	1296	201	MAB_0512	513383-514678	+
	CCGGACTGGCGATACAACGGGTTCTG	ATGACTAGTGCGCGTGTGCGGGACGGCGAAGCCCGCGGGCTTCGCCAGGGTGTTCCCGACCATGAGGTCGTGATCATCGGCGCCGGCTTCGGGGGTATCGGTGCCGGAGTCGAATTGACCAAAAGGGGGGTCCACGACTTTGTGATCTTGGAGAAATGGGGGGCTGCCGGCGGCACCTGGCACGCCAACAAATACCCAGGCGTCGCAGTCGACATACCGACTTTCATCTACAGCTTCTCCTACGACCAGAAGACGACCTGGTCGAAGTTCTTCACACCCGGAGACGAGCTAGAGCAGTACGCCAACGAACTCGTCGACAAGCATGAGCTGCGCGGCAAGATTCGATTCAACACACGGGTGGTGCGCCAGGATTTCGATGAGTCCCAGAATATCTGGGTG…	1590	687	MAB_0513	514762-516351	+
	ATCGCGGACATCTATCTGGCTGGGGT	GTGTCGACACAACATCAAACGTTTCGGGTCTTCACTGACGATGCCGCCGGATGGCTGGAACTGACCGGCGGAACGGGTGTCACCGCGCGTGTCAACGCCCCGGACCTCAAGCAGGCACAACGGGCCCGGCATTCCCTGCGAACCTCGCGTAAGGACGCCCCTGCCGTCATTTTGGACGTGTACGTGCATGTTGAGGCCGATTCACGGTCGGCGCGCAAGCATTTCGCGAGCCTGAGGGTACCGGCCGCGGTGTCGTATGCGGGCACACCGGAAGGGTTGGCGGGTCTGATCGCGGACATCTATCTGGCTGGGGTGGCCGATGGGGTCACGCTGATCCCGGTGTCGCCCACCACAGACATCGGATGTGCCGCTCGCCGGGTGCTGGCACTGTTACCGCAG…	420	300	MAB_0515	517383-517802	+
	TTTCGTCATGCATATGTGCGGACAGG	ATGTTGATGCATCAGGGCATCGGCCGCGACACGTTCAATCAGATGCCCGATACCCGAGCCGTGCATGCGCTGTACGAGTGTTGTGGCAGCGTGACATGGGCCAGGAAGGTCGCAGCGACTCGTCCATTCGCCGACCACGATGCGCTGTTCCGATGCGCAGACAACGAACTGTTCGCGCTCTCAGAGGAATCGCTGAACGAGATGCTGACCGCCTATCCGCCGCTGGGCAAACGGCCGGGAAGCGTGCGTTCACACGCCGAGCAGTGCGCGATCCGCGATGAGACACCGGGCATGATGGCTGCGTTACGGGCCGCCGCCCATCGGTACGAACATCACTTCGGCCATCGTTTCGTCATGCATATGTGCGGACAGGACGGTGCATCGGTATTGCGGGCCATC…	522	359	MAB_0516c	517837-518358	-
	ACGGACACGGAGTACGTGCGGGTCGC	GTGACGGATCCGGCCTGGCAGCAGTACCCGCAGGAACAGTGGCCCGTCGACGAGCCCATCCCTTATCCCGAGGATCCGAAGCCTCCGAAATGGCCGTGGATAGTCGCCGGTATCAGCGTTCTGGCGGTGCTGGCGATAGCGTTGACGTCGATCCTCGTCATCACCCGCCGCACCGAGGTGGCGGCGCCGACCACAGTGACCGTTACCCCGTCCACAACATGGACCGGGCCCAATGACGTCCCGCTACCGTCCATAACGACGACAGAGCCGCCGCCGCCCTCGCCACCTCCGCCGAATCCCAGCACCGGGGTGGAGACGCCGACAACCACCGAGGCGCCTCCGGTACCCACCACGACGGAAGCGCCCCAGCCGGTGCCGACGACAGGCCAGGGGCCGGGC…	681	486	MAB_0517	518473-519153	+
	AATGGCCGTGGATAGTCGCCGGTATC	GTGACGGATCCGGCCTGGCAGCAGTACCCGCAGGAACAGTGGCCCGTCGACGAGCCCATCCCTTATCCCGAGGATCCGAAGCCTCCGAAATGGCCGTGGATAGTCGCCGGTATCAGCGTTCTGGCGGTGCTGGCGATAGCGTTGACGTCGATCCTCGTCATCACCCGCCGCACCGAGGTGGCGGCGCCGACCACAGTGACCGTTACCCCGTCCACAACATGGACCGGGCCCAATGACGTCCCGCTACCGTCCATAACGACGACAGAGCCGCCGCCGCCCTCGCCACCTCCGCCGAATCCCAGCACCGGGGTGGAGACGCCGACAACCACCGAGGCGCCTCCGGTACCCACCACGACGGAAGCGCCCCAGCCGGTGCCGACGACAGGCCAGGGGCCGGGC…	681	100	MAB_0517	518473-519153	+
	GTCAACGTCGCCTACATGACGGACAC	GTGACGGATCCGGCCTGGCAGCAGTACCCGCAGGAACAGTGGCCCGTCGACGAGCCCATCCCTTATCCCGAGGATCCGAAGCCTCCGAAATGGCCGTGGATAGTCGCCGGTATCAGCGTTCTGGCGGTGCTGGCGATAGCGTTGACGTCGATCCTCGTCATCACCCGCCGCACCGAGGTGGCGGCGCCGACCACAGTGACCGTTACCCCGTCCACAACATGGACCGGGCCCAATGACGTCCCGCTACCGTCCATAACGACGACAGAGCCGCCGCCGCCCTCGCCACCTCCGCCGAATCCCAGCACCGGGGTGGAGACGCCGACAACCACCGAGGCGCCTCCGGTACCCACCACGACGGAAGCGCCCCAGCCGGTGCCGACGACAGGCCAGGGGCCGGGC…	681	468	MAB_0517	518473-519153	+
	AAGAGTGTCACCTACAGCGTCGGCGG	GTGACGGATCCGGCCTGGCAGCAGTACCCGCAGGAACAGTGGCCCGTCGACGAGCCCATCCCTTATCCCGAGGATCCGAAGCCTCCGAAATGGCCGTGGATAGTCGCCGGTATCAGCGTTCTGGCGGTGCTGGCGATAGCGTTGACGTCGATCCTCGTCATCACCCGCCGCACCGAGGTGGCGGCGCCGACCACAGTGACCGTTACCCCGTCCACAACATGGACCGGGCCCAATGACGTCCCGCTACCGTCCATAACGACGACAGAGCCGCCGCCGCCCTCGCCACCTCCGCCGAATCCCAGCACCGGGGTGGAGACGCCGACAACCACCGAGGCGCCTCCGGTACCCACCACGACGGAAGCGCCCCAGCCGGTGCCGACGACAGGCCAGGGGCCGGGC…	681	429	MAB_0517	518473-519153	+
	AATCACCGTTGATATCAGCCGATTCG	ATGGTCACCGCCAGGGCACTTGATCCGCGTCATTGGCGGCGCTCTACCCACGCTCTGCTTGCCGTCGCCGTCGTATTGGCGATTGCCGCGCTGGTGCTGCTGGCGTCCCTGACCACGGGGGCCTCCACCGCGCATCAGTTGCAGAGCGCCGATCCGGAGCCGGCGCTGATTACCCCGGCGCCAGGTGTGGTGCCGGTTTCCGATTCGGCACCGATTCCGACGGCGGATGGTTTGGCTCAGGCGCTGGACAGGGCGTTGTCCGACCCGGCACTGGGCATGTTCACCGGCCGGGTTACCGACGCGCTGACCGGCCGTGAGTTGTGGCAGCAGGGCTCCACGGTGCCGATGGTGCCGGCCTCGACCAACAAGGTGTTGACCGCCGCGGCGGCCCTGCTCACT…	1398	605	MAB_0519	519729-521126	+
	GCGCGGGCGCGCTATTGCTGGTGTAT	ATGGCTGAGTCGGGACGGGTCGTGCAGAGCGGCGGCGTTGGAACCAAGAGTCCCGAGTTGACGGTTGGCCGCATGGTCAACTGGGAATTCGCCGCGACCGTAGGCGTCAAGTTGGCGCGGCCGGCACCGCCCACCACCGAGTACACCCGGCGGCAGGCCATCGCCGAGCTGTCAGATGCGGCGCGGCGAGCGGAGACACCAGTACGTGAGGTCACCGGTCTGGCGGACGGGCTGCTCGTGCCCGAGGCACGGGTCATCGATCGCCCGGGCTGGATCTCCGCCGCAGCGCAGTCCATGCGATTGATGGCCGGCGGTGGCGAGGGGGCAACCGGGTTCTTGTCGGGCCGTGTCACCGGGGCACAGACCGGTGCCGTGCTGGCCTTCGTCTCATCGGGGATT…	1074	442	MAB_0520	521126-522199	+
	CCCATTGGGAACTAGAACTTTCCGAC	GTGAGCAATGGCGCTTACACAGCGGTCGAAAAGACACGATCCCGCGATATCCGCGTGGTGGTGATCGGCGCGGGCATGTCGGGCCTCTGCATGGCCTCCACCCTCCGGCATCGCGGCATCACCAACTTCACCGTCTACGAGAAGGCCGACGAGGTCGGCGGTACCTGGCGGGACAACACCTACCCCGGCCTGCAATGCGATGTGCCCTCACGCTACTACTCATATTCGTTCGCCCCGAACCCCCGCTGGAGTAAGGGATTTTCACCGGGATCGGAGATACACCAGTACTTCGTGAGATTCACCGACCAGCAGGACCTGCGCCGCAATATCCGCTTCGGCACCGCCGTGACTCGCGCCGAATGGGTCGATGAGCCAGGCCAATCCCATTGGGAACTAGAA…	1497	394	MAB_0522c	523130-524626	-
	GCAGTCCCGACGTATTCATGGCGACC	ATGGGCGACATCACGGTTGTCGGCCATGGCGAGGCCAGCGGCAGTCCCGACGTATTCATGGCGACCGTCGGGGTGTCGGTGCGGTCCCGCCGCATCGCCGGGGTGATGGCCGACGTGAAGGCCAAGGCGCGCGCGGTGATCGACGCGGTGATCGACGCCGGCGTGGCCGCCGACGATGTTCGCACCGCGTGGATGTCGGTGCACCCACAGTTCGATGGCAACCGGATCACGGGCTATGCCGCCGACAACTCGGTGCGGATCATCGTCCGGGACCTCTCGAAGGTCTCCGATGTGCTGGACAAGGCCGTCACCGCGGGAGGCGAGGCAGCGCAGCTGTCCGGAGTGAGCTTCGACCTGCAGGACAGCACCGCGCTCGCCGCACTGGCACGCGAGCGGGCA…	609	52	MAB_0524c	525328-525936	-
	TGGGCAAGGTGCTACGCATCGACGAA	ATGCGGGTACTAGCACGAAAAGCACTGACCCGGACTACCGCCATAGCCGGTGCCGCCGCGCTGGCGGTTCTTCTCGCCGGCTGTGGTGACGATTCCACCGGCGGGCCGGAATCCAGTCGCAACGTGACCGTTGTCGGCAAGGGCGAGGTCAAAGGCGCACCGGATGTACTACGCGCCGACGTCGGCGTGTCCGTGACCGCCAAGGACGTGTCCGGTGCGCTGTCGCAAGCGAACCAGAAGGCACAGGCAGTGATCGACGCCGTGGTCGGCGCCGGAGTAGCCCGTGAGGATGTGCAGACCAACGAGCTGTCTATCCAGCCGGAGCAGACGTACCCGCCGGGCGGACCCACCCGTATCACCGGCTACAACGCCACCAACTCGGTGCGCATCAATGTCCGT…	750	595	MAB_0525c	525940-526689	-
	GCGCACCGGATGTACTACGCGCCGAC	ATGCGGGTACTAGCACGAAAAGCACTGACCCGGACTACCGCCATAGCCGGTGCCGCCGCGCTGGCGGTTCTTCTCGCCGGCTGTGGTGACGATTCCACCGGCGGGCCGGAATCCAGTCGCAACGTGACCGTTGTCGGCAAGGGCGAGGTCAAAGGCGCACCGGATGTACTACGCGCCGACGTCGGCGTGTCCGTGACCGCCAAGGACGTGTCCGGTGCGCTGTCGCAAGCGAACCAGAAGGCACAGGCAGTGATCGACGCCGTGGTCGGCGCCGGAGTAGCCCGTGAGGATGTGCAGACCAACGAGCTGTCTATCCAGCCGGAGCAGACGTACCCGCCGGGCGGACCCACCCGTATCACCGGCTACAACGCCACCAACTCGGTGCGCATCAATGTCCGT…	750	166	MAB_0525c	525940-526689	-
	TGGCCCCGTCGGTATTGCCGTGATCG	ATGCGGGCGTCGGTGCTACGCAACGGCTCAATGGTCTATCGCGATGATGTGCCCAGCCCTACACCGGGCGAGGGACAGGTGCTGGTCAAGGTGTCCGCTTGCGGCATCTGCGGATCCGACCTGCATTTCGCCAAACACGGGGCGCGGGCCATCGAGCTGTCCAAACAGATGGTGGGCATGCCCAGCCTCACCGATGGCGTCGACTTAAGCACCGATGTTTTCATGGGCCACGAGTTCGCGGCAGAAGTGATCGAGGCCGGGCCGCGGACGCAAGCACCCGCCTCCGGAACCGCGGTGACCTCAATTCCAATCCTCCTGTCTGCCAAGGGCCTCGAACCCATCGTCTACAGCAACACCACCCTCGGCGGCTATGCCGAACAGATGCTGCTCAGTGCGCCG…	1032	539	MAB_0526c	526714-527745	-
	GGGACGCCCAACTACAACTACGCCCG	ATGTCCGCGCCGCCTCTGCGTTTCGGCGCCTTCATCACTCCGTTTCATCCCGTCGGCCAAAATCCCACCACGGCACTGGAATACGACCTGGATCGAGTGGTCGCGCTGGATCGCCTGGGGTATCACGAGGCATGGTTTGGCGAACATCATTCCGGCGGGTACGAATTAATTTCCTGCCCAGAGGTTTTCATCGCCACCGCTGCCGAACGCACCAAGCACATCAAACTGGGTACCGGGGTCGTGTCGCTGCCCTACCATCACCCGTTGATGGTGGTAGACCGCTGGATTCTGTTGGACCACATCACCCGTGGCCGCGTCATCTTCGGTACCGGCCCCGGCGCGTTACCCACCGACGCGTACATGATGGGCATCGATCCCGTAGACCAAAGACGCATGCAG…	1194	496	MAB_0527c	527745-528938	-
	GCGGATTGCACCTACGGACTGCCCGA	ATGTCCGCGCCGCCTCTGCGTTTCGGCGCCTTCATCACTCCGTTTCATCCCGTCGGCCAAAATCCCACCACGGCACTGGAATACGACCTGGATCGAGTGGTCGCGCTGGATCGCCTGGGGTATCACGAGGCATGGTTTGGCGAACATCATTCCGGCGGGTACGAATTAATTTCCTGCCCAGAGGTTTTCATCGCCACCGCTGCCGAACGCACCAAGCACATCAAACTGGGTACCGGGGTCGTGTCGCTGCCCTACCATCACCCGTTGATGGTGGTAGACCGCTGGATTCTGTTGGACCACATCACCCGTGGCCGCGTCATCTTCGGTACCGGCCCCGGCGCGTTACCCACCGACGCGTACATGATGGGCATCGATCCCGTAGACCAAAGACGCATGCAG…	1194	771	MAB_0527c	527745-528938	-
	CACATCGATGACTACAACATCGAGGC	ATGACCGATGCCGCTGTGGATATCCGGGAACGTGACATCGCCACCAATGGGGTGCACCTGCGCATAGTCGAGGCAGGCGAGCCCGGCCAACCGGCAGTCATTCTGTCCCACGGGTTCCCCGAGCTGGCATATTCCTGGCGCCATCAGATTCCCGCACTGGCAGCCGCGGGATACCACGTCATCGCTCCCGATCAGAGGGGCTACGGCAGATCAAGCATGCCCGCGCACATCGATGACTACAACATCGAGGCGCTCTCGGATGACCTCCTCGGAATTCTCGATGACGTGGGGGCCGGAAAGGCGACATTCGTCGGACACGACTGGGGCGCCGTGGTCACCTGGCATACCGCGCTCGCCGTCCCCGAACGCGTGTCCGGAGTGGTCGGCCTCTCGGTGCCC…	966	237	MAB_0528c	528938-529903	-
	GCGCTAACGTGGTAGTGCCCTCGCTC	ATGACCGATGCCGCTGTGGATATCCGGGAACGTGACATCGCCACCAATGGGGTGCACCTGCGCATAGTCGAGGCAGGCGAGCCCGGCCAACCGGCAGTCATTCTGTCCCACGGGTTCCCCGAGCTGGCATATTCCTGGCGCCATCAGATTCCCGCACTGGCAGCCGCGGGATACCACGTCATCGCTCCCGATCAGAGGGGCTACGGCAGATCAAGCATGCCCGCGCACATCGATGACTACAACATCGAGGCGCTCTCGGATGACCTCCTCGGAATTCTCGATGACGTGGGGGCCGGAAAGGCGACATTCGTCGGACACGACTGGGGCGCCGTGGTCACCTGGCATACCGCGCTCGCCGTCCCCGAACGCGTGTCCGGAGTGGTCGGCCTCTCGGTGCCC…	966	772	MAB_0528c	528938-529903	-
	GACAACTTCTTCTACATCCTGTACTT	ATGACCGATGCCGCTGTGGATATCCGGGAACGTGACATCGCCACCAATGGGGTGCACCTGCGCATAGTCGAGGCAGGCGAGCCCGGCCAACCGGCAGTCATTCTGTCCCACGGGTTCCCCGAGCTGGCATATTCCTGGCGCCATCAGATTCCCGCACTGGCAGCCGCGGGATACCACGTCATCGCTCCCGATCAGAGGGGCTACGGCAGATCAAGCATGCCCGCGCACATCGATGACTACAACATCGAGGCGCTCTCGGATGACCTCCTCGGAATTCTCGATGACGTGGGGGCCGGAAAGGCGACATTCGTCGGACACGACTGGGGCGCCGTGGTCACCTGGCATACCGCGCTCGCCGTCCCCGAACGCGTGTCCGGAGTGGTCGGCCTCTCGGTGCCC…	966	465	MAB_0528c	528938-529903	-
	GACGACTTCTACTACATGGTCATCCG	ATGCCCAACGACCTGGCCAAATACTCTAATCCCGATGGGGTGGTGCCCGACCGCACGACCTGGACCCCCTGGCTCAAAGCCTGGCGAATGCTCATCGACGCCAAGTACCACGGGGACATCTACGAGGCATTTCTCGGTATGGAGGCGCCCGTCTTCGCGCGCGCCTACTACCAGGTGCGCTCTCACCCGAACGGCCGCAAGCTGTTCAAGCACAAACCAGACCTACTCTCGGTGCTCGGTGACGTGGACTACCTGAGCTCGCTGCCATTCGGCAGCTTGGGGCACGCGTACCTCTCGTTTCTGAATACCAACAAACTCGACGCTGGCGTGTTCGGCGAATCCAGCATCATCAGACCAATCGCCGAGAAGAACAACTGGGATGACGACTTCTACTACATG…	819	393	MAB_0529c	530372-531190	-
	ACAAACCAGACCTACTCTCGGTGCTC	ATGCCCAACGACCTGGCCAAATACTCTAATCCCGATGGGGTGGTGCCCGACCGCACGACCTGGACCCCCTGGCTCAAAGCCTGGCGAATGCTCATCGACGCCAAGTACCACGGGGACATCTACGAGGCATTTCTCGGTATGGAGGCGCCCGTCTTCGCGCGCGCCTACTACCAGGTGCGCTCTCACCCGAACGGCCGCAAGCTGTTCAAGCACAAACCAGACCTACTCTCGGTGCTCGGTGACGTGGACTACCTGAGCTCGCTGCCATTCGGCAGCTTGGGGCACGCGTACCTCTCGTTTCTGAATACCAACAAACTCGACGCTGGCGTGTTCGGCGAATCCAGCATCATCAGACCAATCGCCGAGAAGAACAACTGGGATGACGACTTCTACTACATG…	819	223	MAB_0529c	530372-531190	-
	GACCTGGCCAAATACTCTAATCCCGA	ATGCCCAACGACCTGGCCAAATACTCTAATCCCGATGGGGTGGTGCCCGACCGCACGACCTGGACCCCCTGGCTCAAAGCCTGGCGAATGCTCATCGACGCCAAGTACCACGGGGACATCTACGAGGCATTTCTCGGTATGGAGGCGCCCGTCTTCGCGCGCGCCTACTACCAGGTGCGCTCTCACCCGAACGGCCGCAAGCTGTTCAAGCACAAACCAGACCTACTCTCGGTGCTCGGTGACGTGGACTACCTGAGCTCGCTGCCATTCGGCAGCTTGGGGCACGCGTACCTCTCGTTTCTGAATACCAACAAACTCGACGCTGGCGTGTTCGGCGAATCCAGCATCATCAGACCAATCGCCGAGAAGAACAACTGGGATGACGACTTCTACTACATG…	819	21	MAB_0529c	530372-531190	-
	CAGGTTCGGCGTTACGTAAGGGTCTT	ATGGCCCGCAAGGCGCAGGGCGAGGACAAGGCTCCCCGCGGCCGCGGCAGGCCGCCGGGCGGCGGTAATACCGCACAGCAGGCGCAGGAGCAGCTGCTCGATGCCGCCGAACGCCTGTTCATCGCACGCGGATACGCCGCGTCCACGATGGAAGCCATTGCGCGGGAAGCCGGATACAGCCGCGCGGTGGTGTATCGGCATTTTCGCAATCGTGACGACTTGATGGACGCCCTGGTGGTTCGCGCGACCATGAACGAGATCACCAACATGATCGGACGCCTGATGGCACTGAAGAGCCTCGCCGAGATCATCCCGGAATCACTCGTGATCGTCTCGGTGGAGGTCGGTGCCAATCCGCTACTGCGGGTGCTGGCCGACCGTGACGATCGCGGCACGGTT…	663	594	MAB_0530	531253-531915	+
	CGCGCGGTGGTGTATCGGCATTTTCG	ATGGCCCGCAAGGCGCAGGGCGAGGACAAGGCTCCCCGCGGCCGCGGCAGGCCGCCGGGCGGCGGTAATACCGCACAGCAGGCGCAGGAGCAGCTGCTCGATGCCGCCGAACGCCTGTTCATCGCACGCGGATACGCCGCGTCCACGATGGAAGCCATTGCGCGGGAAGCCGGATACAGCCGCGCGGTGGTGTATCGGCATTTTCGCAATCGTGACGACTTGATGGACGCCCTGGTGGTTCGCGCGACCATGAACGAGATCACCAACATGATCGGACGCCTGATGGCACTGAAGAGCCTCGCCGAGATCATCCCGGAATCACTCGTGATCGTCTCGGTGGAGGTCGGTGCCAATCCGCTACTGCGGGTGCTGGCCGACCGTGACGATCGCGGCACGGTT…	663	192	MAB_0530	531253-531915	+
	TCTGTTGACGGCTATGTACGCGGGCG	ATGGCCCGCAAGGCGCAGGGCGAGGACAAGGCTCCCCGCGGCCGCGGCAGGCCGCCGGGCGGCGGTAATACCGCACAGCAGGCGCAGGAGCAGCTGCTCGATGCCGCCGAACGCCTGTTCATCGCACGCGGATACGCCGCGTCCACGATGGAAGCCATTGCGCGGGAAGCCGGATACAGCCGCGCGGTGGTGTATCGGCATTTTCGCAATCGTGACGACTTGATGGACGCCCTGGTGGTTCGCGCGACCATGAACGAGATCACCAACATGATCGGACGCCTGATGGCACTGAAGAGCCTCGCCGAGATCATCCCGGAATCACTCGTGATCGTCTCGGTGGAGGTCGGTGCCAATCCGCTACTGCGGGTGCTGGCCGACCGTGACGATCGCGGCACGGTT…	663	446	MAB_0530	531253-531915	+
	CGGCGCGCTACGTACTGTCGGTCGCG	ATGGCCCGCAAGGCGCAGGGCGAGGACAAGGCTCCCCGCGGCCGCGGCAGGCCGCCGGGCGGCGGTAATACCGCACAGCAGGCGCAGGAGCAGCTGCTCGATGCCGCCGAACGCCTGTTCATCGCACGCGGATACGCCGCGTCCACGATGGAAGCCATTGCGCGGGAAGCCGGATACAGCCGCGCGGTGGTGTATCGGCATTTTCGCAATCGTGACGACTTGATGGACGCCCTGGTGGTTCGCGCGACCATGAACGAGATCACCAACATGATCGGACGCCTGATGGCACTGAAGAGCCTCGCCGAGATCATCCCGGAATCACTCGTGATCGTCTCGGTGGAGGTCGGTGCCAATCCGCTACTGCGGGTGCTGGCCGACCGTGACGATCGCGGCACGGTT…	663	523	MAB_0530	531253-531915	+
	ATCGACACCATCTACAGGGTCGTAGT	ATGCGGGTGCTGGTCGGGCTGCTGCTGTGCGCGCTGTTAGCTGGGTGTTCTCTGGATTTCGGTCCGACGGATGTCGAGGTACCGGTGGCCGAGGCCCAGGCATTCGGGCGGATCGACATCCCTGCAGGGGTACAGGTGCTCAAGGTTCGGATGGATCACGGCATCGACACCATCTACAGGGTCGTAGTGCGGGCCAGCGAGCACCAGGTGGGCACGATCTTGCGGAACTCGAAGTTCACCGAGCCCTTCCGGCCCGTGCCGGACCCTTCCGCGCTGACGGTCATCGCAGGTCCTCCGTTGTCTGGGGCCGCCAACGTCACGGAAGCTCAAGACCATGTCGAGAAGCCCTGGGTATACCGCCATATCGTCCAGGACATCAGGTCGCCCGACGAGGTTTAC…	426	174	MAB_0532	533689-534114	+
	AAGATCACCGCGTATCACGAGGCCGG	ATGAACCGGACAAACGTGTTTCGCACCCTGGGCGTCATCGTGGTGGTGCTGCTGCTGGGGTGGTCGTTCTTCTACTTCAGCGACGACACCCGCGGTTACAAGCCCGTGGACACCACGGTCGCGATCAAGCAGATCGACACCGACAACGTCAAAAGCGCCCGCATTGACGACCGTGAGCAGCAGCTGCGGCTGGACCTGAAGGCCGCCAACGGTGATACCGAAGGTAAGGACAAGGTCATCACCAAGTACCCCACCGGGTACGGGGTGCCATTACTGGAGAAGCTCAACGGCAAGGGCGCGGCCGTCAACACGACGGTCAACCAGGGCAGCATCCTGGGATCGCTGCTGCTGTACCTGCTGCCGGTGATCCTGCTGGTGGTGCTGTTCTTCGCGTTCAGC…	2253	1272	MAB_0533	534287-536539	+
	ATCGAGCGGGTGTACAAGGTGACCAT	ATGAACCGGACAAACGTGTTTCGCACCCTGGGCGTCATCGTGGTGGTGCTGCTGCTGGGGTGGTCGTTCTTCTACTTCAGCGACGACACCCGCGGTTACAAGCCCGTGGACACCACGGTCGCGATCAAGCAGATCGACACCGACAACGTCAAAAGCGCCCGCATTGACGACCGTGAGCAGCAGCTGCGGCTGGACCTGAAGGCCGCCAACGGTGATACCGAAGGTAAGGACAAGGTCATCACCAAGTACCCCACCGGGTACGGGGTGCCATTACTGGAGAAGCTCAACGGCAAGGGCGCGGCCGTCAACACGACGGTCAACCAGGGCAGCATCCTGGGATCGCTGCTGCTGTACCTGCTGCCGGTGATCCTGCTGGTGGTGCTGTTCTTCGCGTTCAGC…	2253	1329	MAB_0533	534287-536539	+
	CCGCAGCCGGGCTATCAGCCATATCC	ATGAACCGGACAAACGTGTTTCGCACCCTGGGCGTCATCGTGGTGGTGCTGCTGCTGGGGTGGTCGTTCTTCTACTTCAGCGACGACACCCGCGGTTACAAGCCCGTGGACACCACGGTCGCGATCAAGCAGATCGACACCGACAACGTCAAAAGCGCCCGCATTGACGACCGTGAGCAGCAGCTGCGGCTGGACCTGAAGGCCGCCAACGGTGATACCGAAGGTAAGGACAAGGTCATCACCAAGTACCCCACCGGGTACGGGGTGCCATTACTGGAGAAGCTCAACGGCAAGGGCGCGGCCGTCAACACGACGGTCAACCAGGGCAGCATCCTGGGATCGCTGCTGCTGTACCTGCTGCCGGTGATCCTGCTGGTGGTGCTGTTCTTCGCGTTCAGC…	2253	2154	MAB_0533	534287-536539	+
	TCAGCATTGCTGTAAGTCGCCGCCGG	GTGGGAACCACCCGCTTCCGCGATCTGCTGGTCGCGGGCGTCGTCACGGCGATCTTTTGCTATTTCTTTGTTTCGGCGGCTTACGGATCCCTGCCGCCGATTCCCCTGCTTGCCGGCGTCTCGCTGCTGGTGCTGGCGGTCGCGGAGGCCGGCTGGGCGTTCTACGTGCGTAACAGGGTCAACGACGGCCAGATCGGCGTGGGCGCGGGGCGTTTGCCTGCGTTGGCCGTGGCGCGTTCGGTTGTGGTCGCGAAGGCTTCGGCGTGGCTGGGCACGCTGATGACCGGATGGTGGATGGCGATGCTCGTTTACATCCTGCCGCGGCGCGCACATCTGGCCGCCGCGGCGGCCGACACTCTCGGCGTGGTGATCGCGACCGGATGCGCGTTGGCGCTCGTC…	468	428	MAB_0538	539102-539569	+
	GAGCCAGAGCCGTACCAGCAGCCGGT	ATGACCATGCCCACCCGAGCGGCTAAGCCCCGGCGTGGCAGCAGGCGTCCCGGCTGGGCGTTGCTGACCGCGTTGCTGGTGCTCGCGATCGGGTCCGGCATCGCGCTCGTCTTCACCGATAAGGCCATATATTTGCGCGTCGGCCTGTTGCTGGCGCTGTGGGCGGCTGTCATCGCATCGTTCGCAGCACTGACCTATCGCCGGCAGAGCGATACCGATCAAGCCAAGGTGCGCGATCAGAAACTCGTCTACGACCTGCAGCTGGAACGGGAGATCTCGGCACGTCGTGAGTACGAGCTGACCGTCGAGAGCCGATTGCGCCAGCAGCTGGCGGGTGAGATCGAGGCACAGGCGGCTGACGAGATCGCGACGTTGCGGGCCGAGCTCGCCGCATTGCGC…	1482	738	MAB_0539	539640-541121	+
	CGCTCTGGGGTGTATGCCGCTGGCCA	ATGCCTGAGGCTTTCCCTGTCGATGGCCCTGTCGATGGCCCAGTCGACGACCAGTCCGACGGTCCTCTCGACGGCCTGCGGCCGGCCCGGCTGGCCGTCGGAATTATCTCCGCCGGTCGAGTGGGCACTGCCCTAGGCGTCGCGCTGGAGACGGCGGGTCACTTCGTCGTCGCATGCAGTGCCGTGTCCGAGGCCTCACGCCGACGCGCCGAGCAGCGTCTGCCGGAAAGCCAGATACTGCCTGCCCAAGAAGTGGCGCCACGCGCTGAACTGCTGATCCTCGCGGTGCCGGATCATGAGTTGGCGGCCCTGGTCGCCGGTCTTGCCGCCACCGGTTCGGTGCGCCCCGGAACGATCGTGGTGCATACCTCGGGGGCCAACGGCATCGCAGTCCTGGAT…	981	419	MAB_0540	541276-542256	+
	AGGCGGCCGCAATATATTCTCCGATC	ATGAAGGCACTCATCGGCTCGGTCGCGGCGCTGGCGCTGCTCACGACGAGCTGCGCAACGATCGACGAGGCAAGCACCGCAACCGATCACGTGTCCGTCGACAATTGTGGTGCGCCTCTCCAGGTTCCGGTGCCGGTAACCCGGGTCGTCAGCAACGACACCGGGGTTACCGAGCTGCTATTCGCGCTGGGCCTGCAGGATCGGATGGCAGGCTACTTTCTGGACTCCGGGCAGGATCGGGACATCAGCACATCGCCCTGGAAGGCACAATTCGAGTCCACCACGAACCTGGGACAAGGATTTACCCGTGAGGCCGTGCAGACCGCGCGGCCCGATCTCGTTTTCGCCGGATGGAATTACGGATTCAGCGAAACCTCGGGGTTGACCCCGGATTGGGTG…	993	713	MAB_0547c	549539-550531	-
	GCGGCCGCAATATATTCTCCGATCTC	ATGAAGGCACTCATCGGCTCGGTCGCGGCGCTGGCGCTGCTCACGACGAGCTGCGCAACGATCGACGAGGCAAGCACCGCAACCGATCACGTGTCCGTCGACAATTGTGGTGCGCCTCTCCAGGTTCCGGTGCCGGTAACCCGGGTCGTCAGCAACGACACCGGGGTTACCGAGCTGCTATTCGCGCTGGGCCTGCAGGATCGGATGGCAGGCTACTTTCTGGACTCCGGGCAGGATCGGGACATCAGCACATCGCCCTGGAAGGCACAATTCGAGTCCACCACGAACCTGGGACAAGGATTTACCCGTGAGGCCGTGCAGACCGCGCGGCCCGATCTCGTTTTCGCCGGATGGAATTACGGATTCAGCGAAACCTCGGGGTTGACCCCGGATTGGGTG…	993	715	MAB_0547c	549539-550531	-
	ACCATCTCGACGTACGCCATCAGTAC	ATGGATGTCACCTTTCGGAACGTGTCCGTCAGCATCGCCGGCGCGCAGATCATTTCGGATATCCATCTGAATGTCGCGGCCGGCGGGTTCGTCGGCATTGTCGGCCCCAACGGCAGCGGTAAGTCGACAACCCTGCGCTGCCTGTACCGTGCGCTGACTCCCGCTTCCGGCGACGTTGCGGTCAACGGAGTATCGGTGCGGGCCATCAGCATGCGGGAGAACGCTCGTCAGGTGGCGGCGCTGACACAGGACATGTCGTTGGATTTCGATTTCACCGCCGCCGAGGTGATCGCCACCGGCAGGCTGCCACACGGCGCCTCACTGCGTGGCACTTCCCAGCTGGACAGGCAGATCTGCGCACGGGCCACCGAGACCGCGGACGTGACGGCACTGAGCGGC…	786	511	MAB_0548c	550528-551313	-
	CGGCGCTGGTGCTACTGACGGTGACC	ATGCCCACAGCACAGCACACACGGTCCCTGATCCTTGCGGTGCTCGGCGGACTGGCGGCGCTGGTGCTACTGACGGTGACCGCACTCGCCTTCGGCACCGCCGACGTGCCCTGGCGCGACTGTCTGCATTTCTTGTGGGCCGGCGCGAGCGGAGGCTCGGTGCCCGCCGTCGACGCCGCGAACTATCGGATCGTGGTCGAATCCAGGCTGCCGCGGGTGCTGCTGGCGGTCCTTGTCGGCGCCGGACTCAGCGTGGTGGGCGTGATCGTGCAGGCAATGGTCCGCAACGCCCTCGCCGATCCGTACGTTCTCGGAATCTCCTCGGGCGCCTCGGTGGGCGCGACCGCAGTGGTTGTCTACGGCGTGCTCGGTACCCTGGGCACCTATGCGCTCTCATTG…	1053	67	MAB_0549c	551313-552365	-
	CAGGATGCTTTGTATCCATCTGTGGC	ATGCCCACAGCACAGCACACACGGTCCCTGATCCTTGCGGTGCTCGGCGGACTGGCGGCGCTGGTGCTACTGACGGTGACCGCACTCGCCTTCGGCACCGCCGACGTGCCCTGGCGCGACTGTCTGCATTTCTTGTGGGCCGGCGCGAGCGGAGGCTCGGTGCCCGCCGTCGACGCCGCGAACTATCGGATCGTGGTCGAATCCAGGCTGCCGCGGGTGCTGCTGGCGGTCCTTGTCGGCGCCGGACTCAGCGTGGTGGGCGTGATCGTGCAGGCAATGGTCCGCAACGCCCTCGCCGATCCGTACGTTCTCGGAATCTCCTCGGGCGCCTCGGTGGGCGCGACCGCAGTGGTTGTCTACGGCGTGCTCGGTACCCTGGGCACCTATGCGCTCTCATTG…	1053	793	MAB_0549c	551313-552365	-
	GCCCGTCATCAATAGGGCGATCGCTT	ATGGAAAAGTCAATAATCCTGCGCGGCTTGGGCTTCGGCGCAGTTGGTGGGCTGTTGTCTTTCATCTTCGGATGGATATTCGTCGAGCCCGTCATCAATAGGGCGATCGCTTACGAAGACGGGCGGGGCGAGGTGCAGGCCGCGCTTGACGCGGCGGCCGGAGTCCACGTCCATCACGAGGGCGCGGAACTGTTCAGCCGGTTCGCGCAGGCCAATGCGGGCCTGGCCCTTGGGGTCATCGGATTCGGAATCGCGATGGGCGCACTGTTCTCGGTGGCCTACGTGGTGGCGATCGGACGGGTGGGCAACCTGAGCCCGCGTGCGTTGGCGCTCTCGGTGGCCGGTGGCCTGTTTCTGGTGCTGTACGTGGTGCCGTTCCTGAAGTTTCCGGCCAACCCG…	789	98	MAB_0551	553076-553864	+
	AGGGCGATCGCTTACGAAGACGGGCG	ATGGAAAAGTCAATAATCCTGCGCGGCTTGGGCTTCGGCGCAGTTGGTGGGCTGTTGTCTTTCATCTTCGGATGGATATTCGTCGAGCCCGTCATCAATAGGGCGATCGCTTACGAAGACGGGCGGGGCGAGGTGCAGGCCGCGCTTGACGCGGCGGCCGGAGTCCACGTCCATCACGAGGGCGCGGAACTGTTCAGCCGGTTCGCGCAGGCCAATGCGGGCCTGGCCCTTGGGGTCATCGGATTCGGAATCGCGATGGGCGCACTGTTCTCGGTGGCCTACGTGGTGGCGATCGGACGGGTGGGCAACCTGAGCCCGCGTGCGTTGGCGCTCTCGGTGGCCGGTGGCCTGTTTCTGGTGCTGTACGTGGTGCCGTTCCTGAAGTTTCCGGCCAACCCG…	789	111	MAB_0551	553076-553864	+
	ACCCGGCAACCGTATGTGGTCAGCTT	GTGAACGAGGGTTCGCTACGCGCGCGTATGACGCGCGCCGTTTCCGTGTGCACGGTGGCCGCGGTGACTCTGGCACTGGGTGGCACGGCGGGGTGCGGCATCAAGCTGCGCCAGGTACCCCACGGTGATGTCGATACCAGCACGCCGCCGGGCCTGCGGTCGCAACAGCTGATCGACATGCTCAACTCGAACTGGCCGATCGGCAAGCAGGGTGTGGCGACGATGGCCGCCGCCAACAAGGTCGACGACTACACCGAGATCATGACCAAGCTGTGGGTCGACCGTCCTTACAAGGTCAGCTCGGTGGATCTCGGGGCGAACAGCTCCACCGTCCACTTGATCGCGCCCTACGGCGCCAATGTGGACATCGGACTACGCACCAATGACAAGGGCGATGTG…	1341	1239	MAB_0552c	553948-555288	-
	CCCGCATCCAAATACGGCATCGAGTG	GTGAACGAGGGTTCGCTACGCGCGCGTATGACGCGCGCCGTTTCCGTGTGCACGGTGGCCGCGGTGACTCTGGCACTGGGTGGCACGGCGGGGTGCGGCATCAAGCTGCGCCAGGTACCCCACGGTGATGTCGATACCAGCACGCCGCCGGGCCTGCGGTCGCAACAGCTGATCGACATGCTCAACTCGAACTGGCCGATCGGCAAGCAGGGTGTGGCGACGATGGCCGCCGCCAACAAGGTCGACGACTACACCGAGATCATGACCAAGCTGTGGGTCGACCGTCCTTACAAGGTCAGCTCGGTGGATCTCGGGGCGAACAGCTCCACCGTCCACTTGATCGCGCCCTACGGCGCCAATGTGGACATCGGACTACGCACCAATGACAAGGGCGATGTG…	1341	1017	MAB_0552c	553948-555288	-
	ACCTTCAGCTGGTACGCCGAGGACCG	GTGAACGAGGGTTCGCTACGCGCGCGTATGACGCGCGCCGTTTCCGTGTGCACGGTGGCCGCGGTGACTCTGGCACTGGGTGGCACGGCGGGGTGCGGCATCAAGCTGCGCCAGGTACCCCACGGTGATGTCGATACCAGCACGCCGCCGGGCCTGCGGTCGCAACAGCTGATCGACATGCTCAACTCGAACTGGCCGATCGGCAAGCAGGGTGTGGCGACGATGGCCGCCGCCAACAAGGTCGACGACTACACCGAGATCATGACCAAGCTGTGGGTCGACCGTCCTTACAAGGTCAGCTCGGTGGATCTCGGGGCGAACAGCTCCACCGTCCACTTGATCGCGCCCTACGGCGCCAATGTGGACATCGGACTACGCACCAATGACAAGGGCGATGTG…	1341	1212	MAB_0552c	553948-555288	-
	GCTACGCGCGCGTATGACGCGCGCCG	GTGAACGAGGGTTCGCTACGCGCGCGTATGACGCGCGCCGTTTCCGTGTGCACGGTGGCCGCGGTGACTCTGGCACTGGGTGGCACGGCGGGGTGCGGCATCAAGCTGCGCCAGGTACCCCACGGTGATGTCGATACCAGCACGCCGCCGGGCCTGCGGTCGCAACAGCTGATCGACATGCTCAACTCGAACTGGCCGATCGGCAAGCAGGGTGTGGCGACGATGGCCGCCGCCAACAAGGTCGACGACTACACCGAGATCATGACCAAGCTGTGGGTCGACCGTCCTTACAAGGTCAGCTCGGTGGATCTCGGGGCGAACAGCTCCACCGTCCACTTGATCGCGCCCTACGGCGCCAATGTGGACATCGGACTACGCACCAATGACAAGGGCGATGTG…	1341	26	MAB_0552c	553948-555288	-
	ATCGCGGGCCGCTACTTCCGGGAGGC	ATGAGTGGCATGCAGCGCGACCACATCACCGATCACGGCGGGCATGCCGACGGCCCCACGCTGGTGCTGGTGCATGGGCTGATGGGCCGGGGCACCACCTGGTCGCGGCAACTACCGTGGCTACGTGGCCTCGGCCGCGTCTACACCTACGACGCACCGTGGCATCGCGGTGGTGACGTCCGTGATGCACAACCGGTTTCGACGGAGCGCTACGTGGACGCGCTGGCCGAGGCGGTGCGGTCGGTGGGTGCACCGGTGGTGCTCATCGGGCACTCGATGGGTGGGTTGCACTCGTGGTGCCTGGCCGCGCAGCGCCCCGATCTGGTGTCCGCCCTGGTGGTTGAGGATATGGCGCCGGATTTCGTGGGCGGGACGACCGGCCCGTGGGAGCCCTGGCTG…	801	468	MAB_0554	555646-556446	+
	CGCGTCTACACCTACGACGCACCGTG	ATGAGTGGCATGCAGCGCGACCACATCACCGATCACGGCGGGCATGCCGACGGCCCCACGCTGGTGCTGGTGCATGGGCTGATGGGCCGGGGCACCACCTGGTCGCGGCAACTACCGTGGCTACGTGGCCTCGGCCGCGTCTACACCTACGACGCACCGTGGCATCGCGGTGGTGACGTCCGTGATGCACAACCGGTTTCGACGGAGCGCTACGTGGACGCGCTGGCCGAGGCGGTGCGGTCGGTGGGTGCACCGGTGGTGCTCATCGGGCACTCGATGGGTGGGTTGCACTCGTGGTGCCTGGCCGCGCAGCGCCCCGATCTGGTGTCCGCCCTGGTGGTTGAGGATATGGCGCCGGATTTCGTGGGCGGGACGACCGGCCCGTGGGAGCCCTGGCTG…	801	147	MAB_0554	555646-556446	+
	GGTCGCGGCAACTACCGTGGCTACGT	ATGAGTGGCATGCAGCGCGACCACATCACCGATCACGGCGGGCATGCCGACGGCCCCACGCTGGTGCTGGTGCATGGGCTGATGGGCCGGGGCACCACCTGGTCGCGGCAACTACCGTGGCTACGTGGCCTCGGCCGCGTCTACACCTACGACGCACCGTGGCATCGCGGTGGTGACGTCCGTGATGCACAACCGGTTTCGACGGAGCGCTACGTGGACGCGCTGGCCGAGGCGGTGCGGTCGGTGGGTGCACCGGTGGTGCTCATCGGGCACTCGATGGGTGGGTTGCACTCGTGGTGCCTGGCCGCGCAGCGCCCCGATCTGGTGTCCGCCCTGGTGGTTGAGGATATGGCGCCGGATTTCGTGGGCGGGACGACCGGCCCGTGGGAGCCCTGGCTG…	801	112	MAB_0554	555646-556446	+
	TCACCGAAGCTTTACCGCAGCGCCGT	ATGAGTGGCATGCAGCGCGACCACATCACCGATCACGGCGGGCATGCCGACGGCCCCACGCTGGTGCTGGTGCATGGGCTGATGGGCCGGGGCACCACCTGGTCGCGGCAACTACCGTGGCTACGTGGCCTCGGCCGCGTCTACACCTACGACGCACCGTGGCATCGCGGTGGTGACGTCCGTGATGCACAACCGGTTTCGACGGAGCGCTACGTGGACGCGCTGGCCGAGGCGGTGCGGTCGGTGGGTGCACCGGTGGTGCTCATCGGGCACTCGATGGGTGGGTTGCACTCGTGGTGCCTGGCCGCGCAGCGCCCCGATCTGGTGTCCGCCCTGGTGGTTGAGGATATGGCGCCGGATTTCGTGGGCGGGACGACCGGCCCGTGGGAGCCCTGGCTG…	801	735	MAB_0554	555646-556446	+
	TTCATCCTCAACTACGACGAGAACGA	ATGAGCCCGCTGACCCGCCGCCGCCTGCTCACGTCGGCGGCGGGCACCGCGGCGTTCAGTGCCGCCGTCTCGCTCATGCCCGCCAACCTCCAGCGTGTCCTGGCCCAGCCGGCACCCAGAAGCGGTTCGCTCAGGGACGTCGAGCACGTGGTGGTCCTCATGATGGAGAACCGGTCCTTCGATCATTACTTCGGCACCCTGTCCGGTGTCAGGGGCTTTGACGACCCGACCGCCGTCACCCTCTCGACAGGTAAATCCGTCTTCCATCAGCCCGACCCGCAGAACCCCGACGGTTACTTGCTGCCCTTCCACCTCGACACCGCGGTGAACAGCGTGCAGAAGATCCCCACGACCAGTCACGCCTGGTCGGTGCAGCACGACTCGTGGAACCACGGGAAG…	1440	1002	MAB_0555	556451-557890	+
	CGACCAGTCCCATACGGTGGCGGAAC	ATGTTGCGTTCGGTTGCCGCGCTGGTGCTCGATCGGGTGGCCGTATTCGAGTTCGGCGTCATCTGCGAGGTGTTCGGTATCGACCGCGCTCGAGACGGCGTCCCGAACTTCGACTTCCGGGTGTGCGGCGTGGAACCCGGCGTGCCTTTGCGGACCACCGTCGGAGCGTCATTGATCCCCGATCACGGACTTGAGGGTCTGGCCGATGCGGATCTGGTTGCGCTTCCGGCACGTCCGTTCACCGAGGGCTATCCGCAGGAGGCGCTTGACGCGGTGCGGGCCGCCTCGGAGCGGGGCGCGACCATCCTGACCGTCTGCTCGGGCGCCTTCATCGCCGGTGCGGCCGGCCTGTTGGACGGTCGGCGCTGCACCACGCATTGGATGTACACCGACACACTG…	957	683	MAB_0557	558162-559118	+
	GGCGTCGGCGCTTATACGGCTCGCGC	TTGGGCTGGTTCGATGTTGCCGAACGGGATCTGCCGTGGCGCCGGCCCGAGGCGACACCGTGGCACATCCTCATCAGCGAGGTGATGCTGCAGCAAACGCCCGTGTCCCGGGTCGAGCCGGTGTGGCGCGAATGGGTAGCGCGGTGGCCGGTTCCGTCCGCGATGGCGAAAACCTCTGTGGCAGAGGTCTTACGCGCATGGGGAAAGCTCGGCTATCCCCGCCGCGCCATGCGTCTGCACGAGTGCGCGACGGTACTGGCCCGCGACTACGACGACCAGGTGCCCGGCGACGTAGAGACCCTCTTGACACTCCCCGGCGTCGGCGCTTATACGGCTCGCGCCATCGCCTGTTTCGGATACGGACAGCGAGTTCCTGTGGTGGACACCAATGTTCGCCGC…	843	327	MAB_0558c	559115-559957	-
	CCGAGGCACTATTACCAACAGAGAAC	TTGGGCTGGTTCGATGTTGCCGAACGGGATCTGCCGTGGCGCCGGCCCGAGGCGACACCGTGGCACATCCTCATCAGCGAGGTGATGCTGCAGCAAACGCCCGTGTCCCGGGTCGAGCCGGTGTGGCGCGAATGGGTAGCGCGGTGGCCGGTTCCGTCCGCGATGGCGAAAACCTCTGTGGCAGAGGTCTTACGCGCATGGGGAAAGCTCGGCTATCCCCGCCGCGCCATGCGTCTGCACGAGTGCGCGACGGTACTGGCCCGCGACTACGACGACCAGGTGCCCGGCGACGTAGAGACCCTCTTGACACTCCCCGGCGTCGGCGCTTATACGGCTCGCGCCATCGCCTGTTTCGGATACGGACAGCGAGTTCCTGTGGTGGACACCAATGTTCGCCGC…	843	475	MAB_0558c	559115-559957	-
	TGGGCGCCCTGGTATGCACGGCCCGC	TTGGGCTGGTTCGATGTTGCCGAACGGGATCTGCCGTGGCGCCGGCCCGAGGCGACACCGTGGCACATCCTCATCAGCGAGGTGATGCTGCAGCAAACGCCCGTGTCCCGGGTCGAGCCGGTGTGGCGCGAATGGGTAGCGCGGTGGCCGGTTCCGTCCGCGATGGCGAAAACCTCTGTGGCAGAGGTCTTACGCGCATGGGGAAAGCTCGGCTATCCCCGCCGCGCCATGCGTCTGCACGAGTGCGCGACGGTACTGGCCCGCGACTACGACGACCAGGTGCCCGGCGACGTAGAGACCCTCTTGACACTCCCCGGCGTCGGCGCTTATACGGCTCGCGCCATCGCCTGTTTCGGATACGGACAGCGAGTTCCTGTGGTGGACACCAATGTTCGCCGC…	843	532	MAB_0558c	559115-559957	-
	GTGTATCTGACCTACAAACTGGCCGA	ATGGCATCTGATCCGAAGTCCGCCTGGAAGGCACTCAAAGAGGGTAACCAGCGTTTTGTCGGGGGTTTTCCGCAGCATCCGAGTCAGAGCGTTACGCGGCGGGCGGAGTTGGCCAATGGTCAGAACCCGCAGGTCATGTTGTTCGGGTGCTCGGATAGCCGGGTGGCTGCGGAGATCATTTTCGATCAGGGTCTGGGCGATATGTTCATCGTGCGTACTGCCGGTCAGGTGATCGACTCGGCTGTGCTCGGTTCTATTGAGTATGCGGTGGCGGTTTTGGGGGTGCCGTTGATCGCGATCTTGGGTCATGACTCCTGTGGTGCGGTGGGGGCCACGCTCGATGCGCTGGATACCGGTGAGGTTCCGGGTGGATATATCCGGGATTTGGTGGTGCGGGTG…	615	555	MAB_0559	559984-560598	+
	TCCGGGTGGATATATCCGGGATTTGG	ATGGCATCTGATCCGAAGTCCGCCTGGAAGGCACTCAAAGAGGGTAACCAGCGTTTTGTCGGGGGTTTTCCGCAGCATCCGAGTCAGAGCGTTACGCGGCGGGCGGAGTTGGCCAATGGTCAGAACCCGCAGGTCATGTTGTTCGGGTGCTCGGATAGCCGGGTGGCTGCGGAGATCATTTTCGATCAGGGTCTGGGCGATATGTTCATCGTGCGTACTGCCGGTCAGGTGATCGACTCGGCTGTGCTCGGTTCTATTGAGTATGCGGTGGCGGTTTTGGGGGTGCCGTTGATCGCGATCTTGGGTCATGACTCCTGTGGTGCGGTGGGGGCCACGCTCGATGCGCTGGATACCGGTGAGGTTCCGGGTGGATATATCCGGGATTTGGTGGTGCGGGTG…	615	374	MAB_0559	559984-560598	+
	GTTCCGGGTGGATATATCCGGGATTT	ATGGCATCTGATCCGAAGTCCGCCTGGAAGGCACTCAAAGAGGGTAACCAGCGTTTTGTCGGGGGTTTTCCGCAGCATCCGAGTCAGAGCGTTACGCGGCGGGCGGAGTTGGCCAATGGTCAGAACCCGCAGGTCATGTTGTTCGGGTGCTCGGATAGCCGGGTGGCTGCGGAGATCATTTTCGATCAGGGTCTGGGCGATATGTTCATCGTGCGTACTGCCGGTCAGGTGATCGACTCGGCTGTGCTCGGTTCTATTGAGTATGCGGTGGCGGTTTTGGGGGTGCCGTTGATCGCGATCTTGGGTCATGACTCCTGTGGTGCGGTGGGGGCCACGCTCGATGCGCTGGATACCGGTGAGGTTCCGGGTGGATATATCCGGGATTTGGTGGTGCGGGTG…	615	372	MAB_0559	559984-560598	+
	GTCTACGACAGCTACTCGGGTGCCAA	ATGAGCCGCGACACGGGTCGCAGGCGGCCAAAACACGCACTACCTAAATCGAATAAGCGCTGGTCAGTTAGTAAAACCGCGGCCGCGCGGACCATTTTCGCGCTGCTGGCCTGCGGCAGTTTGGTAGTAACCGGTGCGGGCTGGCAGGTCTTCTACAAGGCGTTCAGTCATGTGCCCACCTCCGGAGCGGAGGCCGAGGGCGGCAAGTCCAGCGACGGCTCCATGAACATGCTGCTGATCGGTCTGGACTCGCGGAAGGACCAAGACGGCAACGACCTGCCCAGGGCGGTCCTGAACCAGCTGCACGCGGGCGATTCGGATGCCGGTGGCTACAACACCAACACCCTGATCCTGGTGCACGTGGGCGCGGACAACAAGGTCACCGCGTTCTCGATCCCT…	1545	699	MAB_0560	560749-562293	+
	CGCTCAATGCCGTACACCGGCTGACC	ATGAGCCGCGACACGGGTCGCAGGCGGCCAAAACACGCACTACCTAAATCGAATAAGCGCTGGTCAGTTAGTAAAACCGCGGCCGCGCGGACCATTTTCGCGCTGCTGGCCTGCGGCAGTTTGGTAGTAACCGGTGCGGGCTGGCAGGTCTTCTACAAGGCGTTCAGTCATGTGCCCACCTCCGGAGCGGAGGCCGAGGGCGGCAAGTCCAGCGACGGCTCCATGAACATGCTGCTGATCGGTCTGGACTCGCGGAAGGACCAAGACGGCAACGACCTGCCCAGGGCGGTCCTGAACCAGCTGCACGCGGGCGATTCGGATGCCGGTGGCTACAACACCAACACCCTGATCCTGGTGCACGTGGGCGCGGACAACAAGGTCACCGCGTTCTCGATCCCT…	1545	577	MAB_0560	560749-562293	+
	CAGCCGTGGTTATACCAAGGGCGATG	ATGAGCCGCGACACGGGTCGCAGGCGGCCAAAACACGCACTACCTAAATCGAATAAGCGCTGGTCAGTTAGTAAAACCGCGGCCGCGCGGACCATTTTCGCGCTGCTGGCCTGCGGCAGTTTGGTAGTAACCGGTGCGGGCTGGCAGGTCTTCTACAAGGCGTTCAGTCATGTGCCCACCTCCGGAGCGGAGGCCGAGGGCGGCAAGTCCAGCGACGGCTCCATGAACATGCTGCTGATCGGTCTGGACTCGCGGAAGGACCAAGACGGCAACGACCTGCCCAGGGCGGTCCTGAACCAGCTGCACGCGGGCGATTCGGATGCCGGTGGCTACAACACCAACACCCTGATCCTGGTGCACGTGGGCGCGGACAACAAGGTCACCGCGTTCTCGATCCCT…	1545	1211	MAB_0560	560749-562293	+
	TGGCAGGTCTTCTACAAGGCGTTCAG	ATGAGCCGCGACACGGGTCGCAGGCGGCCAAAACACGCACTACCTAAATCGAATAAGCGCTGGTCAGTTAGTAAAACCGCGGCCGCGCGGACCATTTTCGCGCTGCTGGCCTGCGGCAGTTTGGTAGTAACCGGTGCGGGCTGGCAGGTCTTCTACAAGGCGTTCAGTCATGTGCCCACCTCCGGAGCGGAGGCCGAGGGCGGCAAGTCCAGCGACGGCTCCATGAACATGCTGCTGATCGGTCTGGACTCGCGGAAGGACCAAGACGGCAACGACCTGCCCAGGGCGGTCCTGAACCAGCTGCACGCGGGCGATTCGGATGCCGGTGGCTACAACACCAACACCCTGATCCTGGTGCACGTGGGCGCGGACAACAAGGTCACCGCGTTCTCGATCCCT…	1545	153	MAB_0560	560749-562293	+
	GCAGTTTGGTAGTAACCGGTGCGGGC	ATGAGCCGCGACACGGGTCGCAGGCGGCCAAAACACGCACTACCTAAATCGAATAAGCGCTGGTCAGTTAGTAAAACCGCGGCCGCGCGGACCATTTTCGCGCTGCTGGCCTGCGGCAGTTTGGTAGTAACCGGTGCGGGCTGGCAGGTCTTCTACAAGGCGTTCAGTCATGTGCCCACCTCCGGAGCGGAGGCCGAGGGCGGCAAGTCCAGCGACGGCTCCATGAACATGCTGCTGATCGGTCTGGACTCGCGGAAGGACCAAGACGGCAACGACCTGCCCAGGGCGGTCCTGAACCAGCTGCACGCGGGCGATTCGGATGCCGGTGGCTACAACACCAACACCCTGATCCTGGTGCACGTGGGCGCGGACAACAAGGTCACCGCGTTCTCGATCCCT…	1545	127	MAB_0560	560749-562293	+
	CTGGTCGGCTTCTATGACCTGGCTTC	ATGAGCCGCGACACGGGTCGCAGGCGGCCAAAACACGCACTACCTAAATCGAATAAGCGCTGGTCAGTTAGTAAAACCGCGGCCGCGCGGACCATTTTCGCGCTGCTGGCCTGCGGCAGTTTGGTAGTAACCGGTGCGGGCTGGCAGGTCTTCTACAAGGCGTTCAGTCATGTGCCCACCTCCGGAGCGGAGGCCGAGGGCGGCAAGTCCAGCGACGGCTCCATGAACATGCTGCTGATCGGTCTGGACTCGCGGAAGGACCAAGACGGCAACGACCTGCCCAGGGCGGTCCTGAACCAGCTGCACGCGGGCGATTCGGATGCCGGTGGCTACAACACCAACACCCTGATCCTGGTGCACGTGGGCGCGGACAACAAGGTCACCGCGTTCTCGATCCCT…	1545	636	MAB_0560	560749-562293	+
	AACGCACCGCCATACAGACGGACTAT	ATGGACAACGCGGAAGCCAACGCACGAATGCGGGAAACCCTGGCCCGATTGGCGCCGGGCACACCCCTGCGCGACGGCCTGGAACGCATTCTTCGTGGTCGCACCGGGGCGCTGATCGTGCTCGGCTACGACGACAAGGTGGAGAGCATCTGCGACGGCGGCTTCTCGCTGGACGTCGCGTTCGCTCCCACCCGGCTTCGCGAACTGTCGAAGATGGACGGCGCCGTGGTGTTGTCCACGGATGGCTCGCGCATCGTGCGCGCCAATGTGCAGCTGGTGCCCGATCCGTCCATTCCGACGGACGAATCCGGCACCCGGCACCGCTCCGCGGAACGCACCGCCATACAGACGGACTATCCCGTTGTGTCTGTGAGCCATTCGATGAACATCGTGAGCGTG…	1086	343	MAB_0562c	563182-564267	-
	TCCCGAACCACCTACACAAGCGCAGA	ATGGACAACGCGGAAGCCAACGCACGAATGCGGGAAACCCTGGCCCGATTGGCGCCGGGCACACCCCTGCGCGACGGCCTGGAACGCATTCTTCGTGGTCGCACCGGGGCGCTGATCGTGCTCGGCTACGACGACAAGGTGGAGAGCATCTGCGACGGCGGCTTCTCGCTGGACGTCGCGTTCGCTCCCACCCGGCTTCGCGAACTGTCGAAGATGGACGGCGCCGTGGTGTTGTCCACGGATGGCTCGCGCATCGTGCGCGCCAATGTGCAGCTGGTGCCCGATCCGTCCATTCCGACGGACGAATCCGGCACCCGGCACCGCTCCGCGGAACGCACCGCCATACAGACGGACTATCCCGTTGTGTCTGTGAGCCATTCGATGAACATCGTGAGCGTG…	1086	740	MAB_0562c	563182-564267	-
	TTCGGCCACGGTTATGTCACGGGTAA	ATGGACAACGCGGAAGCCAACGCACGAATGCGGGAAACCCTGGCCCGATTGGCGCCGGGCACACCCCTGCGCGACGGCCTGGAACGCATTCTTCGTGGTCGCACCGGGGCGCTGATCGTGCTCGGCTACGACGACAAGGTGGAGAGCATCTGCGACGGCGGCTTCTCGCTGGACGTCGCGTTCGCTCCCACCCGGCTTCGCGAACTGTCGAAGATGGACGGCGCCGTGGTGTTGTCCACGGATGGCTCGCGCATCGTGCGCGCCAATGTGCAGCTGGTGCCCGATCCGTCCATTCCGACGGACGAATCCGGCACCCGGCACCGCTCCGCGGAACGCACCGCCATACAGACGGACTATCCCGTTGTGTCTGTGAGCCATTCGATGAACATCGTGAGCGTG…	1086	443	MAB_0562c	563182-564267	-
	CCTTGCAAGGACTATTGGCCGCCAGC	ATGGACAACGCGGAAGCCAACGCACGAATGCGGGAAACCCTGGCCCGATTGGCGCCGGGCACACCCCTGCGCGACGGCCTGGAACGCATTCTTCGTGGTCGCACCGGGGCGCTGATCGTGCTCGGCTACGACGACAAGGTGGAGAGCATCTGCGACGGCGGCTTCTCGCTGGACGTCGCGTTCGCTCCCACCCGGCTTCGCGAACTGTCGAAGATGGACGGCGCCGTGGTGTTGTCCACGGATGGCTCGCGCATCGTGCGCGCCAATGTGCAGCTGGTGCCCGATCCGTCCATTCCGACGGACGAATCCGGCACCCGGCACCGCTCCGCGGAACGCACCGCCATACAGACGGACTATCCCGTTGTGTCTGTGAGCCATTCGATGAACATCGTGAGCGTG…	1086	964	MAB_0562c	563182-564267	-
	GGGAAACAACGATATCTACATGGCGA	GTGGCCAAACCCCGCGCGCAATATCGCTGTTCGGAATGTCAGCACACCACCGCCAAATGGGTTGGTCGCTGCCCCGACTGCGGCACCTGGGGCAGCGTCAGCGAAACCGCGGTGTTGTCCTCCATCGGCGGTCTGGGCGCGGTTCGCGCGGTAGCGCCAGCCTCGGCGGCGGTGCCGATCACCAGCATCGCGACCGATACCACCCGGCATCAGCCCACCGGCGTCTCCGAGCTGGACAGAGTGCTCGGTGGCGGCCTCATCCCCGGCTCGGTCAATCTGCTCGCCGGCGAGCCGGGAGTCGGGAAGTCAACCCTGCTGTTGAAGGTCGTCCATCAATGGGCCGCCTCCGGCGGGCGAGCCCTGTACATCAGCGGTGAGGAGTCCGCGGCTCAGGTCCGG…	1422	1055	MAB_0564c	564855-566276	-
	CCCAAGGTGACCTACCTGGTGTGGGC	GTGAAGCGAACGTTGGCGGCGGCAACTGCGGCGACCGCAGTCATGAGTCTGGTCCTTCCCGCGACCGCCCAGGCCGCACCTCCCAAGGTGACCTACCTGGTGTGGGCGGCAGGCAAGACACCCGAGGCCGGCACCATCAGTTACGGCGACTACTCCGGGACGCCCCAGGCCGTCAACGACGTTAAGTTGCCGTGGTCGGTGACGGTGGCCTGGCCATACAAGGACACCGTCAAGCAGGTGACGGCCATCTGGGGTTCCGGACACATCTACTGCCGGATTCTGGTGGACGGACAAACCGTGCTGTCCAACGACGGCGAGAAGACCGTGAACTGCCAGGACCGCATCGTCCCGCTGCCTCCCGACTGA	366	93	MAB_0565c	566329-566694	-
	TCCGGACACATCTACTGCCGGATTCT	GTGAAGCGAACGTTGGCGGCGGCAACTGCGGCGACCGCAGTCATGAGTCTGGTCCTTCCCGCGACCGCCCAGGCCGCACCTCCCAAGGTGACCTACCTGGTGTGGGCGGCAGGCAAGACACCCGAGGCCGGCACCATCAGTTACGGCGACTACTCCGGGACGCCCCAGGCCGTCAACGACGTTAAGTTGCCGTGGTCGGTGACGGTGGCCTGGCCATACAAGGACACCGTCAAGCAGGTGACGGCCATCTGGGGTTCCGGACACATCTACTGCCGGATTCTGGTGGACGGACAAACCGTGCTGTCCAACGACGGCGAGAAGACCGTGAACTGCCAGGACCGCATCGTCCCGCTGCCTCCCGACTGA	366	267	MAB_0565c	566329-566694	-
	GCCACCTGCAGCTACGCCACCGATGG	ATGAAACGGCTCTTCACCTGCGTGGTGGCGGTGGCCACGATCGGCGCGATGCTCAGTGCCCCGGTCGCCCACGCGGTGCCCCGCACCGTGACGTACCGGGTCTGGGCAGAATACGGCCCGTTGGTCGCGGCAACCATCGGCTACAACGATGCCGATGGTGCCCGCCGTGGCGCGATGAACCCACAGTTGCCGTGGGGCAAGGACATCACGTGGACCGATGACACCAAACATCCACTCATCAACGTCACCGGGTACAACACCGGAGATGGTCCGCGCATCTACTGCCAGATTCTCATCGACGGGCAGGTGGTCGACGAGGACGACCGGGTGGATCTGGCCACCTGCAGCTACGCCACCGATGGTGTGCCCCGGGAACATTGCCAGCGCGGCAACTCCGGC…	456	348	MAB_0566c	566777-567232	-
	GGTCCGCGCATCTACTGCCAGATTCT	ATGAAACGGCTCTTCACCTGCGTGGTGGCGGTGGCCACGATCGGCGCGATGCTCAGTGCCCCGGTCGCCCACGCGGTGCCCCGCACCGTGACGTACCGGGTCTGGGCAGAATACGGCCCGTTGGTCGCGGCAACCATCGGCTACAACGATGCCGATGGTGCCCGCCGTGGCGCGATGAACCCACAGTTGCCGTGGGGCAAGGACATCACGTGGACCGATGACACCAAACATCCACTCATCAACGTCACCGGGTACAACACCGGAGATGGTCCGCGCATCTACTGCCAGATTCTCATCGACGGGCAGGTGGTCGACGAGGACGACCGGGTGGATCTGGCCACCTGCAGCTACGCCACCGATGGTGTGCCCCGGGAACATTGCCAGCGCGGCAACTCCGGC…	456	279	MAB_0566c	566777-567232	-
	GACGAAGAGCAGTACCATCATGGCAG	GTGACCGGTCACGTTCCGCTTCGGCTGTACGACACCCGTGTGGGTGCCGTGCGTGACTTCGTGCCGCTGCAGCCCGGGACCGTCTCCATCTACCTGTGCGGGGCAACCGTGCAGGGTCTGCCCCATATCGGACATGTGCGCAGCGGTGTGGCCTTCGATGTGTTGCGCCGCTGGCTCAGCGCCCGCGCTTATGACGTTTTGTTTGTCCGGAACGTCACCGACATCGACGACAAGATCCTGAACAAGGCGGCCGATGCCGGCCGGCCGTGGTGGGAATGGGCAGCGACATACGAGCGCGCCTTCGACGAGGCGTACGAGTCCCTCGGGGTGCTGCCGCCCTCGGTGTCCCCGCGCGCCACGGGGCATATCACCCAGATGATCGAGCTGATCGATCGGCTC…	1440	1422	MAB_0571	570012-571451	+
	AGTTCCCTTATGTAGGAAAGCTGGTG	ATGAAGCGCATAGCTGCCGTTCTTGCCGTGACCTTGGCCCTGGTCTCATGCGGCGACAAGGACACGAAATCCTTCGACCTGCAGGCGCACCGCGGCGGGCGGGGAGAGACCACCGAAGAGTCGTTGCGCGCCTTCGCCAAAGCCCTCGAGCTGGGGGTCAGCACTCTCGAACTCGACATCGTCATCTCCAAAGACGGCAAACCCATGGTCTGGCACGACCCGGTGATCGATCCCGCGAAATGCTCCGATACCGGGCCGGTGCGGCCCGGTGATCCGCAGTTCCCTTATGTAGGAAAGCTGGTGAAGGATTTGACGTCCGGGCAGCTGCATACCCTCGACTGCGGCAAGCTGCTCACCGACTTTCCACGGGCGGAGGTGGTCAAGAACGACAAGATCGCC…	999	289	MAB_0573	572473-573471	+
	GCAGCAGACCTGTACGCCGATGTCGT	ATGGCGAGCATCGACCTGAATGCAGACCTCGGTGAGGGTTTTGGGGCCTGGCGCCTCGGTGACGACGACGCCATGCTCGACGTGGTCACCAGCGCCAACCTCGCCTGTGGATTCCATGCGGGCGATCCGGCGACATTGCATCGCACCTGCCACGCCGCCGCCACGCGCGATATCCGCATCGGCGCTCAGGTGGGCTATCGCGACCTCGCAGGATTCGGGCGCCGGTTCATCGATATCGCGGCAGCAGACCTGTACGCCGATGTCGTGTACCAAATCGGTGCGTTGGACGCGCTCGCCCGCACCGCCGGGTCCCGCGTGAGCTACGTCAAACCCCATGGCGCGCTCTACAACACGATCATTCACCACGAGGCGCAGGCGGACGCGGTGGCGCGTGCCGTG…	717	252	MAB_0574c	573468-574184	-
	TCCCGCGTGAGCTACGTCAAACCCCA	ATGGCGAGCATCGACCTGAATGCAGACCTCGGTGAGGGTTTTGGGGCCTGGCGCCTCGGTGACGACGACGCCATGCTCGACGTGGTCACCAGCGCCAACCTCGCCTGTGGATTCCATGCGGGCGATCCGGCGACATTGCATCGCACCTGCCACGCCGCCGCCACGCGCGATATCCGCATCGGCGCTCAGGTGGGCTATCGCGACCTCGCAGGATTCGGGCGCCGGTTCATCGATATCGCGGCAGCAGACCTGTACGCCGATGTCGTGTACCAAATCGGTGCGTTGGACGCGCTCGCCCGCACCGCCGGGTCCCGCGTGAGCTACGTCAAACCCCATGGCGCGCTCTACAACACGATCATTCACCACGAGGCGCAGGCGGACGCGGTGGCGCGTGCCGTG…	717	321	MAB_0574c	573468-574184	-
	TGGTCGCGGCAATACTTTTCGGCGTC	ATGAATAACTTCTTCGATCTGTCGCTTACCGCCGATCTACTCGGGCGCGACTTCGTGCAACAGGCGATTTTGGCGGCCGCGCTCCTCGGACTGCTGGCGGGGCTCATCGGCCCCTTTGTGGTGATGCGGCAGATGTCCTTCGCCGTCCACGGATCCAGCGAGCTGTCCCTGACGGGTGCTGCTGCCGCACTGCTGGCGGGGGCCAACGTGGGCACCGGCGCCCTGCTCGGGAGCGTGGTCGCGGCAATACTTTTCGGCGTCCTCGGACAGCGGACCAAGGATCGTGATTCGTCGATCGGCGTGGTGATGGCCTTCGGACTGGGGCTAGCAGTGCTGTTCATCCACCTCTATCCTGGCCGCACCGGTACCAACTTCGCGCTCCTGACCGGGCAGATCGTC…	831	247	MAB_0575c	574203-575033	-
	GCCGTCGCGATCTATCTACTCTGCCG	ATGAATAACTTCTTCGATCTGTCGCTTACCGCCGATCTACTCGGGCGCGACTTCGTGCAACAGGCGATTTTGGCGGCCGCGCTCCTCGGACTGCTGGCGGGGCTCATCGGCCCCTTTGTGGTGATGCGGCAGATGTCCTTCGCCGTCCACGGATCCAGCGAGCTGTCCCTGACGGGTGCTGCTGCCGCACTGCTGGCGGGGGCCAACGTGGGCACCGGCGCCCTGCTCGGGAGCGTGGTCGCGGCAATACTTTTCGGCGTCCTCGGACAGCGGACCAAGGATCGTGATTCGTCGATCGGCGTGGTGATGGCCTTCGGACTGGGGCTAGCAGTGCTGTTCATCCACCTCTATCCTGGCCGCACCGGTACCAACTTCGCGCTCCTGACCGGGCAGATCGTC…	831	789	MAB_0575c	574203-575033	-
	GAGCATGTGTTCTACAGTCTGCGAAC	ATGCCCGCTCGCGTGGCTGGGTTGGCCGTGGCGGTGGCAACCGCTGGAACGCTCGCACTCTCCGGTTGTGGCCAGTCCCACGAGCGAAGCGGAGCGCTCACCGTGGTGGCGTCGACCGACGCCTGGGCCTCGGTAGCCCAGGCCGTTACCGGAGATCACGCCAAGGTGAGCGCCCTGGTCAGCGGCGCCGATACCGACCCGCATTCATTCGAGGTGACCCCCGCGGCAGCCGCCCAGGTCCAGGACGCCACTCTGGTGGTCTACAACGGTGACGGATACGACCCATTCATCGACAAACTGCTCAAAGACGGCGAGCCCCGGGTCAACGCATACCAGCTTCTTCCCGCAGACTCCGCCGACAAGAACGAGCATGTGTTCTACAGTCTGCGAACCGCCCAG…	879	378	MAB_0577c	575849-576727	-
	GTCGCCACCAAGTACCGCGGCAAGGC	ATGCCCGCTCGCGTGGCTGGGTTGGCCGTGGCGGTGGCAACCGCTGGAACGCTCGCACTCTCCGGTTGTGGCCAGTCCCACGAGCGAAGCGGAGCGCTCACCGTGGTGGCGTCGACCGACGCCTGGGCCTCGGTAGCCCAGGCCGTTACCGGAGATCACGCCAAGGTGAGCGCCCTGGTCAGCGGCGCCGATACCGACCCGCATTCATTCGAGGTGACCCCCGCGGCAGCCGCCCAGGTCCAGGACGCCACTCTGGTGGTCTACAACGGTGACGGATACGACCCATTCATCGACAAACTGCTCAAAGACGGCGAGCCCCGGGTCAACGCATACCAGCTTCTTCCCGCAGACTCCGCCGACAAGAACGAGCATGTGTTCTACAGTCTGCGAACCGCCCAG…	879	534	MAB_0577c	575849-576727	-
	CGGGTCAACGCATACCAGCTTCTTCC	ATGCCCGCTCGCGTGGCTGGGTTGGCCGTGGCGGTGGCAACCGCTGGAACGCTCGCACTCTCCGGTTGTGGCCAGTCCCACGAGCGAAGCGGAGCGCTCACCGTGGTGGCGTCGACCGACGCCTGGGCCTCGGTAGCCCAGGCCGTTACCGGAGATCACGCCAAGGTGAGCGCCCTGGTCAGCGGCGCCGATACCGACCCGCATTCATTCGAGGTGACCCCCGCGGCAGCCGCCCAGGTCCAGGACGCCACTCTGGTGGTCTACAACGGTGACGGATACGACCCATTCATCGACAAACTGCTCAAAGACGGCGAGCCCCGGGTCAACGCATACCAGCTTCTTCCCGCAGACTCCGCCGACAAGAACGAGCATGTGTTCTACAGTCTGCGAACCGCCCAG…	879	330	MAB_0577c	575849-576727	-
	TCATTCTCGAGCTACGTTGTGGCACA	GTGGTGAGTGCCCAAGATCTGCCCGTGGAGCTGCGCCGGGCTCTTTCCGAGGTCGCCCGTACACCCCGACTGCTGGTGGCCTCCGACTATGACGGAACCATCGCCCCGCTGGTCAACAACCCGGACCATGCGCGCCCGCATCCCGAATCGACCACGGCCCTGCGCGCTTTGGCAGGGCTACCGTCGACGACCTCCGCGCTGATCTCCGGACGTGCGCTGCGCGATCTGGCGACCCTGTCGCGACTGCCGTCCGAGGTGCATCTGGTCGGCAGTCACGGCTCGGAGTTCGACGCCGGCTTCGTGCACGCCATCGACGGCGACGCCAAGGCGCTGTTGAAGACCATCGCCACCAAGCTGTCGGCCATCGCCGCCGAATATCCCGGGGTGGCCATCGAACTG…	2535	1300	MAB_0578c	576842-579376	-
	GGCTACACAGGGTACTAGAGCATCTG	GTGGTGAGTGCCCAAGATCTGCCCGTGGAGCTGCGCCGGGCTCTTTCCGAGGTCGCCCGTACACCCCGACTGCTGGTGGCCTCCGACTATGACGGAACCATCGCCCCGCTGGTCAACAACCCGGACCATGCGCGCCCGCATCCCGAATCGACCACGGCCCTGCGCGCTTTGGCAGGGCTACCGTCGACGACCTCCGCGCTGATCTCCGGACGTGCGCTGCGCGATCTGGCGACCCTGTCGCGACTGCCGTCCGAGGTGCATCTGGTCGGCAGTCACGGCTCGGAGTTCGACGCCGGCTTCGTGCACGCCATCGACGGCGACGCCAAGGCGCTGTTGAAGACCATCGCCACCAAGCTGTCGGCCATCGCCGCCGAATATCCCGGGGTGGCCATCGAACTG…	2535	1642	MAB_0578c	576842-579376	-
	GCCGCAACCCTGTACATCGGCCTATC	GTGGTGAGTGCCCAAGATCTGCCCGTGGAGCTGCGCCGGGCTCTTTCCGAGGTCGCCCGTACACCCCGACTGCTGGTGGCCTCCGACTATGACGGAACCATCGCCCCGCTGGTCAACAACCCGGACCATGCGCGCCCGCATCCCGAATCGACCACGGCCCTGCGCGCTTTGGCAGGGCTACCGTCGACGACCTCCGCGCTGATCTCCGGACGTGCGCTGCGCGATCTGGCGACCCTGTCGCGACTGCCGTCCGAGGTGCATCTGGTCGGCAGTCACGGCTCGGAGTTCGACGCCGGCTTCGTGCACGCCATCGACGGCGACGCCAAGGCGCTGTTGAAGACCATCGCCACCAAGCTGTCGGCCATCGCCGCCGAATATCCCGGGGTGGCCATCGAACTG…	2535	2181	MAB_0578c	576842-579376	-
	GTCCCGCGTACGTAGGGCTGGCTGAA	GTGTCGGTACCGTCCGGTCTTCGCGCGAGCGGCTCATCCGAAGTCCAGGAAGCCGCGCGGGATGCCGTCCGTCAGTGGGCCAGGAGTGCGGCGGTCATCGAGTCGGTCCGGAAGATGGAATCCGAGCCTGATGGATGGGGTCCCGCGTACGTAGGGCTGGCTGAACTGGGCATTTTCGGTGTCGCCGTACCGGAGGCCGCGGGCGGATCGGGTGCCGGATTCGACGACATGATCGCGATGGTCGACGAGGCCGCCGCGTCATTGGTGCCCGGCCCTGTTGCCACCAGCGCATTGGTGGCGGTGGTGCTCGCCGCCGATGGGCACGAGGAATTGGTCCCACCGCTGGCGGCCGGGGAGCGCACGGCGGGACTGGCGCTGACCGGGAACCTGGCCATTGCC…	2148	151	MAB_0580	580318-582465	+
	GACCGGCTGAACTACCTCTGGGTGCA	GTGAGAGACCCCTTGGCCCGCGTCATCTGCACCGTCGCCGTGATCGCCGCCGCCACCCTGACCGCTCCCGCGACGGCTCATGCGGAGGTCAAAACGGCCGACGTCAGCACGCCTGTGGACGACGCTCGTCAGCTCGAGGTCCACGCGACCGCGGACTGCCGTAAGGCCGAACGACAGTGCTATTACACCGCCACCGTCAATCTGCGCGGCCCCAACGGAATCGAGGGCTTTCCCGGCGACCTGTGGGCGAGGCAGACTACGGAGCTGCGCACGTCCGACCGGCTGAACTACCTCTGGGTGCAGTGGGCCGACAACCCCAACACCGTCGAGCACAACGGCGGCAGTACCTGGACCCTGACGACCGTCTACATCGGCGGTGGTACGCCCGAGCGCTTCCAG…	546	288	MAB_0582c	582961-583506	-
	GAACGACAGTGCTATTACACCGCCAC	GTGAGAGACCCCTTGGCCCGCGTCATCTGCACCGTCGCCGTGATCGCCGCCGCCACCCTGACCGCTCCCGCGACGGCTCATGCGGAGGTCAAAACGGCCGACGTCAGCACGCCTGTGGACGACGCTCGTCAGCTCGAGGTCCACGCGACCGCGGACTGCCGTAAGGCCGAACGACAGTGCTATTACACCGCCACCGTCAATCTGCGCGGCCCCAACGGAATCGAGGGCTTTCCCGGCGACCTGTGGGCGAGGCAGACTACGGAGCTGCGCACGTCCGACCGGCTGAACTACCTCTGGGTGCAGTGGGCCGACAACCCCAACACCGTCGAGCACAACGGCGGCAGTACCTGGACCCTGACGACCGTCTACATCGGCGGTGGTACGCCCGAGCGCTTCCAG…	546	180	MAB_0582c	582961-583506	-
	CGACAGTGCTATTACACCGCCACCGT	GTGAGAGACCCCTTGGCCCGCGTCATCTGCACCGTCGCCGTGATCGCCGCCGCCACCCTGACCGCTCCCGCGACGGCTCATGCGGAGGTCAAAACGGCCGACGTCAGCACGCCTGTGGACGACGCTCGTCAGCTCGAGGTCCACGCGACCGCGGACTGCCGTAAGGCCGAACGACAGTGCTATTACACCGCCACCGTCAATCTGCGCGGCCCCAACGGAATCGAGGGCTTTCCCGGCGACCTGTGGGCGAGGCAGACTACGGAGCTGCGCACGTCCGACCGGCTGAACTACCTCTGGGTGCAGTGGGCCGACAACCCCAACACCGTCGAGCACAACGGCGGCAGTACCTGGACCCTGACGACCGTCTACATCGGCGGTGGTACGCCCGAGCGCTTCCAG…	546	183	MAB_0582c	582961-583506	-
[truncated: 5,642 more rows]
