# Supplementary material for: A Simplified and Efficient Method for Himar-1 Transposon Sequencing in Bacteria, Demonstrated by Creation and Analysis of a Saturated Transposon-Mutant Library in Mycobacterium abscessus
Source: mSystems. 2020 Oct 20;5(5):e00976-20. doi: 10.1128/mSystems.00976-20 (PMC7577297; doi:10.1128/mSystems.00976-20)
Supplement: TABLE S2 [file mSystems.00976-20-st002.xlsx]

## Sheet: Sheet1
	Hit Sequence	Insertion Coordinates
	ATATGACAAGAATATTCGGTATCCGG	1003143-1003169
	GGTAGAACGAATTATGCAGTTCCGGC	1004492-1004518
	AATCCGCATGATTACCTTTCCGGTGG	1009898-1009924
	GACATCATGGGCTATTCGGTTCCTGG	1019825-1019851
	ACTTTGCGTGAGTACGGCTGGCGCTC	1020013-1020039
	CCCGTCGACGTTTAGGTGCCGGATGC	1031994-1032020
	GACCGGGCCAAGTAATCTTGTGCATT	1035259-1035285
	TCACGATTGCCATACGGTTAAGAACA	1037309-1037335
	GCGTCGCGTTGGTAGTAGTTCATCGA	1038829-1038855
	CTCGGGGATAGGTATCTACCGAGCCG	1040275-1040301
	CTCCAGCACACCTACCTCCTGTTTCA	1041667-1041693
	GCGCCCGTTGGCTAGTTGGTGCTGGC	1041761-1041787
	TCGGCTGCTTCGTAAGTCGCAATGCG	1046868-1046894
	GCCGTCAACAGCTAGGTGACTGAACT	105347-105373
	TGCGACCGAGCCTAGTAGGGGTGATC	1060221-1060247
	TCGTGAATCGGCTAGACCACGGGCAC	1061519-1061545
	AGATCACGCACGTATGGCGAGCCCCC	1065492-1065518
	AAATCGGCCACTTACTCAGAAGTAGT	1065604-1065630
	GCCGCATCCAACTAGAGCGCCGAGTC	1066869-1066895
	TGCATGCGCGCATATATGGCCGGCAC	1077648-1077674
	CATGCGCGCATATATGGCCGGCACGG	1077650-1077676
	CACCGCCGAGCCTACGACGAACGGCG	1080522-1080548
	TGCTCAGCGCACTACATACGTAGTGG	1080574-1080600
	CAGCGCACTACATACGTAGTGGCGCG	1080578-1080604
	GCACTACATACGTAGTGGCGCGTGGT	1080582-1080608
	ATTCGGTCACCGTAGAAGCCTGAACA	1089049-1089075
	AAAACGTCAATCTAGCGGTCCAACCA	1089197-1089223
	GACACGCCGTCTTATGGTGAGAAAAT	1089253-1089279
	GGCGCGGGCGAATAAACCAGAAACCT	1089401-1089427
	AAACCTGAGAAATAAGGAGAGGGCGC	1089421-1089447
	AGGCTTCCTCAGTAATATCTCAGCCG	1089646-1089672
	CTTCCTCAGTAATATCTCAGCCGCAC	1089649-1089675
	GAGACCCCTCCGTAATCCCCATGTCG	1090363-1090389
	GTGCGGTCGTCATACCCCGAGTTTAT	109341-109367
	TTCCGCGTGGCCTACGTACGGCAAGA	1095230-1095256
	CAAGACCTGGGATATGAAGTAGTCGC	1095251-1095277
	GCCATTACTGAATAGGTCCATGGTCA	1095275-1095301
	CCACTAGCACTCTACCGCTTGGAGTG	1097676-1097702
	CCCCTGTAGAATTACAGGTGTGTAAT	1101485-1101511
	CCCCCAACGGCTTACGACTGACGGCG	110165-110191
	ACCAAGAGGTCTTACTCGATCCGCGT	1102748-1102774
	GTCGCTTCGGTGTAGATGAGGCGCGA	1103495-1103521
	GATGACATTGCGTACATCGCTGTTTT	1103623-1103649
	AATGCTTGCGCATATACGGCCTCGTT	1104089-1104115
	TGCTTGCGCATATACGGCCTCGTTCG	1104091-1104117
	CCACTGACCTTTTATGCCGAGACCGC	1104208-1104234
	ACGTGATCGCTTTAGACATCTTGAGC	1104453-1104479
	CGATTTCCGCAGTACAGCCATCACTG	110722-110748
	ATGGCCTGATCCTAGGTCGTGGCTTG	1115310-1115336
	CGATGTGATCGCTAGTACCTTCTTCC	1118334-1118360
	TGTGATCGCTAGTACCTTCTTCCTCG	1118337-1118363
	CAGTGCTGCATGTAGTTGATCGCGAA	1118794-1118820
	GACATTGAGACCTACCACGAGGACGG	1121573-1121599
	CCACCGAAGGGATAGCTGCGTGCCTC	1121779-1121805
	AAGGGCCCACAATATGTGACGGACAT	112256-112282
	ATCGGCCAGCGGTATGTTCCGCATCT	1123728-1123754
	ACATCAAATTCATAGACGCGCTTGCG	1129192-1129218
	TGCTCGGCCATCTAAGCTGCCCGGAT	1133919-1133945
	TGGGAGCAACTGTATCTATCCAAATA	1140611-1140637
	AGCAACTGTATCTATCCAAATAGAAT	1140615-1140641
	AATGAGGATGATTATCAGCCGAATTT	1141552-1141578
	GGAACCGGCATGTACCGAGGGTGTCA	1145953-1145979
	GATCAGATCGCTTACTGCGGACTAGC	1149414-1149440
	GGTGCGGCCAAGTAGCCCTGTCCGCG	1150228-1150254
	TGAGACGGCAGCTATAGCGTGCTGGG	1150256-1150282
	AGACGGCAGCTATAGCGTGCTGGGCC	1150258-1150284
	CTGTGCGCCATATAAGCCACCTTCGT	1153298-1153324
	GTTCTTGAGTTGTAAAGTCCCGTCCC	115510-115536
	CACGTCGCGGCCTAGGTGGCGGACCA	1155531-1155557
	CAAGCGGTGGACTAGCTGTCGAGACC	115611-115637
	CAACGCCGAACGTAACGCCACGCACT	1157281-1157307
	AATCGCCGCGCATAGGTAACGTTTTA	116445-116471
	CCTGGCATTTCCTACTCCCTACTGCT	1164627-1164653
	GAATGAAGACTGTAGTCGACCACGGA	1164731-1164757
	GATGGCGGTACCTAGTAGGCCGGATG	1164819-1164845
	TCACCTAGAATTTAAGTTGTTGGGGT	1165816-1165842
	TCATGACGTCAGTAGTTGTGCGATGG	1165864-1165890
	GCCACTGCCATCTAAGACAACCCCGG	116589-116615
	GGCATGGGGCACTAGTCCCTCGTCGC	1166148-1166174
	AAATGACCGTCATACTCGTCGACCCA	1172825-1172851
	CCGAAGAGTGCCTAGCTCCGGTATCT	1173865-1173891
	CTCTGACATCACTACCAGTATTGCGC	117752-117778
	CGCGACGCTGCTTACTTCAGAATTAC	117775-117801
	TCAACCCTGCTCTATTGCGCAACGCG	118631-118657
	CCGGCCGGCAGTTAGACCAGGATGAG	118716-118742
	CGAAGTGGCCATTACATAAGTCAAAC	1189013-1189039
	GTGGGCTACCGGTACATCCCCGCGAG	1189103-1189129
	TCACCCAGCGTGTACCTGGAAACCCC	118986-119012
	GGGCGCGCCTAGTAGAACTAGGTGAT	1191238-1191264
	AACTAGGTGATCTATGGCCCCCATAG	1191253-1191279
	GGTGCCGAGGCATAAAAGAACCTCTC	1193505-1193531
	CATTTACTCACCTAGAGCTTTTGCCC	1196489-1196515
	CCCGGGTACGTGTACGCACTGCCCGC	1197617-1197643
	GCCGAGCTGGCCTACACCGCGGTTGT	1197663-1197689
	CGAGGCGTGAGCTATCCCACGGGTGT	119796-119822
	TCAACCTGTGGATAGTGTGGATAAGC	119942-119968
	GAACTCATGGTGTAGCCCCTTGGGAA	1203577-1203603
	CGATCGGGCTCGTACGCGGGCTTCAG	120385-120411
	GCTTCAGCGCACTACTCGCTGCCGGT	120404-120430
	CGGTTACTCCCGTAGGCCGTTACGCT	120426-120452
	GGCGCCCCTTTTTAATGCGAATGTTC	1204777-1204803
	AAAGGGGAGAACTAGGCGAGCCGCTC	1206132-1206158
	GCTCACGGTGGCTATTTTCAACGACC	1208413-1208439
	GTTGCTTGTTGATAGGTATAGTCCAT	1208514-1208540
	CTTGTTGATAGGTATAGTCCATCGGA	1208518-1208544
	CAGGACACTGGCTAGGCAAAGGAGCC	1208574-1208600
	CAGGCGTTGCGTTAAGACATCGAATG	1213086-1213112
	CGATCGAAGGACTATGAAGGAATCAC	1216096-1216122
	GCGTTGGGTAGGTAGCGTCCGGGAGT	1220504-1220530
	GGTACCACGTTGTAACCAAATTTCTC	122445-122471
	CCGTCATTGACATATGGTGGGTTGGC	1237167-1237193
	GTAGCCGCCGACTAGGCTGATGGCCA	1248118-1248144
	TGAACCGGCTACTACGCTGTTGGACG	1252227-1252253
	GCCGACGAGACCTAACACACATTTCG	1256300-1256326
	ATCCGCCCGCTGTACAGCTTCCGGCA	1256947-1256973
	ATGCCGTGACACTACTGGAGCCGCGT	1261823-1261849
	TAAGCTGGTAACTATGGCTGCAGTCG	1264027-1264053
	GGCTAGCGGTCGTAGTCCCAGGCGTC	1265048-1265074
	CATGTTGAAAGGTACCGGTGCCGCGC	1265988-1266014
	ACCGCGACCCGCTATTCAAGATCAGG	1268530-1268556
	ATCAGGGAAAGATAAGGGGCTTCCCT	1268550-1268576
	GTTCATGACTACTACTGCACTGCGAC	1269001-1269027
	AACCACCGGGTGTATGAGGCTCGGCA	1269222-1269248
	AGGCTGTGTGCATAGGTGCTGACGAG	1269623-1269649
	CCGCACCATTCTTAATCGCCGCGGTC	1270361-1270387
	ATGCCCTTCTGGTACGACGTCTGACT	1272270-1272296
	GGGATGACCACATAGCCATTCCTGAA	1274426-1274452
	CATTCTGGCTGGTATTGGTGGAAGAG	127913-127939
	TCGTTCGTCATGTACCTGACATTAGG	1281231-1281257
	CGCACCTACAAGTAGGCGTTCGATGA	1283448-1283474
	TGTTTGTCCTACTAATGGCTACGACG	1287671-1287697
	GACACAAACCCCTATGTAAATATCCG	1291349-1291375
	CAAACCCCTATGTAAATATCCGACGG	1291353-1291379
	CCCCTATGTAAATATCCGACGGGGTA	1291357-1291383
	CGATCGAGCGCCTAAGGTTTGAAGTG	129520-129546
	GAATCGGCTAAGTAGTTACCCCCGCA	1300763-1300789
	CACAACCCAATCTAAGTCACCCGCGG	1302689-1302715
	GCGGCCAAGGCATAACGCCCTGACCG	1304778-1304804
	TGCCGCAACACGTACTGGCCGTCGCA	131218-131244
	GGGGTGGAGTTGTAAGCTCGATTCAT	1318480-1318506
	GCGCCAGGTGCGTACACCTCGACGAG	1327399-1327425
	CCGCAACGCATGTACTGGACAGGAAA	1327753-1327779
	GGCGGTAGAACTTACCTGCGGGTGAG	1335910-1335936
	CCGCTCACGGTGTACACGCTAGCCTG	1337845-1337871
	CCGGAGCGGGAATAGCGAACCGACGG	1340911-1340937
	GCCTAGGTGGTGTACACGCCCGTCGG	1345486-1345512
	CTCATGTGCCCATACTGCCGAGGCCC	1346461-1346487
	TAGCCACGACCGTAGTAGGTGGCTCC	1351350-1351376
	CCACGACCGTAGTAGGTGGCTCCGAC	1351353-1351379
	TAGGTTGATTGCTATGAGGGCATCGC	1351464-1351490
	ACACCTGGGTGGTAGAGGGTCAGTGC	1359717-1359743
	GGTGCAGGTTGGTACGCAATGAGTAC	1360528-1360554
	CTCATTCTGACCTATGTAGTCGTGAC	1365567-1365593
	CCGAGTTCGGTGTATGGCGCTGCCAG	1365704-1365730
	GCCTACGCTGACTATCTGTGACAGCA	1366785-1366811
	CGTGACCCGGGGTAGTCATGGCGCAA	1368408-1368434
	CCGAATGACGAGTATGTCGGTAAGGA	1374769-1374795
	GCTGCGCGATGGTAACCCGCGAACCT	1375932-1375958
	TTCGAGACGCAATACCGATGAGAGGA	1376838-1376864
	CAAATCGCCTACTAGGGCCTCGGGAT	1377212-1377238
	CCTTGCGCAGCGTATTGACCGGTTGC	1389787-1389813
	CGGTGTGTTGTCTATAGCGACGGCGT	1394831-1394857
	GATTTTCTTGGCTAGTTGGCTTGCAC	1413743-1413769
	TACCTGTCAGTGTACGGGCGTACTCC	1428442-1428468
	CTATCGGACGATTACGGTTCGCCTGA	1432780-1432806
	ACCGTGTGCTCGTAGTGCTCGTACGG	1445490-1445516
	CACCAACCAACGTACGCGTTCTTTGC	1446545-1446571
	CGAGGCCTGGAATACCGTGTGGGCTG	1446775-1446801
	CCTCAGACCTCCTATAAGGTCTGGAA	1451249-1451275
	TCAGACCTCCTATAAGGTCTGGAACC	1451251-1451277
	TCACTAACCACATAGACCAACCTGTA	1452541-1452567
	TAGACCAACCTGTATAGACCCTGGTA	1452553-1452579
	ACTAACCACCATTAGACCTACCCCGA	1454749-1454775
	CTGATACAAGCGTAAAAGGAACCCGC	1459243-1459269
	CCGGTCATGATCTATTCCCCCACACC	146183-146209
	GAGCGGTAGAGATAGGAATCGTGTGC	1467599-1467625
	GACATGGTGCCGTAGAGGGACACCGT	147083-147109
	GCTGACGGGAGCTAGTGCGACTCGGT	1471132-1471158
	CGTCCACCGTAGTAGACGGGCCCCTG	1480051-1480077
	ATGCGGTCTGCGTACGCCGCTAGATT	148825-148851
	ATCGTCGAGCAGTACTAGAGAAAAGG	1491351-1491377
	CCGGCTCCCACGTAATGTTCAGCAGG	149322-149348
	ACCCGTTCCAGTTAGACACCCCTGCG	1494145-1494171
	GTTTTGGTGCACTAAGTGTCTGCTCC	1496481-1496507
	GCGTCATGTTCATACACGTACGCAAT	1497440-1497466
	GCAAGTCCTAGATACCGAACTGTTCC	1497520-1497546
	GCTCGCACGGGGTAGAGCGTACGCCA	1512612-1512638
	GTGGCCGTCACCTATGGCGGCGTCCG	1518761-1518787
	CTTTCCCCGTCCTACCGTTGAAGGCC	1520878-1520904
	CCGCCGATCTGGTAATACCCCTGTGC	1521063-1521089
	CCGATCTGGTAATACCCCTGTGCGGT	1521066-1521092
	CAGTGGTTCCCATATCCCGTCGGGAT	1523864-1523890
	GAGTCGATAACCTATCCGAGGAGACG	1525058-1525084
	TGATTCGGCGGTTAGTTGCCAGCGCC	1525357-1525383
	GTTACTCCCGCGTAGAACTCGGCAGT	1525407-1525433
	CCGCGACTGATGTAGCGGTTATTTGT	1536679-1536705
	TGACAGCAAGATTAGGGGGTAACCGT	1545381-1545407
	CACATTGGGGACTATCTGGGGAACTG	1549277-1549303
	GCCAACTCGATGTACTTGTGAGGCTT	1550019-1550045
	CGTGGAAGACCTTAGCAGCCTCGGCG	1550242-1550268
	CGCCAGTTCACATAGCGATGGTGCGA	1552929-1552955
	CGTGAAAGATCTTAACCGGTGAGGGC	1553184-1553210
	GTCTGACCACAGTAGCGGTACGTGCG	1553841-1553867
	CCACAGTAGCGGTACGTGCGATCCGC	1553847-1553873
	AAGGAGCTGACCTATGCCATTGGTGC	155862-155888
	TACCCGTCAAGCTATCAATGCAGGTG	1560250-1560276
	GGTCAACGGATGTAGACTCTGCGGCA	1564807-1564833
	GCTCATCAGAAGTAGCCCTCTCGTTT	1567068-1567094
	TGCGCAGTAGCCTAACCGCAATTGTT	1568790-1568816
	GACGGTGGTGACTACCATGCGAACAG	1576723-1576749
	GCGTCGTGCACGTACCCGTAGGAATG	1582395-1582421
	CCATCGGCCACTTATCCCCAATCCAA	1586288-1586314
	TACAGAGACAGGTAAGAAAGGGCACG	1586424-1586450
	CGTGACTGTTAATACAGGGACCACCA	1588779-1588805
	TGGGCACCGGCATAACAGTGCCAGCG	1597786-1597812
	GGAAGTGCCACGTACCTAACGTAGCG	1602795-1602821
	CCGACGTTCGACTAGTAGCGCGGCGG	1603538-1603564
	CTGAAGGCGCCGTAGGTCGTCCTAGA	1606573-1606599
	TTCCATGGCACCTACGGTACTGATGC	1607437-1607463
	GAGGTTGTCCCGTACGCGCTGATGAA	1609370-1609396
	GAGAGCATGAGGTAGGCCGTAGGATC	1609466-1609492
	CAGACAGCTTCGTAGCTGCCGGACGC	1612565-1612591
	GACAAGTCCGCGTAGGTCCTCGTGCA	1614087-1614113
	CGTCCCCTAACTTACGCGTCCACCAG	1615569-1615595
	CTGCCGGCTCGCTAGTTGGCGGGTGC	161776-161802
	TGGACCGTCAGCTAGGCACGCATGCT	1626022-1626048
	GAACCCTGTGTGTAAATGGGGCCAGT	1626989-1627015
	GGCGTGTTGGCATATGTGCGTACCTT	1627595-1627621
	ATAGCTTGACGTTATGGGTGGACCCC	1631310-1631336
	GGCGGCAAGAAGTAGTCACCCAGTCT	1632039-1632065
	GCTACCGACCAGTAGGCTGTCGCCCG	1636714-1636740
	CGCACACTCGATTACGTATATGGGTC	1637221-1637247
	CACTCGATTACGTATATGGGTCGCCT	1637225-1637251
	CTCGATTACGTATATGGGTCGCCTGA	1637227-1637253
	GGAACTGCGGTATAGCAGCGACGGAT	1637438-1637464
	TACCCGGGTACATAGAGAGAAAGCCC	1637496-1637522
	CCGGTAGAGCACTAGGTCGCGCGTTT	1640434-1640460
	CTGACAGGGGAGTAGTCCGCCGGTAC	1645445-1645471
	AGGTAAGTGATCTATACGAGCGAGGG	1645622-1645648
	CAAATCGTGAGCTAATCGCGACCGGA	164712-164738
	ACCCGCCTAGGTTAGTCCTGGCGCAG	1647751-1647777
	GTGGCCAGCAAGTATCGGCGATACCC	1664161-1664187
	AGTTGGACCTTCTAAGCAGTGTCACC	16642-16668
	CAAGAAGAGTAATAATGCGTAGACCA	1667772-1667798
	GGCGGCGTTAAATAGCGGGTGCGTAG	1672339-1672365
	CCAGGTCGCACCTACGATGGTCGGAT	1672365-1672391
	TGCCATCGTGCGTACATGACGGCGAG	1685410-1685436
	AACATGCGCATATAACAATGAATTGA	1685968-1685994
	GACGGGCCTCCATAACACCTGAGATT	1693170-1693196
	GGCCCCGTAAAATAAAGGGCAAAATC	1693232-1693258
	GAAGTAGACAGATACCAACGGAGCGA	1694311-1694337
	AATTATGCGTTCTAACTGCTTGGTTA	1706256-1706282
	GCAACCGGTCCGTAGGGTGTTCGTGC	171468-171494
	AGGCGACCGAGGTAGAAAGCGTTTTG	1728851-1728877
	GTCCAGGTCAATTACTGCTGTCTTGT	1728892-1728918
	GCGCAGGTCAAGTACCAGGGCCGCGC	1733544-1733570
	CTGACCGGCCCCTACTTCTTGTCGAG	1738870-1738896
	CCGCTCGTAGGCTAGAGTCATGCCTC	1739287-1739313
	CCGCCGGGGGCCTACTGGGGAGCCCC	1740495-1740521
	CTGCAGAGCCACTAGGCGCAAGAGCA	174947-174973
	GCCTCTAAGTAGTAGGTCAGGATGGC	1756685-1756711
	ACTTTGGGCAAGTAATGTTTCACGAC	1756841-1756867
	CTTCCATTCAACTAGCAGTCCGGTGT	1758128-1758154
	TTCGACAAGAGATAGAGCGGTCAGCC	1761428-1761454
	AGGACGCCAAGATATTTGGCTGGCGC	176246-176272
	CCTGAGCTGCCGTAGTACGCGATTGC	176378-176404
	AGGAGGTCCGCTTAGTGTCCGTCTCC	1774628-1774654
	GCTGGTCGCACATACTGCGCAGGCCA	1775817-1775843
	AAACGATAGGCATATCGCGTCCGGGA	1775893-1775919
	AACTGATGAACGTATGGATAGTCTCT	1776097-1776123
	CGCAGGAGGAACTATGAGCGTATGGG	1776716-1776742
	CAGGGTGTCGAGTAGATCCCGAGAAC	1777189-1777215
	GATGAAGCTGAGTAAGGAAGCGCGCA	1777251-1777277
	GGATCGTGAACCTAGGGGCATAGGTT	1779926-1779952
	GATTGATCTAGGTACCTCCTAAGGGG	1785388-1785414
	CTTTTTTAGATGTATCTGGTGTTGCG	1814864-1814890
	GGCAGAGCAGCCTACGAAGCCCGTAG	1820608-1820634
	AGCAACCACAGATAGTCCGAGTGGCG	1820682-1820708
	GCCCAGTTCTCCTAAGGTGATGGTGC	1820717-1820743
	GTGTCAGCGGCCTATGTGCGCGCTTC	1825589-1825615
	GACGCGACGGTTTATGTGCCTGGTGC	1825700-1825726
	GTCGGATGCGACTACTTGTCACCTTC	1826047-1826073
	TTAATAGGAAAATAGATCCGGCAGGC	1827936-1827962
	ACGTGCTGCGTCTAGGCTGCGGCCTG	1828062-1828088
	CCTGCATCGTCGTATCTAGATGAATG	1830451-1830477
	AATGGGGGAGCTTAGGTCATGGTGAC	1833083-1833109
	ACCGCCAAGAGGTATGCCCAATGACG	1835094-1835120
	TGAACCCCTTACTAGGGAGCGGCCAT	1836646-1836672
	GGGGCCGCCAAGTACAACGGCCTACC	1836808-1836834
	GCAATGGTCTACTATGCCTGGATTGG	1838493-1838519
	GTAATACCGGATTATGAAGGTCCAAT	1842226-1842252
	GCCCTGCGGGAGTAATTTCCCTGGCA	1842995-1843021
	CGAGTTGTCGCATAGACGCGGGCACC	1850542-1850568
	GGCACCTAGGTGTATGCCCCGGAAAC	1850562-1850588
	GGCGTGTGAACTTATGCGCGAAAGGC	1865500-1865526
	TTGCAAGGTCCATAATTCCGGTGTGC	1865541-1865567
	TTCATGCAAACATATGCATGCTAGCA	186905-186931
	TGCGCATGACGCTACAGTCCCAGGCA	1869487-1869513
	AATGGTTCGGCGTACGCACATTTCAA	186995-187021
	GGCACATTGATGTAATTCGGTAACAC	1870424-1870450
	ACAAAGGAGCACTACGAATGCACGCG	1870496-1870522
	GGTTAAGAGCCTTAGCTCTTGCTGGC	1871041-1871067
	GGAGGCGGCGCATATGCGGGCCGTGC	1872166-1872192
	TGCGACCCGATCTATACCGTCTCGCA	1878103-1878129
	CGCACCTGTGAATAAGGAGGGGCCGA	1884744-1884770
	CGCTGGCCGCGCTACATTCGTGAGCT	1885669-1885695
	GCGGTAACCCCGTAGCTGCGCGAGCC	1886351-1886377
	GATCATGACCCATAGCATCGAGGTGT	1886417-1886443
	GTCTGCGGGTAGTACTTGCAGAAGAC	1894313-1894339
	CGGTTTCCTGTCTAGATGCAGTTGCC	1894378-1894404
	ATCGTATGTGTATAGGACGTTGGGCG	1894989-1895015
	GGGCCACCCCCTTACATTAGTGTCGA	1899115-1899141
	ACCCCCTTACATTAGTGTCGAGACAT	1899120-1899146
	GACCTCCTGAACTACAGCACTGTAAT	1926186-1926212
	CTACTTTCAACCTACGCCGACCCGCG	1932218-1932244
	GCGATGCGAACCTATGGAGCCGGTGT	1933797-1933823
	AGGTTCACAGCCTAGTGAAGGCCGAT	1947264-1947290
	CGGGCACAGATGTAGGAATAGCCGCA	1955466-1955492
	CCGCCCGAATCCTACGAAGGGTCTCA	1956620-1956646
	GCCGAAAGCATCTACGGTTGTGCTTC	1959-1985
	AAGGAACTTGTGTAGATGAGTGGGAC	1961425-1961451
	ATACAGCCACCCTAAAACAGGTGCGC	1963461-1963487
	GTCGTCACGTCGTAAGTATGACGCTT	1967841-1967867
	TGGCCTGAACCGTAGGACGCGGGACC	1970886-1970912
	AGCGGGTCCGCATAGCCTGGGTCGGT	1975684-1975710
	GCGCGGGCACGTTAGTTTCCGGGACC	1981532-1981558
	AGTCGCCGAGGGTAAGCTCGGCGCCA	1981581-1981607
	GCCATGGCCTACTAGGCGGCCGGCGC	1988005-1988031
	CGCGACGAGCGCTAAGCGTGCGGCGG	198835-198861
	ATGGCGTGCTCATAGTGCTGCCCGAT	1990547-1990573
	CAGGAACTGGCTTAATTGGTCGCTTA	1990600-1990626
	GTATTCACCTCGTATTATGAACGTGA	1993222-1993248
	GCCAACACGACATAGCCAACCGGTTG	1993314-1993340
	GGTGCACGCACTTACCGGTTAGGTGA	2004277-2004303
	GCACTTACCGGTTAGGTGATTGCGTC	2004284-2004310
	CCCACCGTCAAATAGGCGGCTTGTCG	2009461-2009487
	CGGCGATGAGCGTACGAACTACCCTC	2010900-2010926
	GGCTTCTACTCCTACCAGTAACCAAG	2013068-2013094
	ATCCTTTTCTCCTAATCTTCGGCTTT	2013906-2013932
	GCCCGCGCGTGGTAGTTCACGCTTGG	2014892-2014918
	ACGTCAGAGGGATACTTAACGAGCTC	2015317-2015343
	GCCCGTGCCACGTAGGCGTTGGCACA	2020756-2020782
	TACCGCCCCACATACATTGAGGAACC	2021021-2021047
	CACACAATGAACTACTCCGGATTCAC	2021046-2021072
	CGGCCAGCTGCGTAGTTGTCAAAGGT	2022984-2023010
	GACCACCTGTTGTAGTGACACCCTCC	2024582-2024608
	CGGCCATCGACCTATGGCGCGGGGCG	2026161-2026187
	CGGGCCAGAGCCTATGACAGGTCCTT	203387-203413
	GGTGGGCACGACTATGGAGGACATCG	2045288-2045314
	TCGACAGGACCATATGAACCCTGCTG	2047188-2047214
	TGACTGCCCATGTAGGGCTGGCGCCT	2047219-2047245
	GACTGCCATGATTAACTCTCCTCAAT	2050820-2050846
	GCCGCTGACGTCTACACGCGCTGCCC	205328-205354
	GTCGTGAGCACGTACGGGGTCTCGGT	2053824-2053850
	CAGTTCATGATTTAGGGGCCCTGCTC	2060834-2060860
	CGCCGGGTTCATTAGAGCTCGGTGGC	2063549-2063575
	TCGACGTCGATCTACTAGGCGCTGAT	2067222-2067248
	AGCCCAACCGAGTAGTGCATAACGCC	2067727-2067753
	GACAGCCCGCCATAAACACGTGCTGG	2068409-2068435
	AGGCAATGCTCCTACACCTACACCAC	2076141-2076167
	CAGATCTACTCCTATGAGTTCTGATT	2083876-2083902
	TGAATTGTGTCATAAGAAGGGAGAAT	2083953-2083979
	CAGAAGCGTCATTAGATAGAAGGGAC	2084509-2084535
	AGCGTCATTAGATAGAAGGGACTTCA	2084513-2084539
	CATCGCCAAACGTATCGGACTCTAGC	2086990-2087016
	GGCAATAACGGCTAGGTCGTTGTCGG	2091125-2091151
	GGCGGAGCGGCGTAGTCTAGTTACAT	2091149-2091175
	CGACGGTCAGGCTATTGGTCCGGCCT	2095325-2095351
	GCGCGTGGTGTCTAGTTTGCCATGCG	2097513-2097539
	CTGGTACAGCACTACATCACCGGTGC	2106127-2106153
	GGCACCACCGACTAGCGGTAGTTTTG	2109428-2109454
	CCGATCGGGTAATACTGACCGGGTGA	2113140-2113166
	CCCGTTCGGAGGTATGTGGCTCATCC	2121779-2121805
	GCCGGCCAGTTCTAGGCCCGGCGCCG	2137882-2137908
	GTTTTGGTGCACTAAGCGTCTGCTCG	2145439-2145465
	GCATCCGGTACTTAATTGCGCAAAAC	2145912-2145938
	ACGACATTGTTCTAGTATGACTACAC	216106-216132
	TTCTAGTATGACTACACGAGACGGCG	216115-216141
	GGGACCGTAGGGTAAAGGTATCGTGG	2161605-2161631
	GATGTGACCACGTACGTAGCGGCCCC	2162999-2163025
	GCCACCGCGACATAGCGGCTACCGTG	2163641-2163667
	GGTGGGGCTTCGTATCCTGTACGGGT	2166587-2166613
	GCCGGAGCCGCTTAGTCCTCACAAGT	2171071-2171097
	AGGTTGAAGTTGTAGAGGTTGAAGAC	2173458-2173484
	CGAAGAAAGTTCTACGACGCGTGCGC	2173579-2173605
	CCCATGAACGGGTAGACCCCGCACGC	2175896-2175922
	GGGCAGTACCTGTAACACGTCAGGCC	2177783-2177809
	GTGACAGTCGTGTACTAGTCATGACC	2179418-2179444
	ACAGTCGTGTACTAGTCATGACCACC	2179421-2179447
	CAGCTCACCACGTAACCAGTTGGGCG	2186372-2186398
	GCCAAGGACAACTAGCTCTTTCACAC	2188311-2188337
	GCATAGTGTCTGTATTTGTCGACATC	2190136-2190162
	CGAACTTGCAGCTACAAGCCAGGACG	219394-219420
	ACCCGATCAGCCTATGCGGCCTCACC	2195616-2195642
	ATGCTGCTGAGATACCCAGACAGAAG	2196972-2196998
	ATCGCCAGCATGTAGTCCCCGCGGCC	2198400-2198426
	GCATTCAAGGCATACACGACGTCTGG	2201442-2201468
	GGTCGCCCCAAGTAATCGGTTCCCTC	2206296-2206322
	CAGCACTCAACCTATGCCAGATAGCC	2207382-2207408
	ACCTATGCCAGATAGCCTGGACCGTA	2207391-2207417
	TAGCCTGGACCGTATGGCACCCCAGC	2207403-2207429
	TCGTTGACGCGATATGTGGCCAGGCC	2220319-2220345
	CCGATCCCGCTATAGACCTGCCCGAC	2225589-2225615
	GGTGTGCGTGACTAGCCGCGGCGGCG	2225624-2225650
	TGTGGCCCTCATTATAGTTCGTGAAC	2226083-2226109
	TGGTCCAATTACTAGGAGAGGGCAGC	2230693-2230719
	CACGACGGGATATAACTGGTTGTGAC	2237073-2237099
	GACGGCTGGCGTTAGTTCTTTTACGT	2238868-2238894
	TGAACGCGCTCATAGGTTGTCAGAAA	2238922-2238948
	TACTTCGTCGTGTATTGCGTCGTACT	2251925-2251951
	CGAATATCCACTTACAGCCCTTCACC	2261286-2261312
	TGGTTCCTGACGTAGCTCGCTTGAGC	2261358-2261384
	CCCGATCCGTTCTACGAGGCAAGCCG	2262420-2262446
	ATAACCTGTACTTATGGAGATTCACC	2264050-2264076
	CTAAATTGGAGGTATGGCCGATAAAG	226558-226584
	CCCCTCGCAGTCTAGATAGGGTAGCC	2276028-2276054
	ACAAAGGAGACATAAGAATGTCGACG	2285322-2285348
	GCATCAGGTAACTAACACCCATGCGC	230543-230569
	TCTACCCATGTTTAAGTGACCTTTGT	2309813-2309839
	TTCACGTTCAGCTAGTCGTGTGGATG	2318727-2318753
	GCTAACCGGTTCTAAGACGGCTTGAA	2323874-2323900
	GAAGGACCCCTTTATGCGTACTGCGC	2329012-2329038
	CAATGGACGCCTTAGCTTTTCCGTTT	2347669-2347695
	GAATCCGATCGGTAGTTGAGCCAGGT	2348602-2348628
	ACCATTGAGAATTAGCGATGGCAAAC	2352411-2352437
	TTTCGTTACATGTAGGAAAAGAAACG	2352504-2352530
	CATAAGAACAGGTATAAGAAAAAGCC	2356378-2356404
	GCGTCACAGGTGTATGAACGACACCA	2363147-2363173
	AGGCGCGCGCCATACCTGTCCGGCGA	2364632-2364658
	TTCATGAGTGCATACAGCACTGTCGT	2364770-2364796
	GACCGATCGCTCTATGCTCCGGTCGG	2365331-2365357
	CTCTGCCCGTTCTACCAGCCGCGTTT	2366001-2366027
	GTCGGCCTGGTTTACGCATGGGGCAG	2366762-2366788
	GAGTATCGGACATACCGGTCGACGGT	2371490-2371516
	ACCTTGCGAGAATAAGTGGCATGCCT	2376329-2376355
	TGACCGTAGGTCTAGCTGCGGATTCT	2380287-2380313
	GTAAACGGGTGTTACGCATGGGTGCG	2382689-2382715
	GCGCGGGCTAATTAACAGCTGGGTTG	2382732-2382758
	GGTTGCGTACGGTAATCCGAGCGTCG	2382753-2382779
	TCATGCGGAGAGTATGGGCCGCGCTG	2384206-2384232
	ACCGGCTTACCCTATGATCGGCATCC	2387192-2387218
	GTAACCCCCTACTACCTGCGAATACG	2417742-2417768
	CGGTTGTCGGCGTATTTGTTAGGGTG	2420035-2420061
	CGCGTTGGGATCTACCCGATCCGAAT	2428969-2428995
	CGTTTGCCGACCTAGGCTGGTTTCAC	2429008-2429034
	GCCGATGTCGCTTACTCCCGCAGGTA	2429713-2429739
	GCACCTCCGCTGTACGAGTATGGCAC	2434128-2434154
	GAGGCGCGCTACTAGCATCAGGAGAC	2434247-2434273
	ACCTGCCCCTAGTACACGCGACAAGA	2437764-2437790
	GGTGCATCCCTCTATGAACGCCGCCC	2437983-2438009
	TTGACCGCTTCATATACCTGACCCGG	24397-24423
	GTGCTCGATCTGTAAGGAGAATTCAC	2439921-2439947
	GACCGCTTCATATACCTGACCCGGTG	24399-24425
	GGAGTGTCGCCTTACGGTTGCGGTTG	24427-24453
	GCGCCACTGTAATACATACGAGCACA	2450091-2450117
	CACAGTTGTATGTAACGTGCGCCGGG	2450113-2450139
	GTGACAGGGCCTTAAGTAACGACTAA	2460632-2460658
	GCGCAAGGGGCGTATGCTCGGAGAAT	2460753-2460779
	ATCCTGTCTAGGTACTTGTCCTACGG	2466636-2466662
	AGGTACTTGTCCTACGGCCGTGTCCG	2466645-2466671
	CGGCGCCACAGGTAGAGACACGTCGG	2466767-2466793
	CCGAAACCGCTCTATATGCGGTGAGT	2469101-2469127
	CCAGGAACTTCATATGTGACGCCCTA	2473052-2473078
	CCGTTACGCCTCTACTTCGTTGCGGT	2473087-2473113
	CGGACACATAACTAGTGTCCCTTACT	2475648-2475674
	TTCCGAACATTCTACGTTCACCTCCG	2476067-2476093
	GACGCAATGCCGTACTACATCCAGTC	2476092-2476118
	GCAATGCCGTACTACATCCAGTCGTA	2476095-2476121
	CCAAATCATGGCTACATCGGATCGCT	2479407-2479433
	CGCGCCCAGTGTTACATGTGTGCCGC	2479433-2479459
	AAATTGACAAGCTATAGGGCCTTTTC	247964-247990
	AGGATCGCCCCTTATGCGATTGACCC	2481112-2481138
	ACACCCCAACCGTAGTCGGGATTTCC	2487010-2487036
	GATGCCGTCAACTAGTTCTTGAACAG	2487707-2487733
	TCCGGTTACCAGTACGTCCATGGCGG	2489459-2489485
	TGTCGCCGAAACTAGCTTTTGGTCTT	2493669-2493695
	TTCGAGTATGTGTACTTCAGGAAACG	2493966-2493992
	GCCGCATGTTCGTACTGTGGCGTCGG	2494198-2494224
	TTTCCGCGCGGATAAGGTGGTCGTCG	24977-25003
	GCACCTCGGCTATATTCGTCAGGCGC	2498012-2498038
	ACTGACGGCTGATAGTTCCTGTGTTG	2498071-2498097
	TCCCCAAACATATAGCACCCAACGTC	249820-249846
	CGTGACTTCACCTACTTCACCGATCC	25001-25027
	AGATGGACAAAGTACTCAAGTATCTG	2504697-2504723
	CCTTCTCCTCTTTACATCTACTCGCG	2506053-2506079
	CACGGCATCAAGTATCGCAATGTGGT	2509680-2509706
	AACCTCAGTCATTAGACGCGGCGTTC	2509722-2509748
	ATTCCGTCAATCTACCGTTGCACGGC	2511287-2511313
	CACATGAAGACCTACGTCGTCGATGG	2522136-2522162
	AACGGTCCTAGGTAGTGCGATGGCCG	2522431-2522457
	ACGCAAACAACCTAATCCCATCGCCG	2527913-2527939
	GGCCCGTCTAGATACCTGTTACCTCG	2530203-2530229
	ACCGCCGCAAGCTAGCACTGCGGTCG	2531324-2531350
	CTCTCAGAGGCGTACGAATTTGGGAG	2531392-2531418
	GAATGCCCCTGGTAATGAGTGAAACA	2543901-2543927
	AGCGGCGATCAATAGCGTTGCGGGTA	2543987-2544013
	GCCCCGCGGACGTAGTCTCGCTGGGT	2544919-2544945
	TGCATGTCGGTGTACAGAGGCATCGG	2548933-2548959
	ATCACCATCAGCTAGGTCTCGATGGC	25524-25550
	GCCGGATGGACGTAGCCAAGCTGTTC	2555489-2555515
	GTGTGTGAATCGTACTGTGATCGCCG	2563228-2563254
	GAGGGCTAGCGGTAAGTCACCAGATC	256423-256449
	CCGAAAAGAACGTACATTTCGATCGA	2566760-2566786
	GTGCGCAACCAATACTTGCCGACCGT	2567768-2567794
	ACCACGCAGGGCTAGCCCGGAGGGCG	257181-257207
	CCGCCCGGTCCTTACCTGGAGTTCGG	257214-257240
	TCTCCCTTTACCTATTGCGCATTCTG	2573333-2573359
	GGCGGCGGGTCTTAAGTACATCGGCA	2573407-2573433
	GTCTCACCGAAGTAGTCACTTGAAAT	2576622-2576648
	GACATGATGACCTACTTACCCGCCCA	2577431-2577457
	CGGTCCACGATGTACTCCTTAGCGGC	2579571-2579597
	GGAGCTGCGGCCTACAGTTGGTGGGG	2590086-2590112
	CTTCTGCATGGATACATTCCTTGTGT	2597651-2597677
	GCTCCGAATAGTTATGGCCGCTTGAG	2598433-2598459
	GCAAAAAGAACATACTGCACAATGCC	2599591-2599617
	AAGTCCGGCTTATAAGAGAATCGCCT	2601058-2601084
	GAGTTCTGCGTTTAGTTCCGACCCGG	2602692-2602718
	AGCGACCCCATCTAGGGATAAAGGTG	2608950-2608976
	TGACGGGATACTTATCACTCATGCTC	261476-261502
	GATGCTATCGACTAGCACCTCGGGCT	2623170-2623196
	AATCCGAGCACCTAAACGCAGCATTC	2624053-2624079
	CAGGTCGATGACTATTCCGACACCGG	2624394-2624420
	GACGGTTCCATATACCGCGACCGTCG	2624451-2624477
	AGCGGCCTGCACTACCAAGCAGTGCA	2624482-2624508
	ATCGGCGTTAGATATGTGCAGGAGTT	2624560-2624586
	AAACCGGCGCATTAGCAGAGCAATTC	2626894-2626920
	CGGAGGAGGTCATATGGTGTCGGTCC	2629583-2629609
	CGCGATGGTGACTAGTGCGCGTGCCC	2631692-2631718
	ACTTCTGTACAGTACGTCTATTTTTC	2632796-2632822
	TTTTTCGGGCAGTATGTACAGATGGA	2632816-2632842
	TCGGGCAGTATGTACAGATGGACGTC	2632820-2632846
	GCGCATGAGCGATACTCCCTGCATGC	2636504-2636530
	GGCGCCGGCAACTAGGCTCACCAGGT	2637959-2637985
	CCGGGAGTGTCATATGTCTATTGCCG	2648811-2648837
	AATCGGTGGGCATACGAGTGCCGATA	2653603-2653629
	CAGTCACACTCCTACCCTAGGCAACG	2657856-2657882
	ACGCGATACCCATAGATCCTCGCTAA	2658281-2658307
	ATAGATCCTCGCTAACTCGTAGAAGC	2658292-2658318
	ACAGATTTCGTGTACTCAACATGGTT	2660064-2660090
	ACTCAACATGGTTACGACCCAACAGA	2660077-2660103
	GCGTTGCGTATCTACACCTCTACACC	2660104-2660130
	ACGGGAGGCATCTACCTCTCGCTTTC	2663457-2663483
	CTCGGACCGGACTACGTCTGGGCCGG	2686892-2686918
	GTGTGTCCATTTTATTCCCCGAACGC	2689703-2689729
	ATTCGGGGGGTTTAGCGGTGCCAGTC	269200-269226
	GACTCCGCCCAATATGGTTTGGCCTA	2700099-2700125
	AGGCATCTCAGCTAGCACGGGCATGT	2701471-2701497
	GTCGGCCTTTCATACCCTTGGCCTCA	2701514-2701540
	GGAATTCTGCAATATGAGGGATATCG	2701735-2701761
	AGCCGCGACTCGTACCTCCGCTGAAC	2702652-2702678
	GCAGCCATGAGCTATTCACATCCCAC	2703096-2703122
	GAGGTCTCGAAGTAAACCTCGTCCCG	2704594-2704620
	GCCACCGCGTCATATACGTCCACACC	2705793-2705819
	CACCACCGATGGTATGGCGGCCCGTC	2705815-2705841
	CTCAACAGCATTTACCACGCAGTCAC	2712744-2712770
	CGGGTCTCGGTCTACAGCCGGGCCGG	2716760-2716786
	CACTGGTACCGATATGTTGAACGGGG	272202-272228
	TCGGTCCGCCAATACGTGCAGCGACC	272252-272278
	CCCATTGGTCTGTAGTGATCACAGAT	272563-272589
	AGGGCTCCTCACTAGGTACAAACCTG	2727167-2727193
	TTCAGGTTAGAGTATGGCCATCACTG	2727213-2727239
	GGCAACCATGGGTACATTGGGGGCCG	2731158-2731184
	GTGCCCGCCTCTTACCTAGGAGTAAT	27365-27391
	CCGCCTCTTACCTAGGAGTAATTACC	27369-27395
	CGCGGGGTGTAATACATCCCCATGTC	2737607-2737633
	ACGTGCCTTTCGTACCGACCCGGGAT	2742771-2742797
	GAGGGGTCAGTTTATTGCGAGGGTCC	2742814-2742840
	GCCTATCACACTTACTCATCAGGCTA	2761517-2761543
	GACGCCGCCCATTACTTCCCAGTACG	2761546-2761572
	CACGATTCTCCTTAGGTAATTGCCTG	2771466-2771492
	TCATCCGGGTTCTATAGTGCGCGCGG	2778118-2778144
	ACGCGACCAATCTAACCCCCGGCGAG	2778743-2778769
	ACCCGTCACAAATACCGTTAGTGCGG	2783558-2783584
	AGGGGAAAGAAATAGGTTAGGCCAGC	2784572-2784598
	CCACAGTGGGGATAAATCACATCGTT	27858-27884
	GCGGCCATGCCATACGGAGCGGTCAG	2787121-2787147
	CGTGTTGCCATGTAGTCCTCAACGTT	2788272-2788298
	CACTACGGTGAATACGTATGGATATC	2790266-2790292
	ACGGTGAATACGTATGGATATCCGCC	2790270-2790296
	CCCCAGCCGCGGTAAGCACGCTGAGT	2790829-2790855
	TACTTCCTCTGATACCTCGGTCATCG	2791973-2791999
	TGAGTTGCTTTCTATCTACGAGTTCG	2794456-2794482
	GAATGCCACGTCTAGCAAGGGTTACC	2797929-2797955
	GCAAGGGTTACCTATGTTGAGCGGCA	2797943-2797969
	CTGGTGTGTCGGTACGTGGGCAATGG	2798034-2798060
	CGATACCCCAACTACTACAGGCTGTA	2801495-2801521
	TTGGCGGTGGCATAGACTCAGCACGT	2801522-2801548
	GTCAGACATGAGTAAAGACTACGGCT	2803735-2803761
	AATACTGGATGATATGCGCGCCATCG	2803823-2803849
	CACTGAGCGCTCTACTACACACGATG	2805810-2805836
	GCGAAGGTGCAATACGTATGAGTGAG	2811755-2811781
	AGGTGCAATACGTATGAGTGAGACGA	2811759-2811785
	AGCCAACTGGGCTAATCGCCGAGACG	2812501-2812527
	CTGCCCCCCAAGTACGCAGTGGTCGG	2813629-2813655
	ACTTCTGTGCCATACATAGAGATTGA	2820758-2820784
	CTGTGCCATACATAGAGATTGATGGG	2820762-2820788
	GCTTACGCGACATACGGAACTCCTCT	2824862-2824888
	TGAGATGTGGTGTACCCGTTATCGGC	2827173-2827199
	GTCGCGGCCGAGTAGTAATGGGTTCT	28313-28339
	GCGGCCGAGTAGTAATGGGTTCTTAC	28316-28342
	ACGGAGGTCTCCTACCTTCAAGGCGA	2842724-2842750
	GGGCATATCAATTATGAACCACCGCC	2846468-2846494
	CCGATCTGACTATAGGTAATCGGCGC	2847983-2848009
	ATACGTTCGAAATAGATAGACATTGG	2848215-2848241
	GCACCTCCCGCGTAGCTATCGCCGCA	2850590-2850616
	TCGGGTTGGTCATATCAATCAACGGG	2857424-2857450
	ACCGCGCCAGTCTAGGAAGGATGCAC	2860482-2860508
	ACCTGGTCGTTCTAGCAGACGCAGCC	2863255-2863281
	ATTGACCGACTTTATGCGCACTGCGC	2869063-2869089
	CCGCCGGGCATGTATCCAGGGTGCCC	2869132-2869158
	CCGAAGATCATCTAGGCGCCGAGCCG	2870010-2870036
	GGAGGTGCTCACTAAAGAATCTCCTG	2872984-2873010
	GAATCTCCTGGATAGGTATATGGCGC	2873000-2873026
	CTCCTGGATAGGTATATGGCGCTGAA	2873004-2873030
	ACCGGCAATTCGTATACCCGAAGCGG	2874218-2874244
	CGCCAGGGAGCTTAGCATCCGGGCAC	2884646-2884672
	CTCCGCTGACAGTATGGAGAGATGGC	2884680-2884706
	GCTCGCGTGAACTAGTCGGTCGAACT	2887118-2887144
	GATGGGGCTCGATAGACTCAACCGGT	2894683-2894709
	GCCTATCGCCGGTATACGCCAAGGTC	2901886-2901912
	CGGCGCCACCGCTAAGGACCGGTCGG	2902045-2902071
	ACGTCTCAGGCTTACCACGTCCGGCC	2903807-2903833
	GAAAATCAGTGTTAAGACGTTTGAGC	2919830-2919856
	CAGAGCCTGAACTAGTTTCAGAACAG	2922451-2922477
	GCTCGCGAGATCTACGTTCTGCAGAC	2928760-2928786
	CACTCCGTTCTTTACGCAGACCTGCC	2938735-2938761
	TTTGGCCACTTCTACGGAAACGGCCA	2952649-2952675
	CCTCGGTGGTCATACTCCCCTACGTT	2954061-2954087
	GTCATACTCCCCTACGTTATTGGGGT	2954069-2954095
	ACCGAGCGGACTTAAGTGAACTCTTG	2958367-2958393
	CCTGAAGCCGATTACATGGAAGATGT	2967233-2967259
	CACAAACCGTTGTATATCCGACCGTT	2967557-2967583
	GAGTACACGAACTAACTATGGTCTCG	2967636-2967662
	ACACGAACTAACTATGGTCTCGATCC	2967640-2967666
	GACGGGGGCTAGTAAGTGGCTCCTAC	2968688-2968714
	GTCCACCCGCAGTAGTCAGCGCTCCG	2968742-2968768
	CGCGGCTGGTTCTATATCCGCGCCCG	2969012-2969038
	CGGTTGGTGTCCTACATTAAGTCGGG	2970264-2970290
	CGAAGTATCAGCTATGCCCCTCGGGC	2973452-2973478
	GCCCCTCGGGCATACTCAAGCTTCGT	2973467-2973493
	TCACGATTGCCTTACATCACCGGATA	2973536-2973562
	CATCACCGGATATATTCGGCGAGGAG	2973550-2973576
	TCGACGGTCTTGTACATGTCGATCAC	2973579-2973605
	CGCTAGCACTGATAGCAGTGTTACTC	2973994-2974020
	GCCGGCTGCCTATATTTTCCCAGCGG	2988569-2988595
	GCATCACATCAATAGAATCGGTGGCC	2998358-2998384
	TTCTTTCGAGCATACATGCGGACCTG	3008898-3008924
	ATCGTCTGACCCTATAAGAAGCAACT	3009766-3009792
	TCGCCGCATACCTATAGCTTGTGGTA	3011416-3011442
	TACGCGCCCAAATATACCGCCGGAGC	3012169-3012195
	TCGTAGAAAACATATGACCCGCGAGA	3013745-3013771
	GGACACCAGTAGTACAGAAGGTTGAG	3014463-3014489
	TTCGCACGTACTTAGACACTCGACTC	3017161-3017187
	GACGCAACCGCGTATTGACGCCGTCA	3027054-3027080
	GCACGAGCACAATAGGCAGCACGAGC	3028523-3028549
	CCGGGCCAAGTATAGGTAGCCTGCCG	3033575-3033601
	TTCTGCCCGGCCTAGCCGTACTTGCG	3037542-3037568
	GAACGCCAACACTAGGCCACGCGAGC	3056656-3056682
	CATCCGCCACGGTAGACCTTCGCGCG	3059290-3059316
	CGGTCCCGCCAGTAACTTTTCGGGCC	3061016-3061042
	GCCCTGCGTAGCTAGTCCGTGGCTGG	3064130-3064156
	AGTCCGCTGGCCTAGAGTGCCATCCG	3064666-3064692
	GTGCCAGCCGCGTAGATCCAGGACCA	3066298-3066324
	TTCCCCGCCGCCTACGCTGCCCGCCA	3074159-3074185
	ACGTTGATAGCTTAGTAAGTGGTTTG	3077543-3077569
	GCACGGCCCGTGTAACACGCCCGACG	3077975-3078001
	AAAGTACATACATAGGCGCCGAGCGG	3078059-3078085
	CGTATCCATTCCTACATTGTGACATT	3079566-3079592
	CGATTTACGTTGTAGGTCGGTAGACT	3081163-3081189
	TCGGCGTATGAGTACACCCATGACCA	3083906-3083932
	CCGTTGACCCGATAGGTACATTCGCC	3085432-3085458
	TGACCCGATAGGTACATTCGCCGTTT	3085436-3085462
	GACGGGTCAAAATACTTCACATGAAT	3086540-3086566
	GCGCAAGGGACGTAGAGTCGAGGAAT	3087700-3087726
	GGTTCTGGACTCTATGTCGTTGGGCT	3088912-3088938
	CGTCGACAGGGCTAGATTCGGGCCCA	3089757-3089783
	TTTGGATTTACGTACTTGGCAGAATG	3092161-3092187
	AATCATCTGGCATATGTTCGCCCGTG	3098579-3098605
	AGCCGCTCGCGCTAGCTACCCGTCCT	3100013-3100039
	AGCTACCCGTCCTACTTGTCGCGGTC	3100026-3100052
	CGGAAGTCGCAGTACTGGTCACTGGC	3102141-3102167
	CCACACCGCAAGTACCCACCATTCTC	3113467-3113493
	GTCGTCGCTACCTACGACTGCGTGGG	3115359-3115385
	CGACCGCCACAGTAGTTAGGCGGCCG	3115442-3115468
	CGCCACAGTAGTTAGGCGGCCGCCAT	3115446-3115472
	GCGGCGGGAATCTAGGGGGTTTTCGG	3117917-3117943
	CGTCAAACACCCTATCTGTTCGTGAG	3118527-3118553
	GCCTAGTCGCAATAGTCACATCTGCA	3122313-3122339
	GGGTAAAACCGCTAGTAAGCAAATGT	3122352-3122378
	CGTGTCAGTGCCTAATCCTGGGCGCC	3124507-3124533
	GTAACTGCCACCTACAGCACCCCGGC	3130076-3130102
	CCGGCTGTGTTGTATCCCTCGGTTGT	3131021-3131047
	ATCCCTCGGTTGTATCCCTCGGTTGT	3131034-3131060
	ATCCCTCGGTTGTATCCCTCGGTTCT	3131047-3131073
	CGCGCAACACCCTACGTGTACCGTCG	3131823-3131849
	GCTTGCACGCCCTACCATCGGCCCCG	3131931-3131957
	CGCCCTGCGTTCTACGGTTCTGCGAG	3135710-3135736
	CGGTCGCGATGTTAGTCACGCCGGTC	3139286-3139312
	CCCGATAGGGCTTACTTCCATGACGA	3140177-3140203
	TCATCGGTGATCTAGACAGCGGTCTG	3144218-3144244
	CTGTAACAGACATAGGTGTCCGATTT	3152102-3152128
	GCGTGTTCGCTGTAGTGGGCATGCGT	3152144-3152170
	CCTGACTAGGCTTACCTTCGTGAGCC	3154272-3154298
	GGCCAATGTACCTACAGGTTTATCTT	3160854-3160880
	TGTTCCTGCACATATCTACGACAGTA	3162365-3162391
	CCTGCACATATCTACGACAGTAGAAA	3162369-3162395
	CATGCGCGTGTATACGTAAGTCATGC	3162437-3162463
	CACGGCTTAGTCTACCGTCCGCGACA	3172963-3172989
	CGACACCCAATTTATGAATCGGCCCA	3172984-3173010
	GCTACCCGGTGCTAGTTTTCGGGGTC	3175138-3175164
	GAGACCGCTGAGTAGGTCCCGGTTTC	3208192-3208218
	ACGGTACCTGAGTACAACCCATCCGG	3208897-3208923
	AGTTTTTTTTCCTATCTCTCTAGCGG	3220564-3220590
	CCCCGGGCCACCTACCTCACTGCCGA	3238790-3238816
	CGGTGCTGAGTTTACATGCTTGCGAC	3241113-3241139
	CTCAAACCGCTCTAGGCGGGCTGACA	3241743-3241769
	TACGGCGGGGCATACTGACGCGATGG	3249443-3249469
	TCGATCGGTAGTTAATCCACAAGCGT	3256034-3256060
	CTTCGGCGCTCATAGGCCTTCCATTA	3259107-3259133
	TAGGCCTTCCATTATCCCCCTGTATC	3259119-3259145
	ATCCGCGCAGTTTATGGGAGGCGATG	325914-325940
	TCCCGCGAAAGCTAGGTCTGGGGATT	3259834-3259860
	TCCAGGAAGTACTAGTAGGCTACCGT	3261654-3261680
	AGGAAGTACTAGTAGGCTACCGTGAC	3261657-3261683
	GAACCAGACATCTAACTCTCCTTTTC	326565-326591
	TTCTGCGCGAGCTACTCGACCGATGC	3272846-3272872
	GATCCAGTGCAGTACGTCACCCGCAC	3278588-3278614
	GGTTCCGACAAATAGTCGGTTAGGGA	3281144-3281170
	CGACGACACAAGTAATGCCGGGTTCC	3285519-3285545
	GGAATTCACCGTTAGAACCTCTCCGG	3294310-3294336
	ACTCCGCGCGCCTAGGGCGGGTTGTC	329531-329557
	CGGCCTGTTTTCTATTGTGCCTGGCC	3297633-3297659
	GCACCGGGCAGGTAGTCCCGTCGGGG	3300297-3300323
	AACCGGCGGTACTAGAACCTCATTGG	3300326-3300352
	CCACTACCGCTCTACACCACACGACC	3302232-3302258
	CCTTCGAGAACATAGTCACTGACCGT	3307136-3307162
	GCATGGTGCGATTACTCACGACTTGT	3315402-3315428
	CCGAGCCGGGTGTACCCCGCTCACGG	3319370-3319396
	GCCCGATAACTCTATGATCACAAGGG	3328084-3328110
	GGCGCATTTACATAAGCCTAGTTGCC	3338331-3338357
	TTTACATAAGCCTAGTTGCCAGGCTT	3338337-3338363
	TACGGGACTAGATAGCCATGTCGGGT	334233-334259
	ATCAACCTCCAGTAGGTGTGTGCATG	3350262-3350288
	AGCGGTCTGCTGTACGAGGGTTGCGC	3369992-3370018
	GCTCGCCGAAACTACGGTTTATGACG	3378816-3378842
	GGAGCGGCAGGCTAGGCCAGCGGGTT	3378883-3378909
	ACCGGCCAGCGCTAGTCACGCGAGGG	3385097-3385123
	TCAACTGCCAGTTACCTGTGCGTTCC	3388160-3388186
	GGCTAGATAGCCTAGAGGGCGGCTGT	3389969-3389995
	GACGTGCCGTCATATCTGCTGCGCCT	3390018-3390044
	GCATACCCGGGATAAGTCATACGACT	339037-339063
	GTCTGGAATGGCTATATGGAGGGCGC	339297-339323
	CGCCCTGTCGAATACGTAGGTACCGG	339362-339388
	CTGTCGAATACGTAGGTACCGGAATC	339366-339392
	AATCACCCCGAATAACTGTTGCCCCA	339388-339414
	CAGACAGAGAGCTACGGCGTGACCAG	3396512-3396538
	GTTCAGGGCACCTAGTCGCGCGTGAT	3404210-3404236
	CCGATCGGGACATAACGCATCCAGGA	3406466-3406492
	CACTGTCGCTTGTAGCTGGCCGCCAA	3406608-3406634
	AGTCCAGTGGCGTAACGTCAGCCGTC	3412325-3412351
	TCGTTTGGGTATTAAGGGGGTCGATT	3413339-3413365
	ACGGGAGATAGATATGACCTCCATTG	341357-341383
	GCCCGTACACCATAGCCGGTTCACTC	3414310-3414336
	GGCCCCAGGCGCTACGCTCCCGGCAT	3441825-3441851
	CAAAAGGATGCATATATGGTCACCGT	3448220-3448246
	TCGTCACGGTAATAGTGTCCCCGCAG	3451650-3451676
	ATCGGAAACATCTACAACAGTCGCCC	3458023-3458049
	TCGAAGTCGGGCTATTTATGTCGATG	3458123-3458149
	CGAAAGAGGACCTACCCGCTTCCTGC	3458309-3458335
	AGGACCGATATTTATCACAGTCATTA	3458418-3458444
	CGGCTCCCGTACTACGTGCTACTTAT	3461905-3461931
	ACGCGGGCAGACTAAGCTGCGACGCC	3462738-3462764
	GTTTGTCGCACCTACATCCTGCTTCT	3464777-3464803
	GACCGAGCGTTCTACAGTCGGGCCAT	3465479-3465505
	GATTTCGTGGGTTAGTCCTCGATCGG	346625-346651
	GCGAAGATGAGCTAGAGCACATCGAC	3468872-3468898
	GCGACCGACAGGTAGTAGCTTCGACC	3470893-3470919
	GCTGCGGGTTGCTACTACGAGTTGAC	3470950-3470976
	CCGGGATCAAGCTATGTTCTCGACAC	3472003-3472029
	CACGGCCCAGTCTAGGTAAAGCCGTC	3472038-3472064
	AAAGCCGTCAACTAGTTGATGGTCGA	3472055-3472081
	CGCTCGTCGCTCTAGCCGGTCAGGTT	3473754-3473780
	CGAGTCCTACTCTATGTCGTAGACGT	3474316-3474342
	GAGGGTCATGAGTACATATCCAGATC	3482662-3482688
	GTCATGAGTACATATCCAGATCGCCC	3482666-3482692
	AGTCTTTCTTACTACGGATTCGACCC	3485902-3485928
	CTGATCGCCAGCTAGGCCGAGGGCGC	3490351-3490377
	CGTTGCATGTCCTACGGCGTACGTGT	349678-349704
	GTCACGGGAACATACCTATCCATGCA	3498496-3498522
	CCGTCTCATTCATAGGGTGCATCGAA	3506586-3506612
	CAAAAAATGACCTATATCCGACGAAT	3507291-3507317
	GTGCCCGCTCACTAGTCAGCAGGGCT	3507761-3507787
	GGACCGGCGACATACCAACCGGGCCA	3508737-3508763
	GTCAGTAAGGGGTAGCTATGGGGGGA	350965-350991
	CAGCGACACCGATAGATAGGTTCACA	3509801-3509827
	GACACCGATAGATAGGTTCACACGGC	3509805-3509831
	TCACACGGCTTCTATGCTGACGGCGT	3509822-3509848
	ACACTTCACCATTAATTGGGCAGCTG	3511915-3511941
	GCTCATCTTTCCTACGGTAGTGGCAC	3511942-3511968
	GCGGACCGCAAGTATCGAGAGCTGAC	351195-351221
	TCGATCGGTCTCTACACCGACGCCGC	351317-351343
	GGGGGGTCTTCTTATTGTGGAGCTGC	3513389-3513415
	AAACGCATGTTCTATTCCACTTACCT	3515921-3515947
	TTCTATTCCACTTACCTATCTACCCC	3515930-3515956
	GGTTACCGGTCATACGCCCGGTCCCA	3519308-3519334
	CCACCTGACGGCTATGTGCCGGAGCC	3519337-3519363
	CCGCCTGGCTGCTAATATTCCGTCGA	3520255-3520281
	CTCACGCTGACCTAATCGCACGAGCC	352569-352595
	AAGGCCCTGTCCTAGCCGACTTCTCC	3527190-3527216
	CGAAGCAACAAATACAGCTAAGCTGC	3530116-3530142
	AACAAATACAGCTAAGCTGCCGTTTC	3530122-3530148
	TCTGCTGGGCAGTAGATCACAAGCCC	3530821-3530847
	ACTTGTCGCAACTAATTACATCAGCG	3533142-3533168
	GGGATCCCCGCCTATTAGCTTTGCGC	3533442-3533468
	ATGCCGTGACAGTAGCTCATCGCCGC	3533794-3533820
	TCGGGCAAGATGTACGTCGAGGCGGC	3533826-3533852
	CCAACAGCGATGTAAACCAAATGCAG	3536255-3536281
	CCCGGCATGATGTAACTCATGGCTGA	3546650-3546676
	TGTGGGGATACCTAGATGTATCCCCT	3551347-3551373
	GATACCTAGATGTATCCCCTATTCAC	3551353-3551379
	ACAACGTCGATCTAGACATACTGGGC	3551815-3551841
	AACGCCGATTTGTAAGCCGGCCACCG	355211-355237
	GCCACCGAGTTTTATCTGGGGGATTC	355230-355256
	ATGGGCCGAGCCTAGGACGAGATCGC	3552665-3552691
	GCTGGCGGAGCTTACCTGCCATATGC	3557161-3557187
	GCTTACCTGCCATATGCCGATCGCGT	3557170-3557196
	CGGGTGTCAATCTACTCATAGGGCGG	3557213-3557239
	CGGGCATAGCCATACGGAAGGCGCTG	356000-356026
	GGGTCCGACAAGTAGATCTGACCTGG	3563715-3563741
	AGTCACGCGGGATACGTTACCGCCTG	3572116-3572142
	CCAGTCGGTCAGTACATGACCATGTC	3572224-3572250
	TGGTGCCGGTCGTAGGTCACCGAGCA	3574567-3574593
	GAGTACTGTCTGTAGTTCGGGTCCAA	3574645-3574671
	ACGAAAGGCACGTACCACACATGAGC	3577621-3577647
	CACACGGCGCAATAGTGTTGAGCGCC	3584877-3584903
	GATCGGATGTACTACTTCACGTAGTC	3584964-3584990
	GCCGAAAAACATTAATCTCGTGCGCT	3585228-3585254
	CGAGAGTCGACATACGGTCGCGATCT	3587096-3587122
	TGTCACCTGCTATACCCCTTCCGTGT	3588618-3588644
	ACCGTCCGCACATATCGCCATGGTGC	3590003-3590029
	TCCGGCCGCGGATAAATCCCGGCCGC	3592540-3592566
	GGGGGCACCCTTTACGTCGAGATGAC	3592601-3592627
	GTCGAGATGACATATAGGCACACCAG	3592616-3592642
	CGAGATGACATATAGGCACACCAGTC	3592618-3592644
	CGCAGCCTGACATAGGTCACTGACCT	3592854-3592880
	GATTTAGACCTTTAGACCGCGACCGA	3592966-3592992
	GCGCTTGACATCTATAACCACCCCAC	3598181-3598207
	AGCCCGGGGAATTAGGTACTGCGTTC	3604868-3604894
	CATGTCTCCTCTTATCTATGCGATGG	3618742-3618768
	TGGCCCCGACGGTAGTCCGTGTTCAC	3633582-3633608
	CCAGGGCCGGCCTAGAGCATGGCAAC	3634423-3634449
	GCGGCTCATGGATATCAATGGTGTGT	363942-363968
	CGAGTTGCGAACTAGTCTCGCGCGAG	3641826-3641852
	ATCTGCGTGAGGTACGTCACCGAACA	3649074-3649100
	GGGTACAGAATGTAATCAGACTGCGC	3655480-3655506
	TACCATCTCTGCTATGTCACGTGACG	3656105-3656131
	GCGCCTGCGACTTACAAAACCCAGGC	3657130-3657156
	CACTGGTGTGATTACACACGTGTTCG	3657166-3657192
	CAGTGCCAGACATATCACCCTCCTTG	3661741-3661767
	CCAGCACGGTGCTAGAGGGTACCCAT	3662663-3662689
	GGTACCCATCCTTAGTTTGTGGCCAA	3662680-3662706
	CAGACACAGACATATGTTGTCATGCG	3669902-3669928
	TGCCATCTTCCGTACACTCGCCATTT	3672984-3673010
	GTGCAGCGACCTTACTGGTCGCCGAG	3674212-3674238
	TGACTGGTTCCATACTGCGCTCTAGA	3676195-3676221
	GGTGGCGCGCGATAGCATCGGGACCC	3679648-3679674
	CCCCGCGGCACGTACTAGATAGCAGC	3681605-3681631
	CGCCTGTGCCACTAAACCCCCTTGGG	3685312-3685338
	GCCGAAATCAAGTAGGACCTTGTCGT	3693814-3693840
	CATTCGCGTTGTTAGATCAGCTCCCA	370062-370088
	TCACGATGCGCGTAGCCACGCAAATA	3710296-3710322
	ACGCAAATAACCTACAAGCACTCCCA	3710313-3710339
	ATCGACGACCACTAGAGTTGCCCCCG	3710396-3710422
	GGTCAAGGGCATTAGATGAGTATCCC	3713269-3713295
	GCATTAGATGAGTATCCCATCATGGT	3713277-3713303
	CGCCCATGGTCATATTCTTCCCCAAC	371542-371568
	GTCGTATCCAAGTACAAGGCGAAAAC	3716657-3716683
	TCCTTGGGGAGGTATCTATGAACGAC	371725-371751
	CGACCCACTTCCTAGTTCGGGAGTGC	3718397-3718423
	TGGGCACCAAAATACTACGGTCGCCG	3719218-3719244
	CGCCGTCACACCTACCGACCCCTCGT	3719239-3719265
	ACCGGGCCGAAATAAGGGACCGCGCG	3720504-3720530
	GCCGAAAATTGCTAACATCCGCGCAT	3720535-3720561
	GATGCGGAGGCATAGTTCACCGGCGC	3721543-3721569
	CAATTTCACGCTTATGCGATTTCGGT	3725864-3725890
	GTGGTGTTCGCTTACTGTGGCAAGGC	3734077-3734103
	CGGCGTTGGTTCTAGACCTCGACGGA	3739448-3739474
	CTGCGCACTCATTAGTCACTCCCGGC	3741685-3741711
	CAAAATCTCAGGTACCCCGTGGGTCA	3741737-3741763
	GCGATACGCTGCTAAGCGGTCATGAG	3741874-3741900
	GGCCCGATGGAGTATTCGTCACCCGG	3742066-3742092
	GCCGCTACGGTGTACCCGTGCGTACG	3745525-3745551
	TATTCCTGGGCCTACAGCTCTTCGCG	3747404-3747430
	ATATGACGAACGTACATCCACCGGAC	3748097-3748123
	GCGGACTACCTCTACGCTCATAGGGT	3760402-3760428
	AAGCTGTCGAGATACAACAGAAAAGC	3761786-3761812
	CGTCTCCCGCCGTACTTCACCTTGCC	3765487-3765513
	CAGGCGCGGCCGTAGCTAGTGGATCA	3772591-3772617
	GCGCCACCGGCTTAGCTTAGTGGTGC	3774188-3774214
	GTGCATCCATCCTATCGGCTCGCTGA	3778855-3778881
	GCCCGCTCTCCGTACTTGTCATCGAC	3781308-3781334
	ATTCCCCAGTGTTACGTGTGGTGCAC	3781339-3781365
	ATGATCATCGCCTATTGACTGGATTT	3782477-3782503
	TCTGGTGCTACTTACTCACGCGCAGG	3782549-3782575
	CGTCGTACCGCGTAATACGCATAGCA	3782883-3782909
	CGTACCGCGTAATACGCATAGCAATG	3782886-3782912
	GCGTAATACGCATAGCAATGCGTCGG	3782892-3782918
	GTAGCCATCCGCTAAGTAAACCCTGC	3783300-3783326
	GGGCACCGACCCTACATAGAAGATCT	3783420-3783446
	ACCCCCGGCCTCTACAGGACCAGGGG	3785521-3785547
	TTGCGCACAAACTAGTGGGCGTGACC	3785555-3785581
	GGGGTGGACGTCTAAAGCAGTGTGCC	379458-379484
	CAATTCCGCACATAGCCCACCAGGGT	3798828-3798854
	ACTGGGGAGGGCTAGTTCGCCTCTCG	380291-380317
	CCCCGCAGGGTCTACAGATTGACCGG	3807286-3807312
	TAATCTGGCTCATAGTTGGTCAATCC	3807595-3807621
	GTCTTAGATGACTAGTACGAGACGCT	3807636-3807662
	TGTCCTTACAACTAGATACGATGGCC	3808006-3808032
	GCTGGCGGCGTTTAGTCGCGTTCGGC	3813626-3813652
	GCTGACCGGACATATTCGGCAGGGCA	38180-38206
	GAAACTCGAATCTACGACCTAGCGAT	3818233-3818259
	GAATCTACGACCTAGCGATGCCTCCA	3818240-3818266
	TTAGATCCTACGTACCGGCCACACGG	3818285-3818311
	GGGCAACCACGATAGGTTGCGGGTGA	3818333-3818359
	GCAGGGCAACGATACTTGTCAGATTC	38198-38224
	GTCGGGGGCCGATACATGCGGCCGGT	38228-38254
	ATCACTCGAGACTACTAGTATTTGCC	382779-382805
	CCTCGGTTTCCCTACTGGACCCGAAC	38287-38313
	ATTCGTGGTACCTATGTCGGTAATGG	3831746-3831772
	TAACGAACTCGCTACTACCGGCCCAG	3838208-3838234
	CGAACTCGCTACTACCGGCCCAGTGC	3838211-3838237
	ACGGCGGCGCACTATGGTCGGGGCAC	3842476-3842502
	GATTTCCCGCAATAGCTTCACACTCG	3849893-3849919
	GTGACCTGGACGTACGGACCAAATCG	3852898-3852924
	ATACGTCACAGATAACACAGCCTCGG	3853429-3853455
	CTCTGGCATACCTAATAGAGTGCACC	3854830-3854856
	CACCTGACGCTCTAGATCAGCGAGTT	3855478-3855504
	CGCGCGCAAGCGTAATGGTCCTGGGG	3857868-3857894
	CCGGCGGCCTAATATTGACAATGCAC	3893549-3893575
	GGGGCGCGATCTTAGGACCTACTCGC	3896314-3896340
	TGTGAGCCCATCTAAAGGCCCTGTTG	3899434-3899460
	GGCACAGCGCCCTACCATACCAGGGC	3899612-3899638
	GAGCAACATGGCTATTTACGTTCGGC	3899705-3899731
	CAGATGGCCTGCTATGACCCTATCTC	3900386-3900412
	TCAAATGTGCCGTAAATGCGCCCAAA	3901006-3901032
	GATTTACCGGGATACACGGGATACGC	3901060-3901086
	CTTGAGAGCATGTACCGCACTCGCCC	3901133-3901159
	GGCGGGCCCACATATAGGTCTCGGGG	3911643-3911669
	CGGGCCCACATATAGGTCTCGGGGCG	3911645-3911671
	CGCGGCTAGCGGTAGTCGCTGTAGCC	3911740-3911766
	CCCCTTGCGGGATAGATGTTCGGTCA	3915718-3915744
	TCTCGACTGTCATAGTCGGCACCGCT	3921743-3921769
	CAGGGGCGTCACTACCCCCGTACTGG	3921837-3921863
	GCGTCATCTGTGTATCTGTCCTAGCA	392791-392817
	TGAGTTCCTTTGTACGCCGCCTCGAT	3938909-3938935
	GGCTTCACCATGTACTACCTCGCATT	3939046-3939072
	GGCGGCCAGCACTATCTGCTGTGGCG	3940987-3941013
	ACCGCGGGTGAGTACCAACCCTGTCA	3945293-3945319
	CTGGCTCCACGATAGGACAGGGCCGC	3946045-3946071
	GCTCCTGGTTACTACGGTCTTTGGTC	3946069-3946095
	GTCTTTGGTCCCTAGTACCGGCGCGG	3946085-3946111
	CCGAAGTCTTGTTAGAGCTTCTCCAC	3947534-3947560
	GTCTCGTCGGTCTACTACCCGAATAC	3948364-3948390
	CAGCGCCATGATTACGCCAACGTCGC	3949541-3949567
	GTTCGTTGTCTCTATGTTCGGGTGGT	3950726-3950752
	AGTCCTCCCGAATAGGTCTTGTCGGT	3960544-3960570
	GCGGATCTCGAATAGATGGTATCGGT	39720-39746
	CCCCCGAAGGCGTACCTTAATGTCAT	3989332-3989358
	ACATGTGCGGCATAGTTGGTCACCAT	3992022-3992048
	GCGGGTGGCCTCTAGAGTCGGAGCCA	3993677-3993703
	GCCAAGAGAAGCTAGGCGCGCTCCAT	3994727-3994753
	TCCTTGTCGTCATAGGGTTGAGTGAG	3995577-3995603
	GCTCAGACGAGCTACGTCCGCTAGGG	4001954-4001980
	AAGCAACCGGGATAGTTCCCGGCAAT	4002824-4002850
	GCCTGGTTGAGCTAGGCGGCTTGATC	4004584-4004610
	AAATAGAACCTCTAGTCAATATCTCA	4006682-4006708
	AGGTACGCAAGGTACGCAAGGTAGTA	40092-40118
	GCAAGGTAGTAGTAGTACGGCCCGTC	40107-40133
	CGAATGCTGGGCTAGCTGTCAAACCG	4017575-4017601
	GGATTTGTTGTGTACTACGTGCTCAT	4018030-4018056
	CGGTGCGCGGGATAGTCAGACATCGG	4019719-4019745
	TCGCCGCAACGATAGAACCAGGCGCG	402000-402026
	GTGCTGCTGACCTACGCCTAGGTTTC	4026599-4026625
	ATCACACGCGTATACACCTACGAATC	4030291-4030317
	TGCGGATCGGGATACATCACCCAACC	4035082-4035108
	ACCCAACCACGGTAATGGAGAGACGG	4035100-4035126
	ACGCGTTGAACCTACGCCGCCGTCAC	4046407-4046433
	GCGGATGCCCACTAACACAGGGTTTA	4048708-4048734
	TCTTCTTGGACATACGCTTACGCCGC	4048787-4048813
	CCGTGGGCGGTGTACAACGGCTGATG	4048866-4048892
	GCCGCACGACTCTACCCGTTACGGCC	4048938-4048964
	TGGCAGACCAATTAGCACGTCCGGAA	4050329-4050355
	CCTGACCTGGCGTAGTAGCGCGCAAG	4050439-4050465
	GACCTGGCGTAGTAGCGCGCAAGCGG	4050442-4050468
	ATAAGGGCCTCCTAGTGTCGACATTG	4052671-4052697
	TCGACATTGACCTAGCACCCATCCTG	4052688-4052714
	GGTAACGCTACCTAATCAACTGCTTG	4055378-4055404
	GGCGGCCTGTTCTACGTGCTGGTGCG	405572-405598
	ACCGTCCGAGGCTAATGTCGCCGGCC	4056656-4056682
	GGGGACGGGTCTTAGTCCACAAATGC	4056692-4056718
	GGTATTCGGCGCTATGCGCCTCCTAC	406475-406501
	CGTTTCGCGGTCTATTTGAGGTGGTC	4069990-4070016
	TTTTCCACGAAGTACTTATGGGCGTT	4070763-4070789
	CCACGAAGTACTTATGGGCGTTGCCG	4070767-4070793
	TGGAGTACACCATAAGACCGGGGCAA	4070903-4070929
	ACGCCCACATCGTAGACCGACCATCG	4071726-4071752
	CTCCTGCGCCACTAGCTGCTCCATCG	4092677-4092703
	GCCGTCCGAGTGTAAACGCCTATCCG	4092747-4092773
	TGGTCATCGACGTACATGTTCCTCTC	4093469-4093495
	GAGCAAGTCACATATTCCGGCACAGG	4095009-4095035
	GAGTTCACCGAGTATTCGCCGATTGG	4095045-4095071
	TGAGCGTTACCTTATCCCGCCGATTG	4095874-4095900
	ACACGTGGTGGATATGCGTCATGTGC	4106118-4106144
	ATTGCGTGGTGTTACACCGGTCCTTC	4108556-4108582
	GCCGCTCTGGCATAGGCACAGGGTAC	411327-411353
	AGTTGGGTTCGGTAGCAGCCGGACGG	4117109-4117135
	ACACTCGACGTGTATCTGGCTCAGGA	411983-412009
	GGAGGGGAAAGTTATTCAGTTGTCGC	4127418-4127444
	GTACTCCTCTGTTACTTGCCCTGACG	4140404-4140430
	TCAGAACGCTCGTACTGTTAAACGAC	4140644-4140670
	CGCTCGTACTGTTAAACGACCGACGC	4140650-4140676
	CGACGCCGCGTCTAGTTATCGAGCGA	4140670-4140696
	ACGCGAGCATGCTAACTGTCCGCCAT	414163-414189
	CCCTAGGGTGCGTATATGACCGAACG	414208-414234
	ACATCGCAAACATACGGCTGAATTTA	4161238-4161264
	CGAGTGGGTGCGTACAGAATGAACTC	4161682-4161708
	AGTTCTCATCTATAAGAAATACCCCA	4161826-4161852
	ATCACTCAACTATACCTATCCGGCCG	4162409-4162435
	CCATCGACGAAGTATGTCAGAGGTTT	4163302-4163328
	GGCGCGCTGACATACACGGGAAATCA	416482-416508
	AAGAACTGCCCCTATCTCGAAATGCT	4168874-4168900
	CCGTCCCAGCGGTAAGAATAGCCGCC	4168906-4168932
	GTCCTTCATTAATATTCAGGCTCATC	4169065-4169091
	GGGCATCGAGCATACGACGACGGCCC	4169808-4169834
	GAAAAAGCGGCATACTCACGGAACCC	4169886-4169912
	TCACAGCAATCATAGGATGCCCGCGG	4171253-4171279
	GCCATCCAGGCCTATGGGTGGGAAGC	4172522-4172548
	AGTACGGCTGAATACGTAAAGTTGAT	4175203-4175229
	AGCTGCCACAAGTACTAAGACCTGCC	4175579-4175605
	CCCTTCAGGCTCTATGCAAAAAATTG	4175649-4175675
	CGAACCCCACACTAGTAGGACGGCGA	4193415-4193441
	GCGTGGCAGTGGTATCACGAGAAAGC	4194536-4194562
	CCGAATGACTGGTAGTTAGAGCCCGA	4197567-4197593
	AGGGGCTCTGCTTAGTGACTACCGGC	4198810-4198836
	CATATGACTATGTAGTGATATGAATG	4204605-4204631
	CGCGTAACTCGATACGTTTCCCACCT	4209047-4209073
	GACGTCATCGTCTAATTGGGCTGTAT	4222312-4222338
	GTATCGCCAGACTACGACACGTGATC	4222334-4222360
	GACACGCCTGCCTAGTATCTGGTTGT	4224781-4224807
	TCATGGGGGACGTACCGTGGCCACTC	4226400-4226426
	CTAGTTGCGGCCTATGTTGCCACGTC	422825-422851
	ACCGGACGCACATAAAGGCCCCCGCG	4236420-4236446
	GCCAGGGGCCTTTATGCCTTCACGCT	4236453-4236479
	CATGCATCTTCTTATGCATCGACACG	423726-423752
	GCGACACTTCCCTAAGTACCTTATTT	4238531-4238557
	ACCAAGCCCTTTTAGTTAGACCCTGC	4246258-4246284
	AGCCCTTTTAGTTAGACCCTGCCCCC	4246262-4246288
	GTGAATCCACTGTACGGTCCGCGGGC	4251681-4251707
	CGATGCGATAACTACAACACTGTGGT	4252148-4252174
	ATGGGCAGATAGTAGCCAGCTCAGTC	4259056-4259082
	GTAATGCCGGCGTAGGGAGGAGAATT	4261097-4261123
	TAGCCCCCGACATATGACGCCTATGC	42743-42769
	ACCCCGGCGCGGTATGCCCAGCGATA	4278631-4278657
	ACCCGGATCAGGTACGACGGTCAGGG	4286851-4286877
	TCCCGCGTTACTTACACCCACAACGC	4286918-4286944
	CACCCACAACGCTAGCGTCTTCGACT	4286932-4286958
	AGCGTCTTCGACTATGCACTCGCGTT	4286945-4286971
	CCGAAACCTAAATATGCTCTTAGACT	4288687-4288713
	GGAGAGGAAGGGTAAGAGGTGACTGT	4288727-4288753
	CCCCGGAGAAGGTAGGTGGAGGTGCC	429463-429489
	CTCCTCGCGTCATAGGGTGCTTACCG	4301153-4301179
	CAGATTGCCACATATCCTCAACCGAG	4316393-4316419
	GTGCTGTGGACGTAGCACCAGCGCCA	4316420-4316446
	GGGCTTTGTACGTATTCGGACCGACG	4321865-4321891
	ACACGTGTGCACTACTACGGACGTAG	432297-432323
	GGGGCAACGGCTTATGCCAACCCGGC	4324839-4324865
	AACCCGATCCACTACAAGGTCGGCTG	4326796-4326822
	CCGGTTCGTGTGTATAGTGGGGTTAC	433339-433365
	TCACCTCAGATCTATCCACAGAGTTG	433487-433513
	GTGACCCAGAGTTACTTCACTGTGAT	4335510-4335536
	AGAAAGTCCCAGTAGACAGCGCGATA	4335559-4335585
	CGAGACTACGGATAGAAGAAGTCTCC	4340293-4340319
	TCCATCGGGTCTTACTCTGCAGTTCT	4343395-4343421
	GGCATGCGGCCTTACGTACGCTGGCG	4349009-4349035
	TGCGGCCTTACGTACGCTGGCGGTCA	4349013-4349039
	CGCGTCCGTGCATACCTGGGACGCTA	4351369-4351395
	GAAATCCCTCGCTAGCAGGAACCCTT	4352121-4352147
	TGTTCACATGGTTATCTGTAGTGGTG	435702-435728
	GGTCTCCTTCAGTAATTCGGAGTCAA	4358359-4358385
	CCACCACCGAAATAGGGCAGGGTCCA	4358565-4358591
	TGCGGTCAGACGTACACGAGTGCGGG	435874-435900
	TATCTGCGATGGTAGAAGGCACTCGA	4362640-4362666
	ATCACGGCACCGTAGAACGAACGGAT	4362792-4362818
	CAGCAATCTATATACCTTGGTTAAAG	43632-43658
	CAGCACCGTGAGTACAGCGACGATCA	4367253-4367279
	TCTCATACTGCCTATATAGGCCGCCA	4372928-4372954
	ATACTGCCTATATAGGCCGCCAGGGT	4372932-4372958
	TCCTCCGCTACATATCGACACGGTCA	4374702-4374728
	TTGCCGATTATGTATCGGGCTGGCGC	4374768-4374794
	GGCTATTTCAGCTACTCATCAGTGCC	43768-43794
	CGGACCGATCGGTATATTTCGGCCAT	4376869-4376895
	CACGCACCCAAGTAATGAGGCGCCCG	437907-437933
	ATCGGCGACCAATAATTGGTGCTGCG	4381042-4381068
	TCCGTGCCCTCTTACGGCCCTCTTAC	4386004-4386030
	GTCGATGCGCACTATTACAGTGCCCG	4387536-4387562
	GATGCGCACTATTACAGTGCCCGTAG	4387539-4387565
	GGATGGCAGTAATACGAATAGACACT	439056-439082
	CACTGATGTCTGTAGGACGGGTTGCG	439134-439160
	CGGCGGGGCAGGTATTGACGTACCTG	439170-439196
	AGCTCGCACATGTAAGCTGACACGCC	4391831-4391857
	GCTCCCCGTTTCTACACCCACCCCTC	4392154-4392180
	GCCCCACTTGACTAGCGATAGGCGAT	4392521-4392547
	CGTTAATGAACATACTCACATCCAGT	4393199-4393225
	GGAGGACGGGAATATATGTTCTCGGG	4393236-4393262
	CGGTGAGCCGCATACGTCACGATGGC	4394228-4394254
	CGGCTCCACATCTACCTACGGTGATG	4394605-4394631
	CGCGGGGTTCTTTAAGCGTCCGCTCG	4394774-4394800
	CACGCCCCGCTATACAGCTACCGAGC	4394894-4394920
	CTGTGCGCGTAGTAGCTAGCTGTCTG	4394929-4394955
	GCGCGTAGTAGCTAGCTGTCTGAGGG	4394933-4394959
	AGGCGTAGCCTTTATGTCGTTGCCGC	4395275-4395301
	CAAAAATAGGTCTAATAGCCTTAGAC	4397492-4397518
	GGGCCCCAGTCATACTGGGCATCTGG	4397743-4397769
	CCGCAACAGGATTATGTCGGCGTCAG	4404814-4404840
	ATGCTTCGGACATACCTTCACTCTGA	4406392-4406418
	CCGCCCGTCAGCTAGCACAAGGGCTT	4406420-4406446
	TTCGCTATGAGCTAGCAGCGTGGCTA	4406618-4406644
	TGATCGCGACAATACTCTGCGAGGGT	4408751-4408777
	CCTGTCAAGATGTAGTGGTGTCGTCA	4409827-4409853
	GCCCTCCCAAAGTATGTCTATAGCGT	4423105-4423131
	CGGCTCAACAGTTAAGGACCCTCCGT	4437688-4437714
	GCCGAAAAACTGTATGTCACGCGCAC	447021-447047
	CCGGGTGACCGATATGACACAACGCG	4471200-4471226
	CGCGATCAGGGCTACCTGGACTAGCC	4472155-4472181
	TTTTGAGTCAAGTATTGCTTATCAAT	4482325-4482351
	CGGACGAGCCACTACGGCTGTTTCGA	4485128-4485154
	CACGCCCATCCATAGGTTTGGCGGCC	448612-448638
	GGTCGACATGCCTACATCCAACCCCG	4489815-4489841
	GCGGTGATCAGCTACGTGCTCTTTCT	449567-449593
	TGACAATCTCCCTAGCATGGTGGCAT	4496377-4496403
	GCGCCGTATAGCTAAAGAAGCCCAAC	449845-449871
	TCCGTTCGGCTGTACTGGCAAGATGG	4498950-4498976
	AACTCAGGTGCATACATGTCAATGTC	450671-450697
	TGACAGATGTTGTAGAGCTGTACTTG	451014-451040
	GTTGTAGAGCTGTACTTGCCGTACCG	451022-451048
	GCATGGCAGGCATATGAGGTCCTCTC	4511655-4511681
	ACACCTGAACCATATGCGGTCGCGAC	4515972-4515998
	CTTGTCCTGTCTTACCCCTCAGGCTT	4517721-4517747
	AGAGGCGGGCACTATGCACACGTCCC	4521523-4521549
	TCGTCAGAGAGGTAGAGATCCCCTCT	4521605-4521631
	TCACGACGGCTGTACTTCGGCGAACC	4522234-4522260
	AGACAGGGACGCTAGATGCCTTCGGC	4523414-4523440
	GGGTAGTTCGACTATTGCATACGCCC	4525877-4525903
	TCGACTATTGCATACGCCCCATTGAC	4525884-4525910
	ATCGACAACATGTAGCGGCTCATGTC	4528996-4529022
	ACCGAAAGTAGGTACTGCTTCATGGT	4529354-4529380
	CGACTCAACGAATAGCTAGTGGACCC	4538826-4538852
	TGAACCATGGCCTACGACGAAGACCT	4541738-4541764
	CTTCCACCCAAGTAGCCCGCGCCGAG	4542062-4542088
	GGGGCAGACGTCTATCCCCCACGCAG	4542148-4542174
	CACGGTTAAACATATTCCTCGGTCGT	4545040-4545066
	GTTTGGCCGCTGTATCTGCATGACCT	4545178-4545204
	TGAGCCGTGACATACCGCCTTGACTC	4545427-4545453
	AGGGTACGGTTCTAAGCCGATCCGAC	4550734-4550760
	CGAATGACCACCTAACGGCCGCGACT	4550800-4550826
	CTGATGGCGACCTATGGCTGGATCGG	4565301-4565327
	GGAGGCGTGTCGTAATCATCTAGATG	456990-457016
	GCATTATGCGCATATTTGAATGATCA	4572541-4572567
	TCCAAGACCGGTTAAATCGTTGGCAG	4572900-4572926
	CTGGTCGGCACCTAGATATATGAGGT	4581243-4581269
	TCGGCACCTAGATATATGAGGTTAGC	4581247-4581273
	GGCACCTAGATATATGAGGTTAGCGC	4581249-4581275
	ACGTTGCCGTATTACTTAATTACTTA	4581395-4581421
	TACTTAATTACTTATTACTTGCCGCC	4581407-4581433
	GTTGCACCCTGGTAGGCATCTGTTGA	4584369-4584395
	TGACCATGGGGATATGCGTTGTGACG	4584437-4584463
	ACGGTGCAGTGCTAGACGCCGCCTGC	458853-458879
	GGACGCCGCATCTAACGACGCGGGAT	4588962-4588988
	GTTGTCGCCGTCTATTCGTCGAGCCC	4601157-4601183
	GCAATCAGCAACTATCCCTACGGCGC	4604261-4604287
	CCGGCCTGCGTATACGCATCCTCTGG	4605213-4605239
	CCTGCGGGAACCTAAAAGAAGTGACC	4606824-4606850
	AGCACTCATGATTACCACCAATCCTG	4608135-4608161
	GCACCCTCCAACTAATCCACGTGCGG	4608667-4608693
	GCCCTACCCCACTAGTACCCCCAAAC	4609280-4609306
	ACTCGATCGGCGTATGCGGCCTAGAC	4609359-4609385
	GGTCGCGACAACTAGAAGTCGTCGGG	4614317-4614343
	AGCTCAGACACATACCCATGTCTACC	4615553-4615579
	GCGGTGCTGGGTTAGGCTCCGGCAGG	461652-461678
	TAACGCGCAGCATATTTCGGCTCATC	4616746-4616772
	GGCCCCGCGCGATATACCCCGCGCGG	4627012-4627038
	CCCCGCGCGATATACCCCGCGCGGGT	4627014-4627040
	CTCGATGCGGCGTAGTGTCGGGTCAT	4632820-4632846
	ACACATGTCAAATACCGGGTAAGGGT	463984-464010
	GTGAACCTTACGTAGAGCGAGCCGGT	4639941-4639967
	GAAGACTCTACGTAAGGCAGCACCAA	4639979-4640005
	ACCAATCGTGCGTAGCTACTGCAGGT	4640000-4640026
	ATCGTGCGTAGCTACTGCAGGTGAGC	4640004-4640030
	CGCACATCATGTTATGGTGAACCTGT	464013-464039
	ATTTCCTTCTCCTAGTGTTGTTCCCA	4641787-4641813
	CCTGCTCGGCAATAGTGGGCCGGACG	4644148-4644174
	CCGACCGTCAGCTATTGCTGCGCCCT	464586-464612
	ATTGGTTCACTCTACCTTTGAAGTTG	4658804-4658830
	CGGTCCGTCACTTAGCGCGCACCGTC	4659731-4659757
	GCCGACGGATACTAAGGAAAGGCATG	4665164-4665190
	GGTGGCTTGGCCTAGCCCGCGTTGTT	466699-466725
	GCACACCGGGCCTAGCTGAGCACCGG	4668553-4668579
	GCGCACCATGCCTACGCGCCGAGCAC	4671706-4671732
	CTCTCAGCCGGGTACCTGGCAGCCGC	4672777-4672803
	TGCGCCCCTTCGTATCCCAGAACGAT	468276-468302
	CAGTGACATGTGTAGAACACCGGATT	468604-468630
	TGGCGCGGCCCCTATATCCCGTGCCG	4686366-4686392
	ACCTGCGTGGAATATCGACGGCGGGC	468810-468836
	CTCGGGGTGCGGTATGACGCCGCAGG	468872-468898
	GTGCCTGTCACGTACATGTCCACGGG	4693736-4693762
	GAAATACCGATATAGACAAGAGATTC	4706542-4706568
	TCGACACCCAAGTACCTCCGATTTGG	4708171-4708197
	CGGTCCTCTATCTACGGCGTAGTGGT	4710562-4710588
	CCGATTCGGCCATACGCCCATTCCGC	4710647-4710673
	CCAGCTGCGCCCTACATCATATGCAC	4710939-4710965
	CGCCCTACATCATATGCACGCTGGCC	4710946-4710972
	CCGATTTCCGCATATTTGGGCATGCT	4712021-4712047
	GCATATTGCCAGTATGCCTAAGCGGA	4715234-4715260
	GGAAGGGCTGTCTAGTCGACGTGCGG	4719632-4719658
	TTCCCAGCCATTTACCAGACAATGCC	4722048-4722074
	CTCCTCCTTGAGTAAGAATCAGTTGC	4735480-4735506
	AGCTAGACCACCTACCTGCGCTCACA	4735531-4735557
	CAGGCAGACTCATAGCACCCCTTCCG	4736528-4736554
	AAGGGCCCCATGTATTTATCTTCGTT	4739170-4739196
	TAGCACCGCACGTACAGTCAGGCGCC	4743523-4743549
	TGCCGTAAGCGTTAGCACTTCGTTTT	4745436-4745462
	GAAACTGCCATGTACACCCCTCGCGC	4745481-4745507
	CCCTCGTACAACTAACCCATCTCACG	4745790-4745816
	GCGGTCCCAACGTAGCAGCAGCGTGC	4748113-4748139
	GATCGATGGATATAGATAGGCGTTGA	4748195-4748221
	GATAGGCGTTGATATAGATAGGCGTA	4748209-4748235
	TAGGCGTTGATATAGATAGGCGTATG	4748211-4748237
	CGTTGATATAGATAGGCGTATGTCCG	4748215-4748241
	GGCATGCACAGCTAGCAGGCTAGCGT	4761912-4761938
	CAACGATTGACTTATTCATGTGATGT	4762562-4762588
	AAACAGTCACCATACGTACGGCATGA	4766064-4766090
	TCACCGGAGAGGTATGTCCCGGCACC	479146-479172
	GCGCCCCAGCATTACTGTCCATCGGT	4799217-4799243
	CCCCAACACTCGTACGGTTGACAAGC	4799885-4799911
	CCGTCTAGTACTTAGGATCACGCATA	4799997-4800023
	CGGCGCTCACGCTATTATCTTGAAAT	4804085-4804111
	GGATCACGAACCTACCGCGTAGTGTG	4805182-4805208
	AGTTTCTAGACGTAATTGACTGTCGC	4808013-4808039
	CTGTTCTCCACGTAGAACATCATGGA	4808891-4808917
	CCGCGTCAACTTTAGGCGCTCGCATG	4820312-4820338
	ACGTCTCTGGGTTATCTTGAAACTCT	4820348-4820374
	GCGCCGTGGGCATACACGTCGTGGTG	4821869-4821895
	AACCGCGTAGCGTAGATAGGAATGGC	4822837-4822863
	ATCGGTGTTAGTTACGAGTACGGGGG	4827685-4827711
	ACCTAAGCTAACTATTCCCTGTGAGC	4827740-4827766
	CAAAATTTGCACTACGTTTACAGTTT	4833716-4833742
	GTAAACAATATGTAGCGCGAGCGCGT	4834795-4834821
	CAGCCGAGCAACTAACCCTCACCCGG	4835265-4835291
	GCCGTAGCGGCATAGTTTCTCCTGGT	4837563-4837589
	CTTCCTATCAATTATGTGGCACACCG	483827-483853
	CCAAACATGCTCTACTTAGGGCGGTC	483867-483893
	ACATGCTCTACTTAGGGCGGTCGCAG	483871-483897
	AGAAACGATATCTATGAACGAGTACC	4842727-4842753
	CGCGGGCAGGCATACATGTCTCTCGA	484312-484338
	GGAGCGGGACACTAGACATCAGACTT	4843632-4843658
	AATACCCGCGCCTATATGCAAGGCTA	485053-485079
	CACACGGGCCAATAGCAGCCGTTCCT	4851440-4851466
	TAGTGGGCTTTCTAATGGGCCGGTCG	4856265-4856291
	TCGGTCGTGTCATAGCGTTGCTCCAG	4874302-4874328
	AAGAAGGCGACTTAGCCGTGACGCGG	487956-487982
	GACCTCACGAAATATCCATCAGACAG	4882721-4882747
	TTCTTGGTTATTTATAAAGGGATTTC	4885796-4885822
	CTCCCGGGTTGTTAACATCACGCCGT	4892516-4892542
	CTCCGCCATGCATACACCTCCGTAAG	4898705-4898731
	TGCTTTACCTGCTAGCAGGTAAAGGG	4900202-4900228
	GACCAACCACTGTAAGCGGAGGCGCG	4902192-4902218
	GCACCGCCGTTGTACTACCGTCGGTG	4907395-4907421
	CCGCCGTTGTACTACCGTCGGTGTGG	4907398-4907424
	CGGCCTTCGGAGTAGGTAACGCGATT	490811-490837
	AGCCCTTTGACATAGATCACTCTGTC	491006-491032
	GCCATTCTCGTCTACCTCTGCCTCTC	4916556-4916582
	CTGGACTCCAAGTACGAGGCAGCTTT	4920425-4920451
	CAAAGCGCATGCTATATACGCTCAGC	4920522-4920548
	GGAACAACTACTTACTAGGGCGTACT	4920661-4920687
	TGCGTTTCGTTCTAGCTGGTGCCGGT	4920854-4920880
	CAATCCGGCTCTTAACAGTCGTGTCG	4929209-4929235
	GCGCCTGCCCCCTAAGCATCTTCGCG	4931421-4931447
	GGCCGCGACACCTAGCTTCGGACCAT	4932317-4932343
	GGAGAGCTGACATAGCTGCTGAACAC	4933162-4933188
	GCATCCGACAGCTATGAGCTATCTGC	4935948-4935974
	GCAGACCACTGATACACACGGACGTT	4936111-4936137
	GCCCACTGGTAATAGGCCGTGGGTTC	4936853-4936879
	ATGCAGCGATAGTAGCAATGCGCTGG	4937838-4937864
	CAGCTACCTGCCTAAGCCTGCGCTTG	4940532-4940558
	CCGTGCAAAGCTTAATGCTGCACGTA	4942139-4942165
	CGACCGCTGAGCTATGGCTTAGTCGT	4942199-4942225
	CACCCCCTCACGTACTCCCATTCTGC	494413-494439
	CCGACAGGTGCATAGAATTACCCCCG	4944831-4944857
	GCGCTACTGAACTAAGTGGGATCAGC	4946655-4946681
	TGCCTCGCCCAATATGCCGAACGCCG	4948699-4948725
	CTTTCCACTTCTTATCTGTAATGGTT	4950975-4951001
	TTCGATAGGGCGTATTGGGCTTGGTC	4951033-4951059
	GAAGCACGCACATACACGCCCGCCAT	4963820-4963846
	CGCTTTGCGTTCTAGCATCTGATCTC	4966340-4966366
	GGTGCTGTGTCGTATCACCATGGCGA	496782-496808
	GCCACAACGGCGTACCAGCATCGCCT	4967943-4967969
	CTGTGCAGCCCGTAGCGGCACGGCTG	4969428-4969454
	GAGCCACCGACATATAGACGCTGAAC	4977361-4977387
	GCCACCGACATATAGACGCTGAACGG	4977363-4977389
	GAGCACCCATGGTAGCTCGATAGTGT	4977476-4977502
	GTCGGTTGTGCATAGTCTACTGTGCA	4977574-4977600
	AATAAAACGAGATAGAAGGCATGATG	4977657-4977683
	AAGTTGACGCGTTAGTTGGGCACGAT	4978036-4978062
	CGTCGCGCTGAGTAATGGAGGTGTTT	4979191-4979217
	CCGATTCAACACTAAGTGTCGTGACG	4985015-4985041
	ATGCCGGGACACTACACACGACGCGC	4992839-4992865
	ACGGGAAACAGATAAGGCCCAGTAGG	4993382-4993408
	GAGCGATGGGAATACTGTGACCGAAC	4993913-4993939
	GCACGCGGTAGCTATCAATTGTCACC	4996258-4996284
	CGAAAGGCTTCCTAAGGCCACGGTTC	4996742-4996768
	AAACGCGACTCGTACACCACGAAACC	5003157-5003183
	GTCGTCGACCAGTAACAACCCGAGTA	5003190-5003216
	CTGCGGTTCACCTAGACCCGTATAGC	5003351-5003377
	CACCTAGACCCGTATAGCGATAGGAC	5003359-5003385
	CCTAGACCCGTATAGCGATAGGACAC	5003361-5003387
	CCCGTATAGCGATAGGACACCATCGA	5003367-5003393
	GCCCGTCCGGGATACATGTCAAAAAC	5003542-5003568
	AATCAGCTTCATTAGATGTCCCTCCG	5005916-5005942
	TCTCTTTCTTTCTAGCTAGATAAGTT	5006206-5006232
	GGTTCCTCCTCGTAGATGTCAGCGGC	5006742-5006768
	ATGTCAGCGGCTTAGTTAACCGGCAG	5006757-5006783
	TCAGTGCCACTCTACGATTCCTCCCA	5013148-5013174
	CCGCCGAGGGCATACCAGGCGCAGAC	5015877-5015903
	ACCGCCCCCTCCTAGCATCTCCAGTT	5023434-5023460
	ATCAGATAGTCATACTGCGCAACCGA	5026947-5026973
	CAATCCGGCGTGTACTTTGTGCGATA	5027000-5027026
	GGCGACGAGAGTTAATCACTCTGGTC	5033683-5033709
	AGCTGCGGTTATTAACTTCGGGACCG	5033749-5033775
	GCCGGAAGGACATAGAAGGTGACGAC	5033840-5033866
	CTGGGATCAAGGTAGCACCGGGACCG	503404-503430
	CTTTTTTGGTGTTATGTTTCCGGGCA	5035319-5035345
	GGCGACGACCTTTAGCCCTAGTTGCG	5037639-5037665
	CCTACCGGCGCGTATCGCAGGAGCTC	5044617-5044643
	AGTAGCGGGAACTACTATCACATGGG	5044645-5044671
	TCAACTGCGTCCTAGCTGGGCGATCG	5051214-5051240
	TGTCCAGTTACGTATATCGCTGTTAC	5051363-5051389
	CCCATTTTTGATTACTGTGCGCGTGT	5051448-5051474
	GAAACCATCGACTACTAACCGTGTAT	5052045-5052071
	AACATCCCGCTCTAGGCTGTTGTTTT	5053073-5053099
	AGGCTGTTGTTTTAGCATTCGCACGG	5053086-5053112
	CATCTGAGACAATATTGCCGTCCCGA	5054547-5054573
	GCGGTTTCCTTATATACGGCTGCGAA	5054606-5054632
	GGTTTCCTTATATACGGCTGCGAAAG	5054608-5054634
	GTCTTTGTGGACTATCCTCAGCCGCA	5058661-5058687
	ACACTGGTTTTGTACGCCTCCACGTC	5061014-5061040
	CGGCGCGGTACCTACGGAATCCTGGG	5066686-5066712
	TACAAAAACTGTTAGCTTCTGCGAAT	5066897-5066923
	ATGATCTCCTGGTATACGCACACTGA	5067023-5067049
	GATCTCCTGGTATACGCACACTGACC	5067025-5067051
	GCAGCGAAGGAATACTCCCCTCCAGT	513084-513110
	CGCGCACCAGGATAGCGATACCCTGC	519697-519723
	GGAGAGCTTGTGTACTCCATGGCACG	524714-524740
	TCTATGGCTTCCTATGGCCTGCCCCA	534218-534244
	CAGCCGGAGGACTACTCTGCTGGTGA	541188-541214
	GTGACCGTCCGGTACCTGCAGGGCAG	541210-541236
	AGGACTGGAACGTATCTAGTCTGCGA	541234-541260
	GCGATTAGGTCCTAGTGCCAGCGGGG	546731-546757
	GCACGCCTCACCTACCAGCGGCTGCT	552517-552543
	GGCCCAGTGCAATACGTGCCGCCGTC	552554-552580
	TACGCGCTGCGTTAGACGCTCCAGGC	55298-55324
	TGATGGGAGAATTAGAACGAATGCAG	560658-560684
	TAGTTCGGTGTGTACGTTGCTGCCAC	560706-560732
	ATAGCCCCCAAATAGCACTGTGACGT	562344-562370
	GTGACGTGTGTGTAGCTCGCCGACAC	562363-562389
	GTGACCTGCGCTTACCGTTGAATCGT	562414-562440
	CCGCAGTTAGATTACGTGGTCATGTC	564295-564321
	ACCTGCGGCCGATATGTCCTATAGAC	568037-568063
	TCCTATAGACAGTAGTAGGTCCCTCG	568053-568079
	TGGGGACTGGTTTATGGGCTCTCCGG	568199-568225
	GTTTCACCCACATAGATGTCATCTCG	572430-572456
	ATCCGGGAAGCCTAACGCCCTTACGC	574182-574208
	GCCATGCGTCTGTACTCCCTGCCGTC	580105-580131
	GTCGATCTCGCGTATGCACGCGATGG	580128-580154
	AGCGCACGACTATACGGATGCCTATC	580158-580184
	GGTAGCGCTCTGTACAGCCTGAATGC	580211-580237
	CGCGCCGTCGCTTATTACCCTGTGGG	587575-587601
	ACACGCTAGCCGTACCAGCGCCTAGC	591243-591269
	AACGCGGTCATCTATGACTGACAGAC	593071-593097
	GCGTCACTGCTTTACTTCCTTGTCCC	603912-603938
	GCATCCGGGAGCTATAAGGCTGCATT	618657-618683
	GTGGAAACCGATTATCTGTAGTGAGC	618706-618732
	AAAACGTGCGTGTAGTTACTGTCGGG	619316-619342
	CTCATGCGGTCCTAGCGCGGTCTGCC	640398-640424
	ACCGGACCATCCTAGTGATGCGGTCC	642005-642031
	TCAACGGATCTGTACATGCGCGGCAT	64234-64260
	CTGTCGGGCCTATAAGCCAGAATCGC	644173-644199
	GCTGGGCGCTTCTACAGCCCGCACCC	647944-647970
	GTGAGTCGGAGGTAGCAAATGTCATT	649737-649763
	GGTGAGCTTAGATACATGTTGTGTCT	65243-65269
	GGCGCGGCGGCTTACACCGGCGCGGG	654098-654124
	ACCGATACCGAATAGTCTCCGACGCT	661921-661947
	GCAACCGGTCTCTATTTTCCTGGGAA	662038-662064
	CCTTAGTCGCATTAGTTGGTCATATC	662091-662117
	CTGTGCACGGGCTAGCACGTGTGGAG	674696-674722
	CCAGGCGAGACGTATGCACTCAACTG	675006-675032
	CGTCGCGGGCACTACATTCGAGCCTT	675065-675091
	GACGGTAAGTCGTACTAGCCGATAGC	675311-675337
	GACGCCGCCGGCTACCTCTCACCCTC	675337-675363
	ACGCTTCGACCCTAGACCGTATTCGG	703210-703236
	GGTCGATATCAATACTGTGAGAGGGT	706401-706427
	CATTCGACGGAATACTGCACAGATGG	712808-712834
	TGCGACGGGGCGTAGCACCCCGGCCT	713418-713444
	CAGATAGGCTGGTAGACATGCCAGCC	713448-713474
	CAACCTTCCCCGTAAACTGGGGGAGT	715211-715237
	GTCCAGGCGCGCTAACGTCCTTGCCC	716777-716803
	GTGATCTTGGTATAGATTGTTGCCAG	718433-718459
	CGTTGTGACATCTATTGCAGCGCACC	720955-720981
	GTCGGAATGGATTACTGTCGCCGCTT	730366-730392
	CGATCCTGACGATAGTTTAGCGTGCC	733889-733915
	CTGACGATAGTTTAGCGTGCCGATCG	733894-733920
	GTTTTTGGCACATATGGGCATGCTCG	736258-736284
	CGGGGCGACTTTTATCTGCGCATTTC	737100-737126
	CAGACCCCACCTTATTCGCGTTCAAC	737674-737700
	CCGATCAAGATCTAGACAGGGAGGGC	738468-738494
	GTGCACTGCACATAACTAGCTTCCCA	741375-741401
	ACTGCACATAACTAGCTTCCCAACTC	741379-741405
	GGCGGACATGGCTACACCTGTTTCGG	742747-742773
	CGGGTGGGGACGTACCATCGACGACA	747339-747365
	CCATCGACGACATAGACAGCGAGTTC	747353-747379
	GGCGATAGCACCTACTGTGGTGAGTA	750180-750206
	ACGGCGGTTGCATACAAGTGGACCGG	756612-756638
	CTCCTTGTGGTGTAACACGTGGTTAG	760889-760915
	CCCATCGGCTCATACTCCCAAGAACG	764596-764622
	GCGTGACCAAGCTATTGCTCTCGATC	764702-764728
	GAGCCGCAGGGGTAGTCGGTGACCTT	766098-766124
	GAGCTGGTGACCTACTGCCCGGCGTT	772001-772027
	TGCGCCTGGGTATAGCCCGGGAGCCG	772218-772244
	AAGGGGCGGTTGTATTCATGGTCATG	773127-773153
	ATTCGACGGAGGTATGCACAGATGGC	77385-77411
	GAGACCCAGAAGTAGCCTGTCATGTG	775519-775545
	ATTTCCCCTAAATATGCATACGGCCT	777143-777169
	AAGAGCTTGGTGTAAGCCAACCTTGG	778849-778875
	ACGGCGAGGCAGTAAGTAGTTGGGTC	779411-779437
	CGGCTGAGGCTGTAACTCACGTGAGG	779625-779651
	GCGCAGTCGGTCTATCCAGCCCATGC	787712-787738
	AAAAGACGCCTATAAGGAGATGTCAA	795808-795834
	GGGCAGGATCAGTAGCAGTTGCGATG	796718-796744
	GCACAACACAAGTAGAAGCGCTCTCT	797517-797543
	GAGCAGCCAACATATGCCCTCTCGCT	801183-801209
	GCGCAGGTGATCTACGGCACACGGAG	805265-805291
	TAGTCATGTGTGTACAGTAGCGGATG	82006-82032
	GCCCGTGGTGTGTACACACCGCGGCT	823227-823253
	CGCGCAGCCACGTAGATGGCTGGAGG	825601-825627
	CAAATGGGTATCTACTGCAGCAGTTC	825910-825936
	ATTTGTGACATCTAGGATTAGAAGAC	826505-826531
	AGATCGTCTTGTTATGTGAGTGCGCA	826770-826796
	GCCAGGAAAGCTTATACGGATATGGC	826899-826925
	GACCGGGCAAGCTAGCACCGGCCAGC	835461-835487
	TTGGGACCTTCATACGTTTGCGCCGT	835618-835644
	TACCGCTGGACTTAGCAGCTGGGCGG	843028-843054
	GGGAGGGCTGCTTACCATGGGTACGC	844060-844086
	CCTGGTCTAACGTAGGGCTGTCTCGG	844089-844115
	CACATGCCCCCATACGCACCGGATAA	844163-844189
	CGGATAAGGACGTATACCCATGACTG	844182-844208
	CTCCTGGACGCATAGCAGGTCGAAAC	847574-847600
	CGATCACCAGCGTAGAGGCGGGTTGG	863288-863314
	GTCATCAACAAGTAGAGCGGTGCCTG	863510-863536
	TGGTCACCAAGGTACGCTTCGAAGCT	866459-866485
	GCCGTCCACTCATATATCCGTCGTGT	867697-867723
	CGTCCACTCATATATCCGTCGTGTTC	867699-867725
	CGGCGCCAGGCCTAGACGCCCTCGGC	873673-873699
	TTGGGCATGAGCTAGCTCCTCTTTTC	874138-874164
	GGGGGTGTCCACTAGATGCGCAGCAT	874423-874449
	TTCAATACGGGATAGGTGGAGGTTCA	87702-87728
	TATCGTTTTGGTTACTTGTCGCGTCG	87837-87863
	ACACTCGTTTCATAGTGTCCCCCCTT	878827-878853
	CCCGAGACAGACTAGCCGGGCAACAC	878858-878884
	GCCCACGCTTCATAGCGTTCTCCTTA	879384-879410
	TAGCGTTCTCCTTATATGTGATGGGG	879396-879422
	GCGTTCTCCTTATATGTGATGGGGTG	879398-879424
	GCTCGGTATACCTAGGTTGCGCCGCC	885190-885216
	GTTTTGGCACACTATGTCGATGGATC	904259-904285
	TCGCGAGGTGACTAGAGGTCCTTGAC	912063-912089
	AATCAAAGGAGATAGGCATGTCCCTC	921342-921368
	AGTTCGGGTAGTTACGCACCGACGCG	924721-924747
	TTGAAGGTGTCATAGTTTTGTCCAAG	929036-929062
	CCAAGTCATGCTTAATTGGGAGGGGT	929057-929083
	TTCAGTCTCACATACATAACGAGTGC	930259-930285
	GTCTCACATACATAACGAGTGCTTGC	930263-930289
	TGTCGCCCAAGCTACGCGACGCGTCC	933319-933345
	GACGAGGGTGCGTATAGCGGCCAGTG	94628-94654
	TGGCGTCTTACCTAACGTTTGTGCGC	968486-968512
	CCGATCTCGTATTACAGTTGCGCCGT	972563-972589
	TAGCAATATGGATATATGTCAATCAC	974563-974589
	GGCTGGGGCAACTAGCCCCTGCGGCT	974851-974877
	GCCGTTATGGCGTACTACCCTCGCAG	975826-975852
	GCACTCCGGCTCTAAGGACTGACGAC	982860-982886
	GTGCCCTACGTTTATTGCGAGTTCTC	985917-985943
	TTTTGTCACGTCTACCTGCGCATTCT	991992-992018
